# Supplementary material for: Molecular characterization of a marine turtle tumor epizootic, profiling external, internal and postsurgical regrowth tumors
Source: Commun Biol. 2021 Feb 1;4:152. doi: 10.1038/s42003-021-01656-7 (PMC7851172; doi:10.1038/s42003-021-01656-7)
Supplement: Supplementary file 4 — Supplementary Data 1 [file 42003_2021_1656_MOESM4_ESM.xlsx]

## Sheet: Sheet1
Sample Name	Turtle	Sex	Library	Tissue	Growth	Tumor Weight (g)	Raw Reads	Reads Remaining After Trimming	ChHV5 alignment rate	C. mydas genome alignment rate
34RKFiC	34-2017-Cm	female	RNASeq	Kidney FP		<1	23818162	23189668	<0.00%	0.793246
34RKFiD	34-2017-Cm	female	RNASeq	Kidney FP		<1	24233146	23454275	<0.00%	0.785044
34RLLFiA	34-2017-Cm	female	RNASeq	Lung FP		<1	23676724	22913491	<0.00%	0.811786
34RLLFiC	34-2017-Cm	female	RNASeq	Lung FP		<1	24081625	23448759	<0.00%	0.805096
34RLLFiD	34-2017-Cm	female	RNASeq	Lung FP		<1	24247405	23650976	<0.00%	0.814441
34RLLNC	34-2017-Cm	female	RNASeq	Lung non-tumor			24373501	23745220	<0.00%	0.853174
apCHV1A	Apollo	undetermined	RNASeq	External FP	established	<1	24979071	21079791	<0.00%	0.830498
apCHV1B	Apollo	undetermined	RNASeq	External FP	established	<1	21864375	24347146	<0.00%	0.834516
apRRF1A	Apollo	undetermined	RNASeq	External FP	established	1	24079317	23237581	<0.00%	0.80084
apRRF1B	Apollo	undetermined	RNASeq	External FP	established	1	21339961	20625615	<0.00%	0.810579
apRSC1A	Apollo	undetermined	RNASeq	External FP	established	2	22790332	22049469	<0.00%	0.822221
apRSC1B	Apollo	undetermined	RNASeq	External FP	established	2	26179050	25198838	<0.00%	0.819787
apSCNBA	Apollo	undetermined	RNASeq	Skin non-tumor			24300692	23629747	<0.00%	0.838714
apSCNBB	Apollo	undetermined	RNASeq	Skin non-tumor			19121659	18790740	<0.00%	0.828295
chKIFA	Chrystal	female	RNASeq	Kidney FP		4	23153653	22365495	<0.00%	0.732118
chKIFB	Chrystal	female	RNASeq	Kidney FP		4	23243878	22449681	<0.00%	0.731347
chKINA	Chrystal	female	RNASeq	Kidney non-tumor			23618884	22816228	<0.00%	0.846951
chKINB	Chrystal	female	RNASeq	Kidney non-tumor			23498639	22792749	<0.00%	0.839001
chLIF	Chrystal	female	RNASeq	Lung FP		<1	23423197	22700733	<0.00%	0.797466
chLIN	Chrystal	female	RNASeq	Lung non-tumor			24070967	23378295	<0.00%	0.836715
emLFF3H	Emma	undetermined	RNASeq	External FP	established	1	46592807	44368505	<0.00%	0.844228
emVN1G	Emma	undetermined	RNASeq	External FP	established	<1	36252052	34567785	<0.00%	0.832561
emVN1H	Emma	undetermined	RNASeq	External FP	established	<1	39109100	37316606	<0.00%	0.829466
emCSFC	Emma	undetermined	RNASeq	Skin non-tumor			45901030	43502820	<0.00%	0.858943
emCSFD	Emma	undetermined	RNASeq	Skin non-tumor			44074477	41934484	<0.00%	0.859342
mjRFF1	Major	undetermined	RNASeq	External FP	established	18	41367592	40169598	<0.00%	0.859131
mjRFF2B	Major	undetermined	RNASeq	External FP	established	48	37690383	36447554	<0.00%	0.849492
mjLELR1A	Major	undetermined	RNASeq	External FP	regrowth	<1	45358905	43947757	<0.00%	0.867179
mjLELR1B	Major	undetermined	RNASeq	External FP	regrowth	<1	44074516	42767930	<0.00%	0.846725
mjRESR1	Major	undetermined	RNASeq	External FP	regrowth	<1	40804030	39722514	0.0001	0.872289
jgLIO1A	Mean Joe Green	undetermined	RNASeq	External FP	established	<1	40247530	38202719	<0.00%	0.849954
jgLIO1B	Mean Joe Green	undetermined	RNASeq	External FP	established	<1	39158687	36985340	<0.00%	0.844609
jgLIN1	Mean Joe Green	undetermined	RNASeq	External FP	new growth	<1	44972281	43006686	<0.00%	0.86938
jgRIN1A	Mean Joe Green	undetermined	RNASeq	External FP	new growth	<1	37341473	35316351	<0.00%	0.84441
jgRIN1B	Mean Joe Green	undetermined	RNASeq	External FP	new growth	<1	37437938	35516135	<0.00%	0.848334
jgRIN1C	Mean Joe Green	undetermined	RNASeq	External FP	new growth	<1	36199263	34342028	<0.00%	0.857088
jgRIN1D	Mean Joe Green	undetermined	RNASeq	External FP	new growth	<1	52689920	49790331	<0.00%	0.847325
jgRIN2	Mean Joe Green	undetermined	RNASeq	External FP	new growth	<1	43329488	41257166	<0.00%	0.862657
jgRRFN1A	Mean Joe Green	undetermined	RNASeq	External FP	new growth	<1	38216784	36358245	<0.00%	0.846165
jgRRFN1B	Mean Joe Green	undetermined	RNASeq	External FP	new growth	<1	41871695	39858388	<0.00%	0.842394
jgLIR2C	Mean Joe Green	undetermined	RNASeq	External FP	regrowth	<1	38600346	37348252	<0.00%	0.863662
jgLIR3B	Mean Joe Green	undetermined	RNASeq	External FP	regrowth	24	40709813	39477372	<0.00%	0.808858
jgLIR3C	Mean Joe Green	undetermined	RNASeq	External FP	regrowth	24	34752871	33641293	<0.00%	0.81458
jgLIR6E	Mean Joe Green	undetermined	RNASeq	External FP	regrowth	<1	44715210	42752566	<0.00%	0.860726
jgLIR6F	Mean Joe Green	undetermined	RNASeq	External FP	regrowth	<1	43802096	41803875	<0.00%	0.863163
jgLIR6G	Mean Joe Green	undetermined	RNASeq	External FP	regrowth	<1	38621067	36727943	<0.00%	0.859836
jgRFFR2	Mean Joe Green	undetermined	RNASeq	External FP	regrowth	<1	38719319	36398057	<0.00%	0.847527
jgCSV1	Mean Joe Green	undetermined	RNASeq	Skin non-tumor			44038560	42088220	0.0001	0.849277
jgCSV2	Mean Joe Green	undetermined	RNASeq	Skin non-tumor			42391240	41089031	<0.00%	0.880916
jgCVS3	Mean Joe Green	undetermined	RNASeq	Skin non-tumor			35536193	34484796	<0.00%	0.848444
rePRG1A	Remi	undetermined	RNASeq	External FP	established	4	23375513	22578382	<0.00%	0.814486
rePRG1B	Remi	undetermined	RNASeq	External FP	established	4	23213597	22178048	<0.00%	0.801716
rePRS1A*	Remi	undetermined	RNASeq	External FP	established	<1	23281373	22501177	<0.00%	0.827202
rePRS1B*	Remi	undetermined	RNASeq	External FP	established	<1	23537227	22692049	<0.00%	0.777782
reRRF1A	Remi	undetermined	RNASeq	External FP	established	2	22999757	22138482	<0.00%	0.791585
reRRF1B	Remi	undetermined	RNASeq	External FP	established	2	22948457	22114640	<0.00%	0.789415
reRRF1C	Remi	undetermined	RNASeq	External FP	established	2	23538856	22720001	<0.00%	0.775871
reLFN1	Remi	undetermined	RNASeq	External FP	new growth	<1	23675867	22415343	<0.00%	0.775226
reCSVS1A	Remi	undetermined	RNASeq	Skin non-tumor			23467340	22700192	<0.00%	0.827742
reCSVS1B	Remi	undetermined	RNASeq	Skin non-tumor			23133075	22371171	<0.00%	0.831267
rlIOR1A	Rollie	undetermined	RNASeq	External FP	established	not measured	29527658	28583029	<0.00%	0.827456
rlCHR1A	Rollie	undetermined	RNASeq	External FP	regrowth	not measured	28437331	27192630	<0.00%	0.806197
rlLFR1A	Rollie	undetermined	RNASeq	External FP	regrowth	not measured	24211151	23529335	<0.00%	0.843437
rlNVR1A	Rollie	undetermined	RNASeq	External FP	regrowth	not measured	22717861	21960863	<0.00%	0.804989
rlCSVN1	Rollie	undetermined	RNASeq	Skin non-tumor			25118818	24417158	<0.00%	0.856469
rlCSVN2	Rollie	undetermined	RNASeq	Skin non-tumor			19666468	19126413	<0.00%	0.867147
rlRKI1	Rollie	undetermined	RNASeq	Kidney FP		not measured	20728525	20097531	<0.00%	0.861738
rlLLIFPB	Rollie	undetermined	RNASeq	Lung FP		not measured	25646147	24807772	<0.00%	0.848004
rlRLIFP	Rollie	undetermined	RNASeq	Lung FP		not measured	26341364	25478454	<0.00%	0.798855
rlLUH1	Rollie	undetermined	RNASeq	Lung non-tumor			26320437	25495660	<0.00%	0.868303
sbRFFV1A	Seabod	undetermined	RNASeq	External FP	established	<1	40913572	38585510	<0.00%	0.841084
sbRFFV1B	Seabod	undetermined	RNASeq	External FP	established	<1	37174060	34992560	<0.00%	0.839725
sbCSN1	Seabod	undetermined	RNASeq	Skin non-tumor			41101357	39272836	<0.00%	0.861855
sbCSN2	Seabod	undetermined	RNASeq	Skin non-tumor			46223270	43771589	<0.00%	0.862492
spLA1A	Swoope	male	RNASeq	External FP	established	138	23201720	22429521	<0.00%	0.806825
spLA1B	Swoope	male	RNASeq	External FP	established	138	23558929	22776621	<0.00%	0.799894
spLA2pA	Swoope	male	RNASeq	External FP	established	109	23752563	22970755	<0.00%	0.787083
spLA2pB	Swoope	male	RNASeq	External FP	established	109	22998816	22336555	<0.00%	0.795375
spLA2sA	Swoope	male	RNASeq	External FP	established	109	23007603	22344824	<0.00%	0.779404
spLA2sB	Swoope	male	RNASeq	External FP	established	109	23114764	22322485	<0.00%	0.794576
25LELC1A	Tangled	undetermined	RNASeq	External FP	established	4	22563828	21823506	<0.00%	0.852037
25LELC1B	Tangled	undetermined	RNASeq	External FP	established	4	24056483	23238045	<0.00%	0.850732
25RFF1A*	Tangled	undetermined	RNASeq	External FP	established	29	22022244	21137578	<0.00%	0.255062
25RFF1B	Tangled	undetermined	RNASeq	External FP	established	29	23705076	23023650	<0.00%	0.704755
25RNS1A	Tangled	undetermined	RNASeq	External FP	established	44	26922533	25889056	<0.00%	0.829548
25RNS1B	Tangled	undetermined	RNASeq	External FP	established	44	24127739	23315853	<0.00%	0.828408
27K2F	27-2017-Cm	male	RNASeq	Kidney FP		<1	23182830	22368085	<0.00%	0.865627
27K4H	27-2017-Cm	male	RNASeq	Kidney non-tumor			24057244	23162926	<0.00%	0.865789
27L1F	27-2017-Cm	male	RNASeq	Lung FP		<1	24493673	23748257	<0.00%	0.810092
27L4H	27-2017-Cm	male	RNASeq	Lung non-tumor			23297868	22629518	<0.00%	0.873402
