# Supplementary material for: Molecular characterization of a marine turtle tumor epizootic, profiling external, internal and postsurgical regrowth tumors
Source: Commun Biol. 2021 Feb 1;4:152. doi: 10.1038/s42003-021-01656-7 (PMC7851172; doi:10.1038/s42003-021-01656-7)
Supplement: Supplementary file 5 — Supplementary Data 2 [file 42003_2021_1656_MOESM5_ESM.xlsx]

## Sheet: Sheet1
GFF Gene ID	protein ID	GFF Gene Symbol	GFF Protein Description	SANSPANZ Gene Symbol	SANSPANZ Protein Description	25LELC1A	25LELC1B	25RFF1B	25RNS1A	25RNS1B	27K2f	27K4h	27L1f	27L4h	34RKFiC	34RKFiD	34RLLFiA	34RLLFiC	34RLLFiD	34RLLNC	apCHV1A	apCHV1B	apRRF1A	apRRF1B	apRSC1A	apRSC1B	apSCNBA	apSCNBB	chKIFA	chKIFB	chKINA	chKINB	chLIF	chLIN	emCSFC	emCSFD	emLFF3H	emVN1G	emVN1H	jgCSV1	jgCSV2	jgCVS3	jgLIN1	jgLIO1A	jgLIO1B	jgLIR2C	jgLIR3B	jgLIR3C	jgLIR6E
Chelonia mydas specific
gene18517	XP_007071647.1	A1CF	APOBEC1 complementation factor	A1CF	APOBEC1 complementation factor	0	0	0	0	0	3.17	2.77	0	0	0.27	0.11	0.01	0	0.02	0	0	0	0	0	0	0	0	0	0	0.02	0.76	0.71	0.01	0	0.01	0	0	0.01	0	0	0	0	0	0	0	0	0	0	0
gene3077	XP_007055723.1	A2M	alpha-2-macroglobulin	A2M	PZP, alpha-2-macroglobulin like	0	0.01	0	0	0	0.55	0.56	0.19	0.01	0.3	0.26	0.64	0.52	0.44	0.08	0.08	0.03	0	0	0	0	0.06	0.17	0	0.02	0.25	0.26	0.11	0.18	0.02	0.07	0.01	0	0	0.08	0.06	0.31	0	0	0	0	0	0.01	0
gene3083	XP_007055727.1	A2ML1	alpha-2-macroglobulin-like protein 1-like	A2ML1	Alpha-2-macroglobulin like 1	0	0.01	0	0.01	0	0.04	0.01	0.14	0.27	0.02	0.02	0.01	0.09	0.08	0	0	0.01	0	0	0	0	0	0.02	0.09	0.11	0.01	0.03	0.05	0.02	0.02	0.01	0	0	0	0	0.02	0	0.01	0	0.01	0	0.01	0	0
gene18264	XP_007072795.1	A3GALT2	alpha 1,3-galactosyltransferase 2	none	alpha 1,3-galactosyltransferase 2 [Chelonia mydas]	0	0	0	0	0	0	0	0	0	0	0	0	0	0	0	0	0	0	0	0	0	0	0	0	0	0.42	0	0	0	0	0	0	0	0	0	0.86	0	0	0	0	0	0	0	0
gene11205	XP_007064230.1	A4GALT	lactosylceramide 4-alpha-galactosyltransferase	A4GALT	Lactosylceramide 4-alpha-galactosyltransferase	34.13	32.26	17.21	25.73	34.11	45.42	27.48	149.64	125.93	54.05	66.19	61.27	52.04	50.5	15.78	17.82	28.86	28.76	19.26	42.62	21.73	18.53	0.93	69.97	82.78	18.81	19.1	109.05	86.71	11.01	13.7	32.65	11.05	19.42	4.96	1.91	19.71	9.93	23.69	9.32	7.46	7.73	18.15	7.83
gene12711	XP_007065872.1	AAAS	aladin	AAAS	Aladin WD repeat nucleoporin	6.06	6.29	3.91	5.76	6.2	3.06	1.82	11.94	7.34	4.23	4.53	3.63	5.35	5.9	5.83	5.64	5.86	5.7	5.53	5.84	5.94	4.18	2.32	10.74	10.71	2.11	2.31	7.51	8.35	3.26	2.92	4.99	3.06	2.47	1.72	3.12	3.8	5.21	4.85	4.64	4.76	2.68	2.72	4.19
gene16436	XP_007069673.1	AACS	acetoacetyl-CoA synthetase	AACS	acetoacetyl-CoA synthetase	7.85	9.52	5.58	7.14	4.24	0.44	0.27	1.68	1.7	1.83	1.62	0.26	0.69	0.55	3.01	9.95	6.51	7.54	10.29	9.72	9.3	7.45	2.05	0.64	0.83	0.2	0.26	0.85	1.28	7.02	7.14	8.83	3.52	2.96	4.21	8.41	5.58	9.37	9.7	10	10.67	4.26	5.15	7.35
gene4750	XP_007057433.1	AADAC	arylacetamide deacetylase	AADAC	arylacetamide deacetylase	2.41	2.29	5.66	5.91	4.54	1.04	0.37	3.06	0.47	0.97	0.79	0.53	0.44	0.49	0.06	2.84	2.02	5.87	6.17	4.49	5.11	9.16	2.53	0.26	0.3	0.77	0.53	0.37	0.34	7.54	6.68	6.58	4.77	3.65	3.71	6.52	4.42	6.68	6.1	8.03	6.4	3.22	3.46	5.59
gene13961	XP_007067118.1	AADAT	kynurenine/alpha-aminoadipate aminotransferase, mitochondrial-like isoform X2	AADAT	Aminoadipate aminotransferase	0.04	0.02	0	0.04	0.04	124.84	123.31	0.27	1.81	0.67	0.48	0.06	0.34	0.32	0.33	0.02	0	0	0.05	0.32	0.27	0.65	0.1	0.1	0.2	24.25	22.48	0.54	3.08	0.31	0.49	0.04	0.22	0.21	0.74	1.17	0.83	0.54	0.52	0.4	0.74	0.05	0.46	0.71
gene6789	XP_007059598.1	AAGAB	alpha- and gamma-adaptin-binding protein p34	AAGAB	alpha- and gamma-adaptin-binding protein p34	7.35	7.2	5.27	8.1	6.23	9.6	6.77	30.17	24.59	16.02	14.59	12.6	13.27	14.31	9.64	5.07	4.82	5.13	5.28	5.53	5.95	4.87	1.44	13.02	11.43	5.24	4.72	9.35	13.27	4.55	4.79	6.29	5.64	5.27	1.62	4.86	6.05	7.24	9.21	7.55	7.19	5.07	6.79	6.92
gene12453	XP_007065534.1	AAK1	AP2-associated protein kinase 1	AAK1	AP2 associated kinase 1	0.66	0.71	0.73	0.75	0.57	1.99	1.59	4.7	4.07	2	1.88	1.42	2.57	3.21	1.73	0.61	0.5	0.44	0.46	0.55	0.73	0.85	0.19	1.23	1.58	0.82	0.69	1.67	3.64	1.11	1.07	0.78	0.55	0.73	0.24	1.19	0.95	0.94	1.13	0.79	1.08	0.51	0.53	1.07
gene14276	XP_007067466.1	AAMDC	mth938 domain-containing protein	AAMDC	Adipogenesis associated Mth938 domain containing	1.92	1.89	1.65	2.33	2.79	14.54	12.78	10.83	13.07	13.41	11.67	9.49	9.87	10.29	6.54	2.17	2.26	2.98	1.49	2.59	2.89	3.38	5.84	11.78	12.04	13.8	13.22	11.92	15.5	3.25	3.26	3.42	2.64	3.51	2.85	2.75	8.36	1.99	2.38	2.06	2.63	2.89	3.6	3.12
gene7656	XP_007060482.1	AAMP	angio-associated migratory cell protein	AAMP	angio-associated migratory cell protein isoform X2	44.29	41.49	31.27	58.29	51.8	35.04	31.82	63.76	66.45	66.12	75.02	70.09	116.34	105.47	118.59	51.73	54.61	64.27	63.02	69.37	73.73	67.73	49.18	69.78	69.49	38.14	36.56	59.46	85.12	67.44	64.32	74.75	64.3	59.14	64.85	71.92	53.55	54.8	60.23	60	55.19	55.13	47.36	60.34
gene19491	XP_007072596.1	AANAT	serotonin N-acetyltransferase	AANAT	Retinal arylalkylamine N-acetyltransferase	0.09	0	0	0.27	0	0	0	0	0	0.96	1.38	1.6	1.28	1.65	3.92	0.2	0.16	0.43	0.69	0.52	0.56	0.31	0	0.29	0	0	0	0.1	0	0	0	0.16	0.2	0.12	0	0.31	0.07	0.12	0.06	0	0.3	0.11	0.06	0.63
gene4566	XP_007057229.1	AAR2	protein AAR2 homolog	AAR2	AAR2 splicing factor homolog	8.75	8.36	11.9	9.2	9.32	9.87	7.72	14.52	17.52	15.73	16.53	16.19	16.82	18.94	17.11	8.62	8.74	9.73	10.82	8.77	10.1	9.6	5.4	9.97	9.52	8.4	6.34	9.82	17	9.8	10.07	9.15	6.67	8.59	6.38	9.66	10.86	12.35	12.91	11.55	11.52	6.99	8.46	10.61
gene18608	XP_007071797.1	AARS2	alanine--tRNA ligase, mitochondrial	AARS2	Alanine--trna mitochondrial	2.85	2.66	1.5	3.22	2.31	4.03	3.96	5.33	6.71	5.69	6.48	3.41	9.28	8.69	8.82	2.21	2.2	2.66	2.78	2.83	3.15	3.06	1.79	3.81	3.6	3.14	2.78	3.65	6.17	3.33	3.2	4.63	3.18	3.65	2.28	3.05	2.67	3.06	3	3.23	3.05	2.8	2.45	3.33
gene2273	XP_007054845.1	AARSD1	alanyl-tRNA editing protein Aarsd1	none	Alanyl-tRNA synthetase domain-containing protein 1	10.47	8.38	10.64	11.61	11.9	16.88	15.23	26.61	41.32	33.53	36.12	27.09	47.31	48.68	45.62	10.04	10.73	15.63	12.13	13.73	12.97	17.45	26.7	27.07	27.27	18.46	15.45	24.92	32.45	17.98	17.52	20.43	19.33	19.36	22.32	18.26	27.92	16.99	18.63	17.45	18.3	22.56	17.89	15.69
gene17973	XP_007071171.1	AASDH	acyl-CoA synthetase family member 4	AASDH	Acyl-CoA synthetase family member 4	1.94	2.13	2.61	3	2.61	1.87	1.32	7.35	5.85	3.97	3.48	2.14	3.08	2.77	3.91	2.31	2.17	2.69	2.64	3.03	2.94	3.37	1.25	5.66	5.93	1.32	1.1	3.87	4.84	4.33	4.34	3.75	3.67	3.58	3.15	5.87	5.29	4.57	5.17	4.96	5.86	3.04	3.39	4.43
gene6966	XP_007059742.1	AASDHPPT	L-aminoadipate-semialdehyde dehydrogenase-phosphopantetheinyl transferase	AASDHPPT	L-aminoadipate-semialdehyde dehydrogenase-phosphopantetheinyl transferase	1.76	1.8	1.91	2.29	2.27	2.15	2.13	3.42	2.85	2.54	2.08	1.93	1.97	2.25	1.71	2.53	2.3	3.14	2.93	3.1	3.16	2.61	1.08	3.09	3.51	1.43	1.38	2.24	2.41	3.04	2.86	3.13	2.73	2.43	1.85	2.44	2.37	2.87	3.58	3.07	3.49	2.45	2.28	3.16
gene15496	XP_007068736.1	AASS	alpha-aminoadipic semialdehyde synthase, mitochondrial	AASS	Alpha-aminoadipic semialdehyde mitochondrial	6.08	5.7	3.44	5.23	5.37	7.39	5.32	22.05	15.04	17.05	14.94	8.02	23.15	17.59	9.6	3.6	4.44	5.28	4.84	5.36	4.68	8.56	2.61	14.25	13.94	4.19	3.74	6.29	4.71	6.23	6.52	4.6	3.74	3.68	4.49	11.72	8.08	7.42	7.25	4.43	9.9	6.15	7.06	8.34
gene4993	XP_007057783.1	AATF	protein AATF	AATF	Apoptosis antagonizing transcription factor	1.64	1.57	1.45	2.06	2.12	1.81	1.75	2.39	2.14	3.08	3.23	2.93	3.41	3.31	2.36	1.64	1.5	1.59	1.89	1.9	1.63	1.39	0.95	2.02	2.28	1.9	1.66	1.9	2.22	0.89	0.98	1.28	0.96	1.19	0.94	1.54	1.72	1.55	1.47	1.61	1.64	1.4	1.36	1.68
gene3514	XP_007056132.1	AATK	serine/threonine-protein kinase LMTK1	AATK	Apoptosis-associated tyrosine kinase b	0.28	0.23	0.09	0.08	0.18	0.05	0.04	0.37	1.46	0.23	0.4	0.29	0.82	0.41	1.53	0.15	0.05	0.12	0.13	0.09	0.27	0.32	0.12	0.03	0.06	0.03	0.05	0.71	1.04	0.18	0.29	0.05	0.17	0.32	0.15	0.08	0.13	0.14	0.07	0.03	0.12	0.05	0.03	0.09
gene1319	XP_007053855.1	ABAT	4-aminobutyrate aminotransferase, mitochondrial	ABAT	4-aminobutyrate aminotransferase, mitochondrial	0.12	0.18	0.3	0.2	0.22	43.03	48.48	0.37	0.58	2.06	2.25	0.19	0.53	0.39	0.26	0.14	0.13	0.15	0.15	0.17	0.21	0.19	0.1	0.2	0.2	20.85	19.33	0.34	0.38	0.23	0.28	0.25	0.21	0.2	0.09	0.23	0.32	0.22	0.27	0.29	0.36	0.13	0.15	0.4
gene5272	XP_007072847.1	ABCA1	ATP-binding cassette, sub-family A (ABC1), member 1	ABCA1	ATP-binding cassette transporter 1	2.03	2.11	1.47	1.99	2.33	2.48	1.68	6.92	13.3	26.87	28.65	22.59	62.8	49.13	13.98	1.56	1.57	1.31	1.3	1.47	1.51	1.7	0.51	6.19	6.23	1.37	1.2	8	17.84	1.44	1.43	1.56	1.93	2.39	0.19	1.09	1.05	1.19	1.59	0.75	1.35	1.09	1.58	1.23
gene2573	XP_007055186.1	ABCA10	ATP-binding cassette sub-family A member 10-like	none	ATP-binding cassette sub-family A member 9	1.36	1.34	1.08	1.14	1.02	0.77	0.34	3.27	33.82	30.09	27.46	10.08	44.25	31.66	8.77	0.35	0.64	0.54	0.52	0.67	0.5	0.64	0.53	3.06	3.42	0.86	0.79	11.74	7.3	1.15	1.15	1.05	2.23	3.5	0.26	0.49	0.56	1.97	3.18	1.56	2.37	2.05	2.86	4.28
gene15152	XP_007068373.1	ABCA12	ATP-binding cassette sub-family A member 12	ABCA12	ATP-binding cassette sub-family A member 12	49.47	43.11	45.82	44.74	36.77	0.12	0.22	0.06	0.15	0	0.08	0.07	0.08	0.04	0.08	23.75	19.32	47.6	51.22	50.08	51.28	49.17	16.09	0.32	0.05	0.22	0.15	0.34	0.27	59.16	57.36	58.63	70.97	50.61	42.16	70.52	35.91	62.4	60.71	59.49	75.59	35.38	37.56	62.64
gene8507	XP_007061424.1	ABCA13	ATP-binding cassette sub-family A member 13	ABCA13	ATP-binding cassette sub-family A member 13	0.01	0	0	0	0	0.02	0.02	0	0.02	0	0	0	0	0	0	0	0	0	0	0	0	0.01	0.01	0	0	0.01	0.01	0.01	0.01	0	0	0	0	0	0	0	0	0.01	0	0	0	0	0	0
gene12152	XP_007065243.1	ABCA4	retinal-specific ATP-binding cassette transporter	ABCA4	Retinal-specific ATP-binding cassette transporter	0.01	0	0.01	0	0	0.01	0.01	0.13	0.03	0	0	0.01	0	0.03	0	0	0	0	0	0	0	0.01	0.01	0	0.02	0	0	0.03	0.01	0	0	0	0	0	0.01	0.01	0	0.01	0	0.01	0	0	0	0
gene3537	XP_007056145.1	ABCA5	ATP-binding cassette sub-family A member 5	ABCA5	ATP-binding cassette sub-family A member 5	3.28	3.08	2.78	4.76	4.94	4.81	3.9	17.04	4.27	20.87	19.96	4.26	9.15	8.02	1.93	1.26	1.34	1.66	1.72	2.16	1.92	2.66	1.31	7.71	7.45	3.35	3.46	5.09	3.27	3.74	3.56	3.52	4.11	3.32	1.46	2.84	3.01	4.23	5.58	4.01	4.53	4.58	6	4.67
gene3538	XP_007056146.1	ABCA6	ATP-binding cassette sub-family A member 6	none	ATP-binding cassette sub-family A member 8-B	0.06	0.06	0	0.04	0.02	0.13	0.03	2.28	12.79	2.64	2.38	0.73	3.67	2.53	0.88	0.07	0.15	0.2	0.03	0.12	0.17	0.05	0	0.88	0.82	0.21	0.14	1.93	2.8	0.08	0.08	0.05	0.03	0.1	0.03	0.09	0.17	0.06	0.1	0.07	0.08	0.05	0.07	0.05
gene2572	XP_007072846.1	ABCA9	ATP-binding cassette, sub-family A (ABC1), member 9	none	ATP-binding cassette sub-family A member 8-B	0.09	0.03	0.22	0.09	0.07	0.72	0.14	3.85	50.8	9.51	8.25	0.99	14.34	9.65	4.97	0.17	0.17	0.08	0.09	0.23	0.14	0.14	0.34	2.04	2.14	1.34	0.74	5.1	13.77	0.27	0.36	0.24	0.11	0.33	0.04	0.07	0.12	0.05	0.08	0.16	0.11	0.21	0.33	0.14
gene16424	XP_007069661.1	ABCB1	multidrug resistance protein 1	ABCB4	multidrug resistance protein 1	0.03	0.02	0.06	0.08	0.06	18.85	16.87	0.61	1.27	2.79	2.7	0.21	0.24	0.28	0.26	0.04	0.1	0.02	0.07	0.02	0.03	0.01	0.1	0.33	0.38	7.71	7	0.79	0.6	0.08	0.14	0.12	0.06	0.1	0.06	0.07	0.03	0.02	0.08	0.09	0.14	0.34	0.37	0.1
gene17988	XP_007071115.1	ABCB10	ATP-binding cassette sub-family B member 10, mitochondrial	ABCB10	Atp-binding cassette sub-family b member mitochondrial	2.74	3.05	1.94	3.05	2.19	5.57	4.54	7.12	18.13	5.75	5.92	4.89	5.79	5.33	5.92	1.36	1.38	1.94	1.5	2.5	2.8	3.7	1.48	5.59	5.3	3.74	3.98	5.47	21.32	4.03	4.24	3.31	3.14	2.9	1.46	5.1	5.65	4.05	3.86	3.31	4.33	2.74	3.01	3.85
gene4029	XP_007056661.1	ABCB11	bile salt export pump isoform X2	ABCB11	ATP binding cassette subfamily B member 11	0	0.01	0	0	0	0.01	0	0.02	0.07	0	0.01	0	0	0	0.01	0.01	0.02	0.01	0	0	0.01	0.02	0.04	0.01	0	0	0	0.01	0	0.01	0	0.02	0	0.02	0	0	0.01	0	0.02	0	0	0	0	0
gene15513	XP_007068751.1	ABCB6	ATP-binding cassette sub-family B member 6, mitochondrial	ABCB6	Dedicator of cytokinesis protein 1	2.35	2.38	1.15	2.09	1.87	1.59	1.66	1.26	2.41	1.73	1.92	1.05	1.44	1.66	7.76	1.69	1.8	1.94	1.89	1.79	2	2.38	0.8	1.25	1.19	1.49	2.21	1.86	6.95	1.74	1.63	1.93	1.24	1.19	0.61	1.15	1.24	1.22	1.04	1.57	1.63	0.55	0.58	1.19
gene7421	XP_007060300.1	ABCB7	ATP-binding cassette sub-family B member 7, mitochondrial	ABCB7	ATP-binding cassette sub-family B member 7, mitochondrial	2.04	2.07	1.79	2.03	1.91	4.63	4.31	6.4	5.56	4.35	4.27	2.46	4.05	3.8	3.48	1.77	1.61	1.9	2.22	2.05	1.98	2.09	1.42	3.23	3.31	2.86	2.63	2.95	4.02	2.39	2.37	2.68	2.17	1.98	1.83	3.28	2.73	2.86	3.95	3.05	3.24	2.36	2.88	3.52
gene19168	XP_007072316.1	ABCB8	ATP-binding cassette sub-family B member 8, mitochondrial	ABCB8	Mitochondrial ATP-binding cassette sub-family B member 8	16.24	15.13	9.04	18.37	16.79	24.81	24.52	30.21	23.28	30.95	34.71	11.21	36.28	36.73	36.09	10.34	10.71	10.75	12.12	14.25	13.05	14.61	11.11	22.47	21.67	12.82	15.57	19.9	23.36	10.84	10.42	13.11	13.55	13.46	16.93	17.12	14.69	20.44	17.34	18.88	17.53	13.77	13.12	18.59
gene5639	XP_007058339.1	ABCB9	ATP-binding cassette sub-family B member 9	ABCB9	ATP-binding cassette sub-family B member 9	0.9	0.81	1.06	0.77	0.76	1.03	0.83	1.39	1.57	0.77	0.73	0.48	0.82	0.94	0.77	0.43	0.46	0.41	0.48	0.41	0.53	0.57	0.26	0.78	0.45	1.04	1.12	0.85	0.95	0.52	0.66	1.03	1.12	0.7	0.13	0.74	0.55	1.35	1.37	1.39	1.27	0.89	0.66	1.25
gene5512	XP_007058210.1	ABCC1	multidrug resistance-associated protein 1	ABCC1	ATP binding cassette subfamily C member 1	4.04	3.64	3.66	4.49	4.89	2.63	1.49	16.82	14.33	6.98	7.23	3.73	6.86	7.35	6.82	3.97	3.57	3.62	4.04	3.92	3.77	4.34	0.93	9.13	9.15	1.44	1.39	6.59	10.96	5.71	6.12	3.9	2.61	2.7	1.58	4	2.88	4.18	4.96	3.21	4.05	2.99	3.8	3.77
gene18585	XP_007071789.1	ABCC10	multidrug resistance-associated protein 7	ABCC10	ATP binding cassette subfamily C member 10	7.09	7.1	4.83	5.84	4.81	6.08	5.69	12.95	10.95	6.68	7.08	3.36	9.2	8.59	8.5	5.3	4.59	6.12	5.81	6.27	6.35	10.66	5.83	7.17	7.85	7.65	7.05	9.33	14.48	8.94	9.19	9.99	9.35	8.34	8.18	13.72	8.22	8.82	8.1	7.41	8.54	5.79	5.82	7.74
gene6942	XP_007059728.1	ABCC12	multidrug resistance-associated protein 9	ABCC12	multidrug resistance-associated protein 9	0	0	0	0	0	37.17	33.01	0.04	0.02	0.62	0.49	0	0.01	0.01	0	0	0.01	0.01	0	0	0	0.01	0	0.02	0.01	13.79	12.88	0.01	0.01	0	0.01	0	0.01	0	0	0	0	0	0	0.02	0	0	0	0
gene6392	XP_007059153.1	ABCC2	canalicular multispecific organic anion transporter 1	ABCC2	ATP-binding cassette subfamily C member 2	0.2	0.2	0.15	0.25	0.28	10.28	10.32	0.47	0.73	10.32	12.05	0.18	0.47	0.54	0.41	0.36	0.26	0.28	0.39	0.4	0.37	0.42	0.4	0.39	0.36	4.82	4.53	0.55	0.55	0.36	0.24	0.43	0.58	0.47	0.62	0.43	0.24	0.39	0.39	0.46	0.48	0.43	0.38	0.43
gene9893	XP_007062829.1	ABCC3	canalicular multispecific organic anion transporter 2	ABCC3	Canalicular multispecific organic anion transporter 2	2.28	2.4	1.76	2.09	2.1	1.13	0.82	4.63	7.01	4.06	4.19	4.29	6.5	6.93	11.37	1.59	1.56	1.71	1.7	1.71	1.75	2.23	0.95	1.68	1.87	0.86	0.74	3.47	7.03	1.99	2.01	1.83	1.42	1.61	1.3	2.83	1.67	2.38	2.27	1.94	1.87	1.54	1.71	1.87
gene13150	XP_007066311.1	ABCC4	multidrug resistance-associated protein 4	ABCC4	multidrug resistance-associated protein 4	0.86	0.65	0.8	0.83	0.74	0.76	0.55	2.92	0.68	1.54	1.67	3.25	3.2	3.84	1.48	0.59	0.58	0.77	0.74	0.73	0.79	0.66	0.22	1.35	1.4	0.23	0.25	0.66	0.31	0.92	0.78	1	0.92	0.88	0.49	1.32	1.49	1.11	1.14	0.9	0.93	0.58	0.77	0.83
gene4486	XP_007057151.1	ABCC8	ATP-binding cassette sub-family C member 8 isoform X2	ABCC8	Sulphonylurea receptor 1	0.07	0.09	0.03	0.02	0.05	0.56	0.33	0.49	0.96	1.05	0.96	0.21	0.42	0.61	0.11	0.07	0.1	0.09	0.03	0.04	0.04	0.09	0.16	0.22	0.24	0.2	0.14	0.06	0.12	0.04	0.04	0.08	0.03	0.05	0.01	0.03	0.08	0.09	0.08	0.05	0.07	0.27	0.24	0.07
gene18116	XP_007071250.1	ABCC9	ATP-binding cassette sub-family C member 9 isoform X1	ABCC9	ATP-binding cassette sub-family C member 9	0.06	0.04	0.06	0.04	0.09	0.62	0.48	0.7	2.18	0.61	0.61	0.41	0.53	0.6	0.88	0.06	0.08	0.1	0.06	0.1	0.05	0.12	0.4	0.43	0.56	0.4	0.28	0.56	0.98	0.09	0.11	0.06	0.08	0.09	0.03	0.02	0.9	0.08	0.06	0.08	0.04	0.13	0.15	0.07
gene3873	XP_007056486.1	ABCD2	ATP-binding cassette sub-family D member 2	ABCD2	ATP-binding cassette sub-family D member 2	0.18	0.08	0.13	0.14	0.15	0.38	0.29	1.69	0.48	0.92	1.01	0.28	0.46	0.45	1.05	0.17	0.22	0.14	0.13	0.1	0.21	0.11	0.03	0.18	0.16	0.18	0.25	0.57	0.72	0.06	0.09	0.04	0.17	0.15	0.06	0.12	0.65	0.33	0.37	0.29	0.24	0.14	0.11	0.25
gene12154	XP_007065237.1	ABCD3	ATP-binding cassette sub-family D member 3	ABCD3	ATP-binding cassette sub-family D member 3	3.96	4.43	2.75	4.49	3.96	10.34	9.71	15.31	7.66	6.03	5.61	15.31	13.72	16.33	5.31	1.83	2.86	2.12	1.74	2.96	2.92	3.71	1.61	3.01	3.58	5.95	5.54	4.57	4.56	5.5	5.41	4.65	3.6	3.29	4.01	7.69	7.63	5.28	5.42	4.98	5.45	3.02	3.33	4.7
gene12214	XP_007065346.1	ABCD4	ATP-binding cassette sub-family D member 4	ABCD4	ATP-binding cassette sub-family D member 4	1.45	1.45	1.61	2.1	2.1	13.48	14.06	6.35	9.83	5.44	5.6	2.2	3.23	3.02	2.87	1.53	1.33	1.79	1.39	2.45	2.08	2.5	2.58	4.59	5.02	16.16	14.26	4.34	4.97	1.87	1.68	2.24	2.73	2.87	0.88	2.19	2.38	2.2	2.48	1.76	1.8	2.28	2.38	1.87
gene17030	XP_007070201.1	ABCE1	ATP-binding cassette sub-family E member 1	ABCE1	RNase L inhibitor	22.56	22.28	22.62	28.85	26.62	17.28	14.64	40.04	31.92	35.45	35.21	41.91	32.25	30.85	30.09	28.41	24.36	30.24	26.3	27.66	26.82	26.33	20.78	20.99	19.69	11.46	10.67	16.54	24.92	34.07	35.66	41.84	28.09	23.85	36.1	40.87	36.05	33.61	36.1	36.71	34.53	29.79	26.54	30.6
gene15074	XP_007068295.1	ABCF1	ATP-binding cassette sub-family F member 1	ABCF1	ATP-binding cassette sub-family F member 1	48.41	44.89	46.42	64.67	55.27	25.19	21.22	61.93	42.63	51.31	57.64	56.11	91.45	88.68	113.86	61.99	62.86	70.15	75.43	69.04	66.46	48.81	39.37	61.34	64.83	27.23	24.33	34.18	50.64	50.54	48.87	51.64	36.6	38.21	43.14	52.06	46.44	39.89	41.25	36.98	40.67	35.67	35.57	39.59
gene16664	XP_007069886.1	ABCF2	ATP-binding cassette sub-family F member 2	ABCF2	Atp-binding cassette sub-family f member 2	13.73	15.16	13.29	14.91	11.94	4.08	3.29	20.58	7.02	10.93	11.25	11.92	18.52	19.74	20.86	14.15	13.14	15.82	16.31	16.38	16.62	9.08	4.2	9.37	9.18	4.05	3.95	6.83	5.39	8.2	9.4	15.34	10.54	10.13	8.29	9.37	11.29	12.37	15.32	15.73	14.07	10.54	9.45	12.29
gene15444	XP_007068693.1	ABCF3	ATP-binding cassette sub-family F member 3	ABCF3	ATP-binding cassette sub-family F member 3	29.97	29.36	27.31	33.25	28.66	21.55	17.73	35.73	38.49	101.93	109.59	88.4	114.6	109.58	66.96	35.45	32.47	34.22	35.9	47.21	48.74	50.79	26.9	32.99	33.93	24.69	22.86	34	54.63	44.06	42.87	44.77	39.96	39.58	33.26	45.53	42.48	34.62	38.62	35.62	32.04	26.37	24.05	31.99
gene11461	XP_007064479.1	ABCG1	ATP-binding cassette sub-family G member 1 isoform X1	ABCG1	ATP-binding cassette sub-family G member 1	0.01	0.02	0	0.01	0.01	0.19	0.12	0.21	0.51	0.47	0.52	0.26	0.33	0.3	0.23	0.01	0.01	0.01	0.01	0.01	0.01	0.04	0.01	0.13	0.06	0.09	0.08	0.25	0.31	0.06	0.04	0	0.02	0.02	0	0.04	0.07	0.05	0.03	0.02	0.03	0.02	0.01	0.03
gene13585	XP_007066704.1	ABCG2	ATP-binding cassette sub-family G member 2-like	ABCG2	Placenta-specific ATP-binding cassette transporter	0.03	0.03	0	0.06	0.02	0.38	0.47	0.7	7.29	0.02	0.09	0.02	0.06	0.04	1.08	0	0.03	0.02	0	0.04	0	0.09	0.07	0.36	0.34	1.08	0.9	0.73	11.51	0.2	0.12	0.07	0.03	0	0	0.01	0.08	0	0.06	0	0.05	0	0.01	0.01
gene13864	XP_007067045.1	ABCG4	ATP-binding cassette sub-family G member 4	ABCG4	ATP-binding cassette sub-family G member 4	0.04	0.04	0	0.06	0.04	0	0.05	0.14	0.13	0.25	0.38	0.13	0.33	0.46	0.22	0.09	0.04	0	0.05	0.15	0.04	0.02	0.07	0.07	0	0.04	0.08	0.37	0.75	0.01	0	0	0.03	0.01	0	0.01	0.03	0.04	0.06	0.05	0.06	0.01	0.01	0.06
gene90	XP_007052733.1	ABCG5	ATP-binding cassette sub-family G member 5	ABCG5	ATP-binding cassette sub-family G member 5	0.02	0	0.1	0	0	1.2	1.02	2.02	1.47	0.31	0.29	0.35	0.39	0.54	0.1	0	0.03	0	0	0	0.04	0.06	0	0.11	0.06	0.24	0.17	0.12	0.12	0.04	0.08	0.12	0.04	0.03	0.02	0.02	0.03	0.04	0	0.01	0.07	0.08	0.02	0
gene91	XP_007052734.1	ABCG8	ATP-binding cassette sub-family G member 8	ABCG8	Atp-binding cassette sub-family g member 8	0	0	0	0	0	1.3	1.55	1.17	1.94	0.11	0.13	0.07	0.29	0.49	0	0	0	0	0	0	0	0.08	0	0	0	0.32	0.18	0.1	0.08	0.08	0.03	0.05	0	0.01	0	0.05	0	0	0.03	0	0	0	0.03	0.01
gene4892	XP_007057590.1	ABHD1	abhydrolase domain-containing protein 1	ABHD1	abhydrolase domain-containing protein 1	8.92	8.34	9.45	9.23	11.12	18.43	20.96	28.74	20.76	30.07	30.82	16.67	38.24	38.88	36.16	8.86	15.14	15.69	12.4	13.55	14.39	17.19	25.06	42.44	36.75	24.65	28.32	31.85	39.9	9.08	8.62	9.53	10.66	11.73	16.27	11.69	9.57	12.93	7.98	9.98	10.25	11.68	9.16	12.93
gene4915	XP_007057603.1	ABHD10	mycophenolic acid acyl-glucuronide esterase, mitochondrial	ABHD10	Mycophenolic acid acyl-glucuronide esterase	5.74	4.53	5.37	5.52	5.66	13.16	13.63	9.8	13.17	18.22	17.22	13.62	19.03	17.94	18.4	6.14	7.01	7	6.98	7.22	6.9	4.01	7.41	16.85	17.68	13.28	12.32	12.69	17.55	5.45	5.7	7.75	7.11	6.42	8.88	8.11	10.02	8.06	8.08	9.46	8.63	11.42	11.65	7.42
gene2062	XP_007054625.1	ABHD11	alpha/beta hydrolase domain-containing protein 11	ABHD11	Abhydrolase domain-containing protein 11	42.77	39.95	22.74	40.84	46.35	56.72	51.65	129.92	118.11	104.6	109.37	90.92	178.18	169.19	141.7	30.69	32.29	43.26	34.08	35.65	43.68	33.05	38.74	135.96	122.21	52.61	49.56	93.37	121.74	27.81	23.18	31.91	30.73	32.63	34.05	41.12	39.52	39.82	45.65	39.29	45.03	52.8	50	48.39
gene6285	XP_007059040.1	ABHD12	monoacylglycerol lipase ABHD12	ABHD12	Abhydrolase domain containing 12	2.48	2.55	2.68	3.08	2.74	3.89	3.52	7.81	10.09	8.21	7.25	5.98	7.46	7.37	4.4	3.07	3.07	3.15	2.74	2.89	3.08	2.66	1.19	4.54	4.52	2.14	2.12	3.37	2.84	3.49	3.36	3.51	3.18	2.38	2.03	3.94	3.72	4.12	4.06	4.07	4.38	3.12	3.65	3.77
gene3304	XP_007055916.1	ABHD13	alpha/beta hydrolase domain-containing protein 13	ABHD13	Alpha beta hydrolase domain-containing protein 13	93.22	95.49	64.58	80.7	62.69	26.52	22.16	79.77	60.49	73.52	69.58	67.34	73.55	66.87	76.02	78.23	76.24	83.25	86.91	75.8	91.27	80.56	44.03	57.49	52.95	22.01	17.41	48.85	34.81	91.16	82.26	109.57	109.61	106.26	88.56	105.56	82.98	95.17	116.29	113.24	138.31	62.09	73.43	104.7
gene8994	XP_007061901.1	ABHD14A	alpha/beta hydrolase domain-containing protein 14A	ABHD14A	alpha/beta hydrolase domain-containing protein 14A	72.27	55.99	87.96	108.09	103.1	18.88	22.96	23.88	52.59	46.08	52.3	41.35	63.19	56.77	60.77	69.18	48.41	80.34	83.01	75.74	84.17	136.53	83.11	46.68	42.19	29.37	26.31	38.65	89.03	127.86	130.78	86.71	79.87	61.89	134.39	138.74	135.04	99.59	79.32	86.87	91.84	53.04	42.64	96.19
gene8995	XP_007061932.1	ABHD14B	alpha/beta hydrolase domain-containing protein 14B	ABHD14B	Alpha/beta hydrolase domain-containing protein 14B	35.66	30.13	32.57	48.54	55.09	278.69	317.98	58.63	98.1	95.37	114.62	109.92	134.18	148.4	82.89	21.99	20.04	21.32	17.83	32.05	28.57	51.62	28.05	101.07	96.19	253	258.39	108.52	178.18	49	47.44	20.37	25.42	32.1	26.9	49.6	50.06	27.63	25.37	24.98	33.72	32.24	32.53	36.11
gene5085	XP_007057827.1	ABHD15	abhydrolase domain-containing protein 15	ABHD15	Abhydrolase domain-containing protein 15	0	0.08	0	0	0.43	0.15	0.32	2.4	0.26	0.1	0.1	0.17	0.43	0.41	0.1	0	0	0	0.11	0.1	0.09	0.19	0.2	1.09	0.96	0.11	0.06	0.68	0.29	0	0	0	0.18	0	0	0.06	0	0	0.12	0	0	0.11	0	0.15
gene17324	XP_007070489.1	ABHD16A	abhydrolase domain-containing protein 16A-like	ABHD16A	HLA-B-associated transcript 5	6.15	5.68	3.08	4.74	5.12	5.98	5.22	10.79	12.26	13.13	14.02	6.87	17	16.26	22.65	4.55	4.59	5.28	5.38	4.8	5.47	5.17	4.38	10.05	9.49	6.37	7.27	11.54	16.09	3.81	4.01	4.9	4.25	4.72	3.44	3.45	3.32	5.35	5.38	5.34	4.2	5.08	4.52	5.19
gene9693	XP_007062582.1	ABHD16B	abhydrolase domain-containing protein 16B	ABHD16A	HLA-B associated transcript 5	0.31	0	0	0	0	0	0.23	0	0.46	0	0	0	0	0	0	0.33	0.53	0	0	0	0	0	0	0	0	0	0	0	0.35	0	0	0	0	0	0	0	0	0	0	0	0	0	0.42	0
gene15391	XP_007068622.1	ABHD17A	alpha/beta hydrolase domain-containing protein 17A	ABHD17A	alpha/beta hydrolase domain-containing protein 17A	7.81	7.4	5.18	8.32	9.19	5.07	4.65	13.69	48.59	8.29	9.71	5.67	8.35	9.86	24.84	9.32	8.07	7.2	6.34	6.86	6.1	8.83	6.11	16.24	15.75	10.52	9.46	15.06	80.37	6.13	6.89	8.24	4.13	5.21	6.36	8.73	10.65	6.64	5.48	5.27	7.02	5.35	4.88	6.7
gene12535	XP_007065623.1	ABHD17B	alpha/beta hydrolase domain-containing protein 17B	ABHD17B	Alpha beta hydrolase domain-containing protein 17b	12.58	16.23	4.24	8.67	6.17	6.35	5.43	7.34	7.06	7.27	7.99	5.65	8.08	6.26	7.88	6.11	6.31	5.64	6.1	5.09	5.04	4.89	3.5	4.41	4.91	4	3.3	5.63	4.87	8.58	8.84	7.76	6.39	6.82	8.89	8.08	26.44	10.74	10.97	12.3	11.47	7.66	8.31	8.02
gene13785	XP_007066904.1	ABHD17C	alpha/beta hydrolase domain-containing protein 17C isoform X1	ABHD17C	Alpha/beta hydrolase domain-containing protein 17C	1.9	2.02	1.41	1.45	1.33	5.04	4.44	6.23	2.12	5.61	6.15	2.83	4.21	4.17	1.55	1.71	1.61	1.98	2.05	1.87	2.13	2.03	1.34	4.5	4.49	3.09	3.11	2.61	1.81	1.88	1.65	3	1.91	1.69	1.63	2.06	1.57	2.21	2.52	2.31	2.4	2.5	2.37	2.36
gene7600	XP_007060414.1	ABHD2	abhydrolase domain-containing protein 2	ABHD2	abhydrolase domain-containing protein 2	4.52	5.3	2.36	3.28	2.33	4.98	4.27	10.61	6.34	5.21	5.71	3.75	3.62	4.59	1.29	3.47	2.84	1.94	3	3.54	3.31	2.8	0.14	2.39	2.91	2.02	1.84	3.46	3.7	4.01	3.93	2.46	1.92	2.19	0.19	3.22	3.75	3.35	4.24	3.27	3.68	0.8	1.84	3.08
gene4393	XP_007057065.1	ABHD3	abhydrolase domain-containing protein 3	ABHD3	abhydrolase domain-containing protein 3	0.14	0.05	0.04	0.05	0.09	1.85	1.56	0.65	3.02	0.28	0.36	0.12	0.12	0.34	1.43	0.06	0.29	0.06	0.2	0.11	0.12	0.18	0.31	0.36	0.47	0.76	0.54	1.73	3	0.2	0.19	0.22	0.03	0.1	0.07	0.08	0.16	0.14	0.13	0.11	0.08	0.22	0.15	0.12
gene7323	XP_007060140.1	ABHD5	1-acylglycerol-3-phosphate O-acyltransferase ABHD5	ABHD5	Alpha/beta hydrolase domain-containing protein 5	7.95	10.23	6.21	6.34	4.65	2.89	2.65	4.83	6.59	9.55	9.57	6.7	10.17	8.79	11.54	5.09	4.3	5.25	5.83	6.66	7.28	7.07	2.21	5.15	5.74	1.71	1.87	4.64	5.5	9.27	9.3	7.46	7.38	6.84	6.13	9.03	9.1	7.24	8.47	7.72	9.88	4.59	5.49	8.2
gene7266	XP_007060055.1	ABHD6	monoacylglycerol lipase ABHD6	ABHD6	Monoacylglycerol lipase ABHD6	3.88	3.87	4.17	4.51	4.09	7.35	5.85	4.78	21.94	3.93	4.38	2.56	3	2.85	4.52	3.96	3.03	2.67	3.08	3.14	4.05	9.48	3.76	1.65	2.19	3.62	3.27	4.32	9.26	17.65	18.48	9.08	7.98	6.96	12.1	15.79	11.5	8.24	10.9	9.46	12.44	4.51	4.49	8.2
gene19005	XP_007072114.1	ABHD8	abhydrolase domain-containing protein 8	ABHD8	Abhydrolase domain-containing protein 8	0.08	0.23	0	0.08	0.25	0.5	0.55	3.44	0.13	0.38	1.44	0.42	0.84	0.89	0	0.63	0.87	1.26	0.52	1.21	0.42	0.28	0	2.38	2.4	0.22	0.32	1.04	0.1	0.2	0.47	0.29	0.72	0.69	0.36	0.96	0.26	0.51	0.57	1.11	0.55	0.21	0.62	0.52
gene5848	XP_007058555.1	ABI1	abl interactor 1 isoform X9	ABI1	Abl interactor 1	9.53	9.9	7.64	8.75	8.45	6	4.27	13.03	11.47	15.26	15.23	12.29	13.93	15	8.64	8.32	7.44	8.6	9.3	10.02	10.28	9.73	5.53	8.98	8.67	3.16	3.07	9.4	8.87	9.76	9.93	10.3	9.24	9.91	7.37	10.02	7.35	9.08	10.74	10.37	9.16	7.19	7.13	9.38
gene18778	XP_007071991.1	ABI2	abl interactor 2	ABI2	Abl interactor 2	0.54	0.46	0.63	0.71	1	1.89	1.54	5.6	4.19	3.3	2.97	2.03	3.08	2.26	1.17	0.74	0.95	0.75	0.7	1.03	0.74	0.45	0.27	2.94	3.19	0.94	0.91	1.75	1.92	0.35	0.35	0.48	0.47	0.53	0.12	0.31	0.48	0.5	0.71	0.33	0.3	0.53	0.56	0.4
gene9088	XP_007062078.1	ABI3	ABI gene family member 3	ABI3	ABI gene family member 3	2.08	1.56	2.13	1.94	1.82	1.43	1.29	2.56	5.7	1.29	1.79	1.01	1.14	1.26	1.63	1.67	1.89	2.81	2.32	1.57	2.36	1.85	1.14	3.76	3.17	0.86	0.84	1.93	3.14	0.94	0.76	1.01	1.52	1.56	0.54	0.79	0.68	1.93	2.17	1.58	1.6	1.33	1.08	2.45
gene8753	XP_007061674.1	ABI3BP	target of Nesh-SH3	ABI3BP	Target of Nesh-SH3 isoform B	0.07	0.08	0.53	0.3	0.29	0.63	0.07	2.19	17.55	0.2	0.26	0.41	1.76	1.44	0.31	0.26	0.57	0.41	0.21	0.35	0.39	2.78	1.83	3.17	3.12	0.08	0.07	1.95	1.55	2	1.97	0.3	0.34	0.3	0.53	1.5	1.02	0.64	0.41	0.34	1.09	0.49	0.72	0.87
gene8269	XP_007061114.1	ABL1	tyrosine-protein kinase ABL1 isoform X2	ABL1	Tyrosine-protein kinase	1.22	1.35	1.62	1.74	1.6	1.64	1.26	4.86	7.12	3.75	3.91	2.21	4.16	4.06	1.95	1.85	1.86	1.02	1.48	1.9	2.3	1.66	0.45	3.33	4.04	1.23	1.23	3.14	3.07	1.45	1.47	1.35	1.12	1.13	0.25	1.31	1.1	1.51	1.57	1.4	1.52	0.76	0.95	2.02
gene8344	XP_007061221.1	ABL2	Abelson tyrosine-protein kinase 2	ABL2	Tyrosine-protein kinase	3.53	4.11	5.39	4.92	4.96	7.93	4.85	21.27	50.98	33.4	33.42	10.46	22.37	20.87	15.73	5.75	5.09	4.89	5.34	6.16	5.89	7.67	3.21	18.7	18.47	5.34	4.71	19.69	20.9	7.54	7.09	5.16	4.69	5.61	2.61	7.9	7.07	7	10.43	8.43	8.37	4.15	5.83	11.51
gene3777	XP_007056388.1	ABLIM1	actin-binding LIM protein 1	ABLIM1	Actin-binding LIM protein 1	0.9	1.05	1.66	2.29	1.52	0.54	0.36	1.91	8.98	0.7	0.77	0.52	0.75	0.84	1.48	1.46	1.28	1.29	1.47	1.98	2.08	2.91	0.67	0.52	0.42	0.26	0.22	1.41	1.87	4.72	4.71	2.45	2.38	2.15	1.4	4.53	3.22	3.62	3.65	3.02	3.78	1.18	1.37	3.49
gene3939	XP_007056583.1	ABLIM2	actin-binding LIM protein 2	ABLIM2	Actin-binding LIM protein 2 splice variant 1	0.07	0.05	0.05	0.08	0.1	0.31	0.26	0.3	0.88	0.17	0.1	0.04	0.07	0.07	0.05	0.09	0.09	0.08	0.07	0.08	0.1	0.08	0.44	0.13	0.19	0.18	0.16	0.18	0.19	0.1	0.11	0.15	0.1	0.07	0.06	0.04	0.86	0.1	0.16	0.09	0.13	0.24	0.25	0.11
gene9511	XP_007062438.1	ABLIM3	actin-binding LIM protein 3	ABLIM3	Actin-binding LIM protein 3	0.73	0.81	0.39	0.27	0.27	0.29	0.16	0.31	3.37	0.39	0.32	0.46	1.24	1.47	0.45	0.36	0.42	0.57	0.77	0.59	0.44	1.76	0.87	0.35	0.38	0.16	0.16	1.87	4.29	0.63	0.8	0.28	0.24	0.18	0.37	0.62	0.47	0.35	0.25	0.22	0.61	0.24	0.41	0.78
gene5072	XP_007057819.1	ABR	active breakpoint cluster region-related protein	ABR	Active breakpoint cluster region-related protein isoform c	2.44	2.38	2.38	3.41	3.65	6.07	4.55	10.17	14.77	4.6	5.26	3.43	5.56	5.6	6.85	2.27	1.62	1.82	2.35	2.96	3.12	6.08	2.71	7.92	8.02	4.63	4.81	9.63	10.19	3.14	3.15	2.59	3.04	3.67	2.04	6.33	5.35	5.19	5.83	4.77	6.22	3.11	3.44	5.46
gene3547	XP_007056155.1	ABRA	actin-binding Rho-activating protein	ABRA	Striated muscle activator of Rho-dependent signaling	0	0	0	0	0	0	0	0	0	0	0.05	0	0	0	0	0	0	0	0	0	0	0.32	1.95	0	0	0.03	0	0	0	0	0	0	0	0	0.03	0	3.9	0	0.08	0	0	0	0	0
gene5435	XP_007058144.1	ABRACL	costars family protein ABRACL	ABRACL	costars family protein ABRACL	44.78	39.91	23.29	26.68	27.2	8.23	7.33	38.51	16.55	23.77	24.42	20.58	15.2	14.71	82.45	40.21	40.71	52.52	46.99	36.99	42.08	18.3	19.02	19.88	22.79	4.5	3.87	25.16	8.31	21.05	22.19	76.2	51.07	46.55	32.28	24.85	21.92	46.15	57.77	69.2	54.76	55.98	42.53	52.38
gene7248	XP_007060036.1	ABTB1	ankyrin repeat and BTB/POZ domain-containing protein 1	ABTB1	Ankyrin repeat and btb poz domain-containing protein 1	3.61	3.5	4.01	4.93	4.12	6.93	5.38	10.29	22.62	13.79	14.21	9.15	11.83	13.05	7.99	4.15	4.37	4.57	4.93	6.65	6.65	10.84	2.25	11.12	9.8	4.8	4.44	11.16	19.55	10.85	10.5	4.54	4.85	4.58	2.27	11.74	14.3	6.49	6.19	5.11	6.78	3.05	3.26	7.04
gene14821	XP_007068026.1	ABTB2	ankyrin repeat and BTB/POZ domain-containing protein 2	ABTB2	Ankyrin repeat and BTB domain containing 2	0.26	0.3	0.37	0.68	0.55	0.16	0.11	0.16	0.24	0.21	0.24	0.04	0.04	0.06	0.15	0.33	0.24	0.23	0.33	0.55	0.5	0.58	0.11	0.02	0.03	0.13	0.11	0.13	0.17	0.94	0.92	0.53	0.62	0.64	0.29	1.11	0.87	0.77	0.78	0.71	0.88	0.42	0.39	0.82
gene2649	XP_007055214.1	ACAA2	3-ketoacyl-CoA thiolase, mitochondrial	ACAA2	Acetyl-Coenzyme A acyltransferase 2	22.69	17.53	22.54	26.02	29.51	127	135.14	48.65	29.73	56.29	57.34	28.2	33.63	35.1	24.95	19.9	21.03	27.21	22.07	24.62	24.73	16.86	15.47	44.08	44.48	85.05	71.36	24.35	22.55	17.11	16.65	23.15	18.89	18.11	16.36	17.69	20.89	18.84	22.87	22.41	15.87	25.11	26.33	20.72
gene5715	XP_007058395.1	ACACB	acetyl-CoA carboxylase 2	ACACB	Acetyl-coenzyme A carboxylase beta	0.11	0.08	0.17	0.2	0.18	3.64	2.75	1.44	4.22	1.89	2.09	2.13	3.21	3.64	1.66	0.06	0.06	0.07	0.02	0.05	0.04	0.28	0.16	0.21	0.27	1.92	1.92	1.08	2.95	0.62	0.68	0.22	0.19	0.23	0.17	0.31	1.07	0.07	0.05	0.09	0.19	0.05	0.1	0.06
gene5687	XP_007058377.1	ACAD10	acyl-CoA dehydrogenase family member 10	ACAD10	acyl-CoA dehydrogenase family member 10	4.47	4.78	4.11	5.11	3.82	23.46	23.83	7.17	9.07	6.36	6.43	4.57	6.8	6.43	8.38	3.87	3.35	3.93	5.18	4.52	4.37	4.74	2.3	2.37	2.2	11.72	10.09	3.67	9.62	5.93	5.3	5.4	4.71	4.8	3.59	6.38	6.49	5.36	6.33	6.05	5.33	3.98	3.08	5.73
gene11341	XP_007064366.1	ACAD11	acyl-CoA dehydrogenase family member 11 isoform X1	ACAD11	acyl-CoA dehydrogenase family member 11	2.66	2.88	2.87	4.6	3.85	16.27	15.56	6.02	15.68	11.2	10.34	4.48	8.03	7.96	7.67	3.21	2.98	3.68	3.66	4.13	4.45	5.26	4.13	4.94	5.41	9.01	8.63	5.73	8	4.36	4.82	2.94	4.08	3.73	3.84	4.66	3.13	3.98	4.14	3.46	3.71	3.93	4.23	3.72
gene13900	XP_007067033.1	ACAD8	isobutyryl-CoA dehydrogenase, mitochondrial	ACAD8	Isobutyryl-CoA dehydrogenaseserine-threonine	11.15	10.86	12.72	14.19	12.49	58.63	65.88	11.77	9.11	14.99	13.23	8.02	14.12	12.63	10.82	15.68	12.94	16.95	16.37	15.23	16.53	12.4	8.31	12.91	13.08	51.36	44.93	7.8	10.86	11.02	13.21	17.93	10.35	10.48	10.43	13.02	13.27	12.04	11.3	14	11.68	9.49	7.71	11.17
gene3935	XP_007056563.1	ACAD9	acyl-CoA dehydrogenase family member 9, mitochondrial-like	ACAD9	Acyl-CoA dehydrogenase family member 9, mitochondrial	7.55	6.98	5.53	7.14	6.52	6.99	6.68	10.18	4.33	5.68	5.01	3.34	5.32	4.91	5.31	7.12	6.8	8.8	8.6	7.89	8.08	5.09	3.3	6.59	6.38	5.3	5.31	3.42	2.58	6.4	6.44	10.25	6.82	6.36	7.2	7.58	5.95	9.73	10.41	11.94	8.82	7.85	7.65	8.92
gene18738	XP_007071872.1	ACADL	long-chain specific acyl-CoA dehydrogenase, mitochondrial	ACADL	Acyl-CoA dehydrogenase long chain	25.76	23.76	20.57	27.3	23.56	26.95	28.6	25.79	8.14	15.06	13.82	9.41	8.43	9.37	7.66	19.41	17.66	25.67	22.51	26.2	26.49	22.85	16.44	23.86	22.76	20.72	17.04	8.5	5.06	27.68	27.57	30.6	25.78	23.17	19.32	27.03	21.36	27.26	29.39	30.01	26.7	21.83	20.78	25.4
gene9714	XP_007062627.1	ACADM	medium-chain specific acyl-CoA dehydrogenase, mitochondrial	ACADM	Medium-chain specific acyl-CoA dehydrogenase, mitochondrial	2.34	2.43	1.39	2.77	3.07	35.07	34.39	8.13	7.1	7.71	7.22	3.76	3.94	4.04	3.62	1.36	1.3	1.39	1.2	1.85	1.4	2.7	1.36	4.54	4.37	13.34	12.87	2.2	2.8	2.8	2.74	2.27	1.57	1.45	1.38	3.36	3.2	1.66	1.42	1.7	2.25	1.57	1.82	2.24
gene8701	XP_007061616.1	ACADS	short-chain specific acyl-CoA dehydrogenase, mitochondrial	ACADS	Short-chain specific acyl-CoA dehydrogenase	17.79	15.27	14.11	18.05	17.78	36.56	40.91	20.69	15.33	16.46	18.12	23.46	23.87	29.53	29.26	15	14.58	17.26	16.53	18.82	17.06	11.66	8.07	16.38	15.68	31.83	28.35	13.11	17.27	11.33	10.81	16.98	13.71	12.96	15.04	14.64	14.96	18.48	22.99	20.94	15.24	13.61	12.24	18.24
gene535	XP_007053140.1	ACADSB	short/branched chain specific acyl-CoA dehydrogenase, mitochondrial	ACADSB	Short/branched chain specific acyl-CoA dehydrogenase	3.32	3.44	3.95	4.2	3.53	7.05	4.75	15.26	22.52	9.68	9.22	1.82	7.38	6.58	5.88	2.81	3.13	2.67	3.03	2.99	3.13	5.73	1.66	6.76	6.81	3.93	3.71	6.78	13.67	7.63	7.17	7.23	5.3	4.86	1.88	5.6	5.07	5.06	4.92	4.76	4.73	2.82	3.78	5.54
gene18260	XP_007071411.1	ACADVL	very long-chain specific acyl-CoA dehydrogenase, mitochondrial-like	ACADVL	Very long-chain specific acyl-CoA dehydrogenaseserine-threonine	0.07	0.02	0.25	0.08	0.03	0.18	0.3	0.48	0.36	0.2	0.14	0.05	0.23	0.14	0.2	0.07	0.11	0.09	0.1	0.09	0.11	0.18	0.11	0.25	0.13	0.39	0.28	0.33	0.63	0.11	0.03	0.13	0.08	0.11	0.02	0.15	0.19	0.14	0.18	0.21	0.14	0.2	0.08	0.09
gene7603	XP_007060436.1	ACAN	aggrecan core protein	ACAN	Aggrecan core protein isoform A	0.01	0	0	0	0	0.02	0.03	0.17	0.1	0	0.03	0.16	0.18	0.14	0.07	0	0	0	0	0	0	0.03	0	0.1	0.06	0.02	0.03	0.14	0.13	0.03	0	0.05	0.01	0	0.01	0.01	0.01	0.02	0	0	0.03	0.02	0	0
gene18257	XP_007071408.1	ACAP2	arf-GAP with coiled-coil, ANK repeat and PH domain-containing protein 2	ACAP2	Arf-GAP with coiled-coil, ANK repeat and PH domain-containing protein 2	2.3	2.27	1.66	2.27	2.2	3	2.32	11.62	7.43	5.72	5.6	2.3	3.45	3.68	2.23	1.96	1.66	1.7	1.88	2.3	2.28	3.33	0.59	6.71	7.08	1.69	1.47	4.74	6.47	4.91	4.73	3.02	2.14	2.34	0.95	4.57	3.56	3.41	3.95	2.72	3.81	1.67	2.68	3.6
gene17116	XP_007070306.1	ACAP3	arf-GAP with coiled-coil, ANK repeat and PH domain-containing protein 3	ACAP3	Arf-GAP with coiled-coil, ANK repeat and PH domain-containing protein 3	2.02	2.22	1.87	2.63	2.61	2.26	0.16	18.91	3.77	4.36	4.27	0.56	1.15	1.36	0.49	1.83	1.77	2.08	2.12	2.91	2.35	3.23	0.78	9.61	10.38	0.15	0.16	4.2	0.9	3.89	3.55	2.11	2.79	2.81	1.33	2.87	2.59	2.81	2.63	1.93	2.41	2.24	2.67	2.56
gene6976	XP_007059756.1	ACAT1	acetyl-CoA acetyltransferase, mitochondrial	ACAT1	Acetyl-CoA acetyltransferase A, mitochondrial	8.09	7.85	6.63	9.15	8.7	163.23	188.23	12.79	8.32	22.35	18.76	8.6	11.73	9.68	14.4	6.55	7.13	12.22	8.76	9.13	9.54	14.16	12.21	16.74	17.04	111.92	94.21	7.89	6.43	13.55	12.62	13.32	9.37	7.96	22.18	20.86	21.01	14.94	15.02	15.36	18.45	14.5	13.65	16.1
gene12639	XP_007065757.1	ACAT2	acetyl-CoA acetyltransferase, cytosolic	ACAT2	Acetyl-CoA acetyltransferase, cytosolic	91.33	101.63	32.92	45.31	29.06	18.78	19.61	39.36	8.49	31.52	34	14.71	18.03	16.91	41.04	58.35	47.29	58.17	71.82	63.32	62.62	21	12.49	18.53	18.3	15.9	15.63	10.34	9.8	31.16	31.44	66.98	24.9	18.92	52.03	49.75	31.69	73.07	72.84	78.45	76.06	42.31	39.99	49.48
gene18662	XP_007071766.1	ACBD3	Golgi resident protein GCP60	ACBD3	Acyl-CoA binding domain containing 3	9.63	9.77	9.39	11.72	11.17	6.35	4.6	23.43	19.92	12.6	11.8	12.32	14.67	16.47	18.03	12.38	12.38	13.94	13.36	13.11	12.81	11.77	9.32	20.51	22.05	5.25	4.87	12.57	11.83	10.35	10.3	10.8	9.91	9.94	8.28	11.77	9.09	10.76	12.65	11.4	11.3	12.48	12.62	11.47
gene1352	XP_007053903.1	ACBD4	acyl-CoA-binding domain-containing protein 4	ACBD4	Acyl-CoA-binding domain-containing protein 4 isoform 2	0.68	0.5	0.5	0.93	0.9	3.51	2.68	3.28	5.5	3.79	4.94	1.28	4.12	3.85	2.97	0.71	0.59	1.03	0.9	1.38	1.16	2.31	2.12	2.41	2.43	2.18	2.76	3.49	5.3	1.36	1.47	1.09	1.59	1.58	1.24	1.37	1.83	1.41	1.02	1.15	1.26	1.12	1.08	1.16
gene5849	XP_007058557.1	ACBD5	acyl-CoA-binding domain-containing protein 5	ACBD5	Acyl-CoA-binding domain-containing protein 5	1.01	1.04	1.16	1.24	0.87	5.83	5.37	3.47	4.72	3.69	3.09	2.01	2.69	2.98	2.24	1.25	1.13	1.39	1.48	1.42	1.32	1.91	1.1	2.52	2.91	3.18	2.94	2.83	4.66	1.78	1.87	1.84	1.25	1.63	0.72	1.97	2.12	1.83	2.22	1.74	1.85	1.36	1.46	1.81
gene8331	XP_007061214.1	ACBD6	acyl-CoA-binding domain-containing protein 6	ACBD6	Acyl-CoA-binding domain-containing protein 6	1.07	0.89	1.03	1.31	1.07	1.02	0.89	1.68	1.95	1.22	1.47	1.65	1.66	1.66	2.28	0.96	0.97	1.1	1.07	1.05	0.99	1.22	1.06	1.55	1.78	0.98	0.92	1.42	2.1	1.09	1.16	1.12	0.96	0.84	1.16	1.42	1.25	1.33	1.3	1.25	1.23	1.14	1.16	1.21
gene7980	XP_007060831.1	ACCS	1-aminocyclopropane-1-carboxylate synthase-like protein 1	ACCS	1-aminocyclopropane-1-carboxylate synthase homolog	5.23	7.27	3.58	4.94	4.59	3.56	2.08	11.03	5.16	7.87	7.75	3.85	5.37	5.34	2.65	4.27	3.34	4.35	4.35	7.34	6.05	3.26	1.3	8.93	9.29	3.14	3.03	4.05	4.22	4.61	4.83	4.69	3.12	3.55	0.84	3.62	3.43	4.1	5.37	4.68	3.36	3.22	3.07	3.92
gene9038	XP_007062053.1	ACE	angiotensin-converting enzyme	ACE	Angiotensin-converting enzyme	0.3	0.41	0.04	0.44	0.25	11.67	11.29	1.99	7.86	1.27	1.42	1.44	3.99	3.92	19.76	0.33	0.59	0.21	0.27	0.23	0.12	0.24	0.41	0.35	0.58	21.22	20.72	2.55	13.91	0.2	0.24	0.07	0.11	0.16	0.02	0.1	0.1	0.14	0.11	0.08	0.13	0.71	0.42	0.06
gene17408	XP_007070561.1	ACE2	angiotensin-converting enzyme 2	ACE2	Angiotensin-converting enzyme	0	0.01	0	0	0	13.26	11.95	0	0	0.83	0.84	0	0.01	0	0	0.01	0.01	0.04	0	0.01	0.01	0.06	0.04	0	0.04	8.72	8.07	0	0	0.01	0	0	0.05	0.01	0.05	0.02	0.06	0.02	0.05	0.05	0.02	0	0	0.02
gene9383	XP_007062296.1	ACER1	alkaline ceramidase 1	ACER1	Alkaline ceramidase	7.83	7.32	9.45	11.87	9.31	0.02	0.05	0	0.03	0.23	0.2	0	0.03	0.05	0.03	4.68	2.9	6.91	6.77	10.23	11.52	10.07	1.7	0	0	0.01	0.04	0.02	0	9.49	9.55	6.62	8.7	6.01	5.46	14.15	13.22	11.3	12.89	11.89	13.73	4.38	5.33	10.32
gene8826	XP_007061744.1	ACER2	alkaline ceramidase 2	ACER2	Alkaline ceramidase	0.62	0.57	0.53	0.58	0.37	0.75	0.66	1.62	1.6	0.73	1.03	0.45	0.89	0.44	0.55	0.5	0.47	0.19	0.35	0.27	0.43	0.41	0.11	0.41	0.8	0.46	0.16	0.93	0.96	0.38	0.4	0.23	0.12	0.24	0.09	0.31	0.41	0.43	0.39	0.19	0.26	0.29	0.27	0.35
gene8560	XP_007061465.1	ACER3	alkaline ceramidase 3	ACER3	Alkaline ceramidase	1.59	1.81	1.33	1.76	1.41	1.65	0.99	6.76	4.66	2.18	1.99	1.3	2.43	2.33	0.93	0.7	0.99	0.87	1.15	1.26	1.15	2.05	0.25	1.3	1.59	0.49	0.44	1.84	2.72	2.24	2.31	1.37	1.34	0.92	0.5	2.79	2.41	2.52	2.69	1.67	2.14	0.89	1.12	2.61
gene12387	XP_007065480.1	ACIN1	apoptotic chromatin condensation inducer in the nucleus	ACIN1	Apoptotic chromatin condensation inducer in the nucleus	10.47	10.94	10.28	13.03	12.03	23.32	19.62	41.16	65.71	38.61	42.77	16.57	59.37	56.7	71.94	12.03	12.42	11.45	13.86	16.18	15.66	18.3	12.06	34.84	33.12	19.28	23.83	39.13	70.91	14.2	12.96	14.16	12.87	12.93	8.48	14.13	15.37	13.7	12.45	13.25	14.96	13.25	12.54	16.59
gene3020	XP_007055628.1	ACKR2	atypical chemokine receptor 2	ACKR2	atypical chemokine receptor 2	0.22	0.17	0.28	0.09	0.27	2.03	1.47	0.51	4.28	0.87	0.77	0.18	0.06	0.05	0.1	0.14	0.31	0.26	0.22	0.45	0.45	0.45	0.56	1.33	0.85	1.09	1.06	0.35	0.41	0.46	0.75	0.34	0.22	0.26	0.52	0.15	0.24	0.52	0.54	0.68	0.52	0.46	0.15	0.35
gene5472	XP_007058182.1	ACKR3	atypical chemokine receptor 3	ACKR3	C-X-C chemokine receptor type 7	208.82	157.45	299.17	312.97	351.27	32.21	23.73	429.17	3011.15	113.79	96.92	36.3	82.07	86.8	227.66	114.26	122.53	154.46	136.74	175.21	141.15	160.89	193.87	236.73	228.98	49.03	43.37	363.12	923.71	275.62	295.47	342.24	384.69	324.9	209.26	413.18	266.94	282.9	371.46	329.7	240.53	593.2	810.42	360.96
gene11342	XP_007064391.1	ACKR4	atypical chemokine receptor 4	ACKR4	Atypical chemokine receptor 4	0	0	0	0	0	0	0	0	0	0	0	0	0	0	0	0	0	0	0	0	0	0	0	0	0	0	0	0	0	0	0	0	0	0	0	0	0	0	0	0	0	0	0	0
gene2230	XP_007054781.1	ACLY	ATP-citrate synthase isoform X3	ACLY	ATP-citrate synthase	30.64	34.64	35.52	41.07	28.38	12.01	8.35	35.26	29.11	20.52	19.37	21.75	30.67	34.36	27.13	28.78	23.29	34.59	37.88	42.11	42.94	40.52	12.14	16.87	18	10.17	8.76	17.25	22.1	42.15	41.78	40.54	31.36	26.85	26.97	43.47	28.29	44.14	51.16	47.55	44.22	32.44	31.8	47.11
gene8089	XP_007060940.1	ACMSD	2-amino-3-carboxymuconate-6-semialdehyde decarboxylase	ACMSD	Aminocarboxymuconate semialdehyde decarboxylase	0	0	0	0	0	0.95	1.4	0.03	0.03	0.02	0.02	0	0.03	0	0.02	0	0	0	0	0	0	0	0	0	0.01	0.02	0.02	0.01	0.02	0.02	0.02	0	0.01	0	0	0	0	0	0	0	0	0	0.01	0
gene8942	XP_007061859.1	ACN9	protein ACN9 homolog, mitochondrial	SDHAF3	Succinate dehydrogenase complex assembly factor 3	0.6	0.47	0.75	0.72	0.7	0.83	0.78	1.73	1.14	0.84	0.78	0.79	0.82	0.73	0.82	0.57	0.67	0.84	0.86	0.62	0.69	0.73	0.91	1.23	1.11	0.39	0.38	0.66	0.66	0.98	0.78	0.91	0.79	0.79	1.54	1.02	1.22	0.75	0.82	1.18	1.17	0.83	0.92	0.84
gene12182	XP_007065257.1	ACO1	cytoplasmic aconitate hydratase	ACO1	cytoplasmic aconitate hydratase	6.46	6.14	7.5	8.24	8.16	39.64	42.23	17.61	23.14	20.05	18.82	13.06	17.61	18.91	14.68	6.66	6.85	6.06	5.36	6.81	6.61	5.56	3.38	12.9	12.45	24.91	24.64	11.51	17.14	5.21	4.69	6.11	6.56	7.21	3.12	5.64	6.75	4.66	4.96	4.28	4.35	6.31	6.1	5.36
gene809	XP_007053380.1	ACO2	aconitate hydratase, mitochondrial	ACO2	Aconitate hydratase, mitochondrial	14.45	14.06	15.16	16.73	17.14	64.04	71.65	25.76	18.07	21.2	21.81	16.84	19.54	21.4	19.66	14.28	14.12	19.85	19.79	20.14	20.62	13.03	8.82	25.29	25.57	47.34	42.07	15.77	21.06	11.68	11.64	16.93	12.57	10.98	10.08	13.79	43.34	16.22	18.36	18.11	14.96	14.19	13.39	14.15
gene3207	XP_007055810.1	ACOT1	acyl-coenzyme A thioesterase 1	none	Acyl-coenzyme A thioesterase 2, mitochondrial	5.9	5.57	4.75	3.58	5.02	19.94	18.8	9.59	12.07	11.9	11.37	7.16	7.11	7.42	10.05	5.41	5.98	7.98	6.81	6.88	7.24	5.1	5.01	8.73	10.67	12.39	11.94	6.27	6.81	5.48	5.68	8.26	6.46	4.53	5.8	6.28	9.31	7.52	8.16	9.35	6.91	7.09	6.73	6.63
gene9366	XP_007062253.1	ACOT11	acyl-coenzyme A thioesterase 11	ACOT11	Acyl-coenzyme A thioesterase 11	1.61	1.65	0.66	0.52	0.82	3.11	2.89	3.51	3.04	4.33	3.89	1.52	2.42	1.99	3.85	1.14	1.14	1.03	1.28	1.26	1.44	0.84	0.46	2.07	2.3	3.03	2.48	3.45	3.75	1.27	1.42	2.02	1.5	1.85	1.02	1.78	1.34	1.63	1.91	1.41	1.59	1.19	1.08	1.6
gene13373	XP_007066503.1	ACOT12	acyl-coenzyme A thioesterase 12	ACOT12	acyl-coenzyme A thioesterase 12	0.3	0.34	0.81	0.75	0.52	7.56	7.15	0.3	0.04	0.28	0.18	0.08	0.05	0.08	0.03	0.14	0.07	0.12	0.1	0.2	0.2	0.19	0.04	0.02	0	2.94	2.47	0	0	0.06	0.15	0.2	0.23	0.3	0.11	0.3	0.35	0.16	0.29	0.23	0.19	0.17	0.22	0.23
gene7629	XP_007060448.1	ACOT13	acyl-coenzyme A thioesterase 13	ACOT13	Acyl-coenzyme a thioesterase 13	23.97	18.61	9.93	20.04	14.48	35.91	33.29	25.23	19.24	31.03	34.35	25.34	21.81	22.45	21.55	19.95	21.69	27.32	23.53	21.99	22.25	17.77	23.78	25.59	22.21	31.22	26.62	14.54	11.19	28.86	30.61	41.19	29.2	27.1	23.78	26.22	30.18	24.42	30.55	30	28.21	26.93	22.07	27.36
gene3208	XP_007055856.1	ACOT2	acyl-coenzyme A thioesterase 2, mitochondrial	none	Acyl-coenzyme A amino acid N-acyltransferase 2	8.8	7.83	3.7	10.07	9.14	39.69	36.96	15.5	16.81	13.21	14.98	11.45	11.49	11.16	7.1	8.82	7.56	9.24	9.32	10.52	10.85	10.49	2.56	22.95	24.68	18.99	19.74	11.89	12.35	8.87	8.24	7.4	5.05	6.45	0.98	11.13	18.69	10.24	12.21	9.27	11.44	5.96	7.14	8.23
gene17039	XP_007070208.1	ACOT7	cytosolic acyl coenzyme A thioester hydrolase	ACOT7	Cytosolic acyl coenzyme A thioester hydrolase	4.06	4.51	3.53	3.97	3.11	0.38	0.33	4.74	1.3	1.28	1.19	0.87	0.78	1.04	0.93	3.28	2.66	2.34	2.88	3.7	3.56	3.26	0.72	0.55	0.54	0.07	0.03	0.4	0.32	3.55	3.52	3.38	2.62	2.6	1.77	5.5	4.01	5.98	5.79	5.17	6.1	2.89	3.12	5.13
gene14630	XP_007067827.1	ACOT8	acyl-coenzyme A thioesterase 8	ACOT8	acyl-coenzyme A thioesterase 8	52.07	54.61	50.04	54.41	48.27	19.37	18.02	36.18	34.84	45.3	48.2	42.31	76.71	72.31	74.46	66.36	62.89	81.22	78.31	79.39	80.46	58.38	58.29	61.08	52.53	20.45	19.97	37.22	45.32	43.52	41.36	51	52.26	50.22	69.46	46.22	41.57	56.26	66.62	75.76	56.72	56.64	44.4	64.14
gene17372	XP_007070534.1	ACOT9	acyl-coenzyme A thioesterase 9, mitochondrial	ACOT9	Acyl-coenzyme A thioesterase 9, mitochondrial	2.72	2.15	2.2	2.06	2.44	4.71	3.15	8.21	13.01	7.74	7.29	4.32	7.88	6.99	7.14	2.73	2.76	2.99	3.22	2.47	2.55	2.33	1.68	6.34	7	2.69	2.52	5.9	12.51	2.08	2.18	2.22	1.6	1.94	0.77	2.09	2.23	2.72	2.99	2.68	2.41	2.03	3.08	3.23
gene19505	XP_007072609.1	ACOX1	peroxisomal acyl-coenzyme A oxidase 1 isoform X2	ACOX1	Acyl-coenzyme A oxidase	7.68	9.1	5.7	6.4	5.35	45.6	43.46	17.75	11.6	14.1	14.59	9.62	11.31	13.37	7.8	6.98	6.21	4.47	4.88	5.67	5.78	4.03	1.57	7.2	7.64	13	12.11	6.31	8.95	3.12	2.61	5.2	3.41	3.97	1.75	4.3	7.15	4.67	5.63	4.53	3.56	3.69	4.41	4.03
gene12870	XP_007066002.1	ACOX2	peroxisomal acyl-coenzyme A oxidase 2	ACOX2	Acyl-coenzyme A oxidase	0.06	0.03	0	0.06	0.03	7.96	7.46	0.66	2.03	8.23	8.38	2.3	1.68	2.2	1.68	0.11	0.21	0.13	0	0.02	0.06	0.11	0.18	0.25	0.25	6.62	5.63	0.41	0.59	0.17	0.1	0.09	0.03	0.11	0.25	0.23	0.34	0.07	0.13	0.17	0.19	0.05	0.18	0.14
gene16526	XP_007069754.1	ACOX3	peroxisomal acyl-coenzyme A oxidase 3	ACOX3	Acyl-coenzyme A oxidase	1.42	1.23	1.63	1.85	1.71	3.62	2.74	6.25	6.53	4.45	4.36	1.44	2.67	2.73	1.09	1.09	1.23	1.19	1.21	1.62	1.73	2.34	0.7	3.96	4.29	1.47	1.48	2.59	3.09	3.41	3.7	1.72	1.91	1.85	1.39	3.18	3.47	2.18	2.32	2.24	2.57	1.76	1.59	2.11
gene3140	XP_007055721.1	ACP1	low molecular weight phosphotyrosine protein phosphatase isoform X2	ACP1	Low molecular weight phosphotyrosine protein phosphatase	27.1	31.41	9.01	13.53	15.21	10.59	11.58	26.32	13.24	21.4	19.29	19.91	20.2	18.65	17.91	19.36	26.31	21.02	21.18	14.46	14.92	16.54	22.57	9.87	10.53	8.46	7.52	10.38	11.71	19.13	18.16	26.32	24.44	19.24	34.32	19.62	23.85	22.38	26.1	31.96	33.79	21.96	20.63	23.59
gene1815	XP_007054355.1	ACP2	lysosomal acid phosphatase	ACP2	Lysosomal acid phosphatase	9.32	9.89	7.58	10.08	10.48	15.79	11.94	36.22	30.46	19.09	19.18	13.07	20.09	21.17	14.6	7.66	8.34	9.42	9.53	9.67	9.71	8.65	3.45	20.62	16.14	8.63	8.38	16.19	20.64	7.59	7.94	7.66	6.94	7.88	2.19	7.92	8.26	9.53	9.15	9	7.7	7.08	8.05	10.1
gene5576	XP_007058264.1	ACP5	tartrate-resistant acid phosphatase type 5	ACP5	Tartrate-resistant acid phosphatase type 5	14.44	15.17	16.4	17.14	14.58	116.78	139.73	20.28	38.01	71.57	91.96	22.37	25.49	25.46	50	16.57	11.98	24.78	26.83	18.96	24.43	12.88	8.09	30.65	38.78	72.82	78.25	35.11	18.54	4.71	6.58	4.9	6.03	14.09	3.21	3.54	7.06	6.83	10.5	9.51	7.59	6.64	5.19	10.23
gene8046	XP_007060900.1	ACP6	lysophosphatidic acid phosphatase type 6	ACP6	Lysophosphatidic acid phosphatase type 6	27.79	27.23	30.74	26.71	24.73	32.11	30.87	28.15	24.92	26.46	26.19	21.97	26.09	29.96	26.57	23.95	22.89	27.78	28.32	26.16	28.48	30.97	24.35	28.42	26.46	21.95	19.85	21.75	27.04	33.49	32.04	37.05	27.78	26.65	34.65	34.28	27.47	29.54	31.24	35.66	28.09	24.32	21.16	31.71
gene5546	XP_007058258.1	ACPL2	acid phosphatase-like protein 2-like	PXYLP1	Acid phosphatase-like protein 2	2.68	3.77	2.7	3.01	2.56	0.88	0.76	3.28	1.15	2.45	2.35	1.25	1.63	1.14	0.6	2.31	1.67	3.26	3.03	2.62	2.62	2.25	0.8	2.67	2.79	0.62	0.61	1.72	1.07	2.13	2.38	2.03	1.71	1.74	1.7	2.74	1.8	3.54	4.33	3.2	3.71	2.55	2.41	3
gene8553	XP_007061463.1	ACRBP	acrosin-binding protein	ACRBP	acrosin-binding protein [Chelonia mydas]	0.1	0.12	0.15	0.12	0.08	0.07	0.03	0.31	1.41	0.14	0.07	0.16	0.14	0.17	0.19	0.06	0.11	0.11	0.15	0.12	0.05	0.06	0.26	0.14	0.05	0.03	0.08	0.05	0.07	0.03	0.09	0.03	0.05	0.06	0.09	0.05	0.03	0.09	0.01	0.07	0.03	0.05	0.04	0.05
gene15180	XP_007068407.1	ACSBG1	long-chain-fatty-acid--CoA ligase ACSBG1 isoform X2	ACSBG1	Long-chain-fatty-acid--CoA ligase ACSBG1	0.02	0	0.12	0.12	0.1	0.09	0.07	0.05	0.03	0.02	0.02	0.01	0.02	0	0.01	0.01	0	0	0	0.02	0.01	0.03	0.01	0	0	0.11	0.11	0	0.01	0	0.02	0.02	0	0.01	0.05	0.07	0.02	0.06	0.09	0.12	0.09	0.03	0	0.05
gene9381	XP_007062281.1	ACSBG2	long-chain-fatty-acid--CoA ligase ACSBG2	ACSBG2	Acyl-CoA synthetase bubblegum family member 2	5.7	5.74	3.47	4.11	3.93	2.82	1.19	16.97	19.94	121.75	114.71	183.28	648.25	447.28	275.28	3.47	3.01	2.81	4.05	4.83	4.25	1.14	1.17	8.19	7.68	1.46	1.1	9.3	10.67	2.75	1.92	4.32	2.73	3.02	0.98	1.78	1.96	4.68	7	6.04	3.86	4.27	5.24	3.93
gene194	XP_007052825.1	ACSF2	acyl-CoA synthetase family member 2, mitochondrial	ACSF2	Mitochondrial acyl-CoA synthetase family member 2-1	5.07	3.34	2.41	3.5	3.57	8.66	9	6.77	8.65	10.29	10.82	7.99	6.77	7.54	4.42	3.11	2.63	3.97	2.85	4.12	3.85	4.71	7.21	6.49	6.52	10.51	10.23	7.72	7.87	3.5	3.62	2.88	3	3.3	5	6.08	4.54	3.64	3.56	3.32	3.01	3.35	3.35	3.7
gene6631	XP_007059411.1	ACSF3	acyl-CoA synthetase family member 3, mitochondrial	ACSF3	Acyl-CoA synthetase family member 3, mitochondrial	0.81	0.78	0.79	0.81	0.75	2.22	1.9	1.95	1.93	2.35	2.44	1.18	1.88	1.83	1.74	0.64	0.8	1.13	0.95	0.95	1	0.69	0.68	1.95	1.72	1.76	1.62	1.58	1.98	0.96	0.91	1.18	0.97	0.73	0.75	0.96	1	1.18	1.08	1.04	0.83	0.86	0.9	1.18
gene15427	XP_007068664.1	ACSL1	long-chain-fatty-acid--CoA ligase 1 isoform X2	ACSL1	Long-chain fatty acyl-CoA synthetase 1	2.23	2.45	1.96	2.66	2.09	108.4	111.63	11.18	11.76	51.65	49.15	9.81	16.86	16.5	16	1.86	2.02	2.13	2.06	2.04	2.27	1.34	0.57	3.11	2.58	44.09	40.42	2.47	3.89	1.6	1.55	2.63	1.92	1.84	0.62	2.01	3.05	2.52	3.44	2.71	2.56	1.96	2.33	2.31
gene5538	XP_007058245.1	ACSL3	long-chain-fatty-acid--CoA ligase 3	ACSL3	Acyl-CoA synthetase long chain family member 3	4.73	4.92	3.61	4.88	4.12	6.12	3.98	11.55	10.13	11	10.89	7.01	9.28	8.65	5.68	4.72	3.58	3.91	4.4	5.17	5.39	6.81	1.43	7.14	6.5	2.74	2.54	4.76	6.08	12.65	12.35	6.62	6.53	5.86	3.49	9.39	7.54	6.67	8.2	6.94	6.99	3.6	4.68	6.7
gene7401	XP_007060209.1	ACSL4	long-chain-fatty-acid--CoA ligase 4	ACSL4	Long-chain-fatty-acid--CoA ligase 4	6.18	6.9	6.86	5.97	6.18	27.12	17.3	58.31	111.12	61.65	57.33	48.21	58.2	59.83	48.01	11.96	15.31	10.54	11.57	13.4	15.18	13.45	3.94	29.67	29.51	12.69	12.73	21.15	22.97	13.89	12.74	6.54	12.59	12.4	5.46	13.98	7.42	17.32	23.77	19.8	20.18	11.06	13.2	23.83
gene3793	XP_007056401.1	ACSL5	long-chain-fatty-acid--CoA ligase 5	ACSL5	long-chain-fatty-acid--CoA ligase 5	0.13	0.19	0	0.02	0.07	0.17	0.11	4.31	0.49	0.25	0.44	5.43	5.86	8.33	1.43	0	0	0	0	0	0	0	0	0	0.06	0.24	0.12	0.8	0.83	0.02	0.03	0.06	0.19	0.06	0	0	0	0.01	0.02	0.05	0.02	0.04	0.01	0.02
gene1079	XP_007053622.1	ACSL6	long-chain-fatty-acid--CoA ligase 6	ACSL6	Long-chain fatty acyl-CoA synthetase 6	0.03	0.01	0.02	0.01	0.03	0.62	0.51	0.19	0.36	0.11	0.08	0.01	0.02	0.03	0.05	0.03	0.02	0.03	0.03	0.04	0.02	0.06	0.02	0.1	0.09	1.83	1.59	0.09	0.1	0.02	0.02	0.02	0.02	0.01	0	0.01	0.09	0.04	0.04	0.01	0.03	0.02	0.05	0.02
gene11400	XP_007064427.1	ACSM3	acyl-coenzyme A synthetase ACSM3, mitochondrial	ACSM3	Acyl-CoA synthetase medium chain family member 3	0.56	0.21	0.11	0.04	0.23	44.65	39.28	2.54	0.85	1.37	1.29	0.47	0.92	1.21	0.69	0.02	0.09	0	0	0.05	0.06	0.16	0.1	0.86	0.8	21.07	18.12	0.99	0.64	0.41	0.26	0.22	0.12	0.11	0.14	0.51	0.31	0.25	0.35	0.1	0.25	0.33	0.54	0.23
gene6281	XP_007072848.1	ACSS1	acyl-CoA synthetase short-chain family member 1	ACSS1	Acetyl-coenzyme A synthetase	0.54	0.51	1.1	2.01	2.4	3.41	2.7	6.01	6.21	10.56	10.31	5.4	9.44	7.7	4.01	0.67	0.67	1.06	0.69	1.62	1.27	5.14	1.01	8.24	8.39	1.65	1.65	5.2	6.35	5.93	6.08	1.06	2.16	2.01	1.81	7.44	4.49	3.62	2.35	1.69	4.49	2.01	2.65	5.1
gene1437	XP_007053990.1	ACSS2	acetyl-coenzyme A synthetase, cytoplasmic	ACSS2	Acetyl-coenzyme A synthetase, cytoplasmic	3.97	4.02	5.02	7.94	6.57	2.38	1.87	5.13	7.8	4.47	4.49	2.75	4.18	4.34	4.12	3.65	2.39	3.97	4.29	6.95	6.64	2.9	1.26	3.4	3.67	1.69	1.65	3.63	5.43	2.01	2.05	4.47	3.71	3.43	1.71	3.69	2.91	4.19	5.58	5.11	3.7	2.91	3.49	4.02
gene6335	XP_007059093.1	ACSS3	acyl-CoA synthetase short-chain family member 3, mitochondrial	ACSS3	Acyl-synthetase short-chain family member mitochondrial	0.04	0.02	0.05	0.08	0.12	4.83	4.62	1.27	3.54	1.42	1.22	0.9	1.17	0.98	0.29	0.02	0.01	0.06	0.04	0.08	0.03	0.29	0.2	0.84	0.86	1.95	1.88	0.55	0.52	0.08	0.1	0.05	0.07	0.14	0.01	0.09	0.09	0.04	0.08	0.04	0.07	0.11	0.19	0.11
gene17986	XP_007071114.1	ACTA1	actin, alpha skeletal muscle isoform X2	none	Actin alpha skeletal muscle	7.86	6.83	4.53	9.94	6.06	8.07	7.3	81.86	64.33	24.51	25	39.78	37.76	33.63	93.92	9.3	15.41	10.24	6.54	10.16	9.88	854.26	12112	57.74	49.61	9.76	7.02	147.29	115.54	8.8	5.34	10.6	7.7	13.36	725.51	5.94	27890	4.34	5.98	4.12	2.17	10.41	16.53	10.94
gene18501	XP_007071633.1	ACTA2	actin, aortic smooth muscle isoform X1	ACTA2	Actin, gamma-enteric smooth muscle	40.92	31.67	38.63	54.53	96.17	44.66	23.52	518.87	169.52	36.17	35.51	17.21	28.38	32.77	68.68	72.91	72.92	61.85	56.08	64.54	54.64	8.91	22.46	225.11	221.91	16.12	14.65	188.89	217.77	5.66	4.84	53.91	33.24	35.95	3.64	3.42	2.29	32.78	36.96	28.8	9.86	111.68	105.41	19.01
gene9852	XP_007062784.1	ACTB	actin, cytoplasmic 1	none	Cytoplasmic beta-actin 1	4663.42	4395.03	7361.21	6252.39	6472.46	4515.22	4026.1	13938.2	6938.63	3438.38	3650.26	3886.38	3721.14	3843.19	13165.2	7169.3	6902.83	9405.93	7760.66	8088.07	8520.91	3545.2	2982.37	15621.4	15372.4	3054.48	2737.73	11508.8	10187.1	2971.31	3013.1	5933.68	5415.81	5641.26	2746.21	2600.97	1555.07	4317.3	5699.88	5617.39	3562.48	7546.7	7246.03	5566.62
gene16186	XP_007069416.1	ACTC1	actin, alpha cardiac muscle 1	none	Skeletal muscle actin	11.9	8.38	10.8	1.56	2.55	0.81	0	13.67	0	1.73	1.63	2.87	6.52	5.14	0	6.97	4.42	6.8	7.42	10.22	8.58	60.09	667.49	0.15	0	0	0.3	0.11	0	0.23	0.47	11	6.49	7.1	12.96	0.89	22.54	3.79	5.83	3.81	0.8	4.98	4.92	1.34
gene17828	XP_007070994.1	ACTG1	actin, cytoplasmic type 5 isoform X2	none	Beta cytoplasmic actin	1441.01	1325.16	2168.96	1846.5	1702.26	1413.03	1291.67	2069.57	1935.1	1592.53	1567.34	1806.26	1356.24	1448.3	1641.56	1849.98	1690.52	2149.13	2023.53	2627.71	2529.62	1999.7	1536.28	2405.15	2411.02	1591.43	1433.7	2302.69	2176.52	1731.44	1752.73	1914.59	1723.39	1757.96	2019.08	2165.67	1299.89	1743.21	1751.17	1733.73	1533.38	1946.3	1789.52	1867.69
gene14319	XP_007067506.1	ACTG2	actin, gamma-enteric smooth muscle isoform X2	ACTG2	Smooth muscle alpha actin	13.41	8.38	6.87	8.3	12.83	6.17	9.82	206.15	155.19	5.94	6.73	26.43	23.99	27.82	209.04	9.83	17.93	11.71	8.51	10.99	7.87	1.94	5.46	15.26	14.85	9.59	9.43	505.51	528.84	1.85	1.8	5.49	8.16	7.22	0.92	0.59	0.77	7	6.78	6.43	1.7	29.49	33.12	4.22
gene4377	XP_007057058.1	ACTL6A	actin-like protein 6A	ACTL6A	Actin-like protein 6A-like protein (Fragment)	15.54	15.38	14.9	16.72	17.63	10.52	6.62	40.84	20.84	21.15	19.35	19.08	25.98	28.45	27.88	12.62	15.28	15.14	14.4	14.64	17.13	10.67	8.08	24.27	24.51	7.27	6.98	16.29	17.19	11.06	11.52	17.67	12.86	13.28	12.46	15.1	14.52	19.91	20.43	21.51	19.29	20.38	22.07	20.52
gene9389	XP_007062300.1	ACTL9	actin-like protein 9	ACTL9	Testicular tissue protein Li 15	0	0	0	0	0	0	0	0	0	0	0	0	0	0	0	0	0	0	0	0	0	0	0	0	0	0	0	0	0	0	0	0	0	0	0	0	0	0	0	0	0	0	0	0
gene1781	XP_007054311.1	ACTN1	alpha-actinin-1	ACTN1	Alpha-actinin-1	23.14	18.63	14.21	16.34	27.62	11.72	4.11	100.55	17.99	22.77	22.42	14.6	16.35	17.71	20.4	24.99	24.27	25.82	25.42	28.65	24.59	9.13	4.55	74.92	75.04	4.11	3.64	29.39	26.74	8.34	8.58	14.47	10.08	10.11	3.73	6.77	4.81	10.68	13.14	9.95	7.46	16.82	19.03	9.13
gene15813	XP_007069071.1	ACTN2	alpha-actinin-2 isoform X6	ACTN2	Alpha-actinin-2	0.04	0.01	0	0.01	0	0.02	0.01	0.09	0.09	0.14	0.12	0.03	0.05	0.1	0.16	0.03	0.05	0.04	0.02	0.01	0.03	4.13	41.02	0.05	0.02	0.01	0.01	0.08	0.06	0.16	0.17	0.03	0.02	0.01	0.38	0.12	20.27	0.06	0.05	0.05	0.07	0.01	0.03	0.03
gene17313	XP_007070436.1	ACTN3	alpha-actinin-3	ACTN3	Truncated alpha-actinin	0.01	0	0	0.01	0.01	0.05	0	0	0.02	0.02	0	0	0.02	0	0.03	0	0.01	0	0	0.02	0	1.52	18.51	0	0.04	0.08	0.06	0.03	0.02	0.08	0.04	0	0	0.02	4.22	0.1	198.85	0.04	0	0.01	0.02	0	0.07	0.05
gene15128	XP_007068329.1	ACTN4	alpha-actinin-4 isoform X2	ACTN4	Actinin alpha 4	107.47	111.38	74.61	73.06	64.78	30.31	27.2	95.64	40.15	23.95	26	26.36	25.25	29.95	20.4	89.52	73.6	82.4	95.46	84.12	88.91	52.12	8.31	43.64	44.27	19.87	17.72	35.27	41.6	52.65	50.97	47.65	31.13	30.51	11	42.18	28.88	44.13	51.13	44.26	38.58	21.88	24.49	44.11
gene12303	XP_007065400.1	ACTR10	actin-related protein 10	ACTR10	Actin related protein 10 homolog	18.24	18.95	16.21	19.51	16.62	12.51	11.64	32.19	22.17	26.19	24.02	21.11	29.15	26.44	24.82	17.68	16.73	20.95	21.92	19.25	19.61	18.52	14.73	19.57	20.73	9.51	8.98	13.49	18.96	22.34	23.43	26.33	21.39	20.76	28.28	26.95	25.31	30.76	31.47	31.79	31.63	25.97	25.12	28.37
gene13815	XP_007066959.1	ACTR1A	alpha-centractin	ACTR1A	Alpha-centractin	3.58	3.26	3.5	4.01	4.06	3.22	2.77	7.93	7.84	8.48	8.64	5.07	9.08	9.19	6.14	3.56	3.4	3.52	3.7	3.48	3.96	4.9	0.74	6.42	6.94	2.69	2.37	5.49	10.4	4.69	4.13	3.68	2.79	2.93	1.16	4.82	2.91	4.89	4.86	4.45	4.11	2.66	2.63	4.05
gene9992	XP_007062932.1	ACTR2	actin-related protein 2 isoform X2	ACTR2	Actin-related protein 2 isoform B	36.99	38.7	41.85	51.25	44.74	15.34	11.25	61.3	17.78	30.53	27.58	28.51	35.69	33.18	17.77	35.32	30.44	36.28	36.98	39.98	41.2	26.04	11.02	31.86	33.8	9.61	9.42	15.88	9.38	33.3	32.65	44.38	36.37	32.18	27.4	41.01	24.87	45.1	49.64	46.26	40.95	35.39	33.7	48.69
gene8082	XP_007060934.1	ACTR3	actin-related protein 3 isoform X1	ACTR3	Actin-related protein 3	40.28	40.55	32.44	43.99	37.34	11.83	8.05	78.38	38.68	28.78	28.39	26.74	31.02	29.83	42.25	39.73	38.08	41.64	43.08	42.13	45.15	27.86	16.77	38.57	39.54	6.6	6.29	35.09	18.93	37.38	37.75	51.99	41.68	37.9	36.35	41.31	27.68	50.05	57.17	57	44.91	42.2	43.55	50.36
gene4578	XP_007057239.1	ACTR5	actin-related protein 5	ACTR5	Actin-related protein 5	5.65	4.77	5.05	6	5.7	5.61	5.13	9.19	9.99	12.73	12.6	8.95	16.21	13.94	14.39	5.92	5.8	7.7	7.15	6.49	6.9	4.68	4.78	8.83	10.11	5.6	4.58	9.08	13.96	6.54	6.26	8.9	7.58	8.21	6.68	7.39	6.41	8.04	6.6	8.03	6.83	8.16	8.01	7.41
gene14559	XP_007067758.1	ACTR6	actin-related protein 6	ACTR6	Actin-related protein 6	2.46	2.37	2.53	2.87	2.78	2.76	1.98	5.82	4.31	3.51	2.94	2.16	3.29	2.56	2.88	1.78	2.41	2.47	2.63	2.63	2.54	2.35	1.38	4.46	3.68	1.26	1.56	2.95	2.89	3.21	3.17	3.46	2.74	2.69	3.19	3.04	3.49	3.72	4.45	4.23	4.02	3.37	4.06	4.22
gene15048	XP_007068266.1	ACTR8	actin-related protein 8	ACTR8	Actin-related protein 8	7.65	6.66	7.36	8.41	8.83	12.11	9.65	29.57	20.18	21.72	21.17	17.53	22.15	21.29	12.67	7.37	8.23	8.17	7.41	8.21	9.27	6.93	3.18	19.17	18.49	7.64	7.24	14.6	15.8	6.64	7.13	7.59	6.82	7.2	3.16	10.91	6.71	9.19	10.09	7.87	8.14	7.57	8.94	8.91
gene4074	XP_007056728.1	ACVR1	activin receptor type-1	ACVR1	Serine/threonine-protein kinase receptor	2.94	3.04	3.13	3.65	3.9	3.02	2.27	12.46	4.38	4.24	3.98	2.61	3.79	3.58	2.68	5.11	4.35	3.82	3.35	3.39	3.47	2.21	1.12	7.48	7.68	1.51	1.34	3.87	3.26	2.81	2.44	5.49	4.67	4.95	2.18	3.01	2.49	3.74	4.14	3.69	3.42	4.15	4.56	3.81
gene11706	XP_007064765.1	ACVR1B	activin receptor type-1B	ACVR1B	Receptor protein serine/threonine kinase	25.46	25.15	15.92	25.24	19.51	12.66	10.79	22.46	41.11	68.01	67.69	54.05	98.65	96.26	85.45	18.65	12.56	15.44	16.66	17.77	20.23	16.58	2.89	12.83	11.16	11.71	10.6	19.41	29.31	18.53	17.57	19.68	22.28	23.75	5.95	18.76	13.68	22.47	19.13	15.79	20.12	11.95	14.11	21.02
gene4075	XP_007056729.1	ACVR1C	activin receptor type-1C isoform X1	ACVR1C	Receptor protein serine/threonine kinase	0	0	0.02	0	0.08	0.02	0.01	0.1	0	0.57	0.39	0.22	0.12	0.16	0	0.02	0.05	0.02	0	0.04	0	0.04	0.05	0	0.03	0	0.01	0.02	0	0	0	0.02	0.07	0.06	0	0	0	0.04	0	0	0	0.07	0.04	0.01
gene8937	XP_007061851.1	ACVR2A	activin receptor type-2A	ACVR2A	Serine/threonine-protein kinase receptor	2.04	2.14	2.27	3	2.96	3.08	1.91	10.3	4.94	4.96	4.52	2.99	5.38	4.58	4.28	1.76	2.05	2.23	2.2	2.6	2.15	3.18	1.12	6.39	6.52	1.6	1.44	4.05	4.8	3.78	3.78	3.38	3.07	2.67	1.39	4.59	4.09	3.96	4.19	3.38	4.48	2.44	3.27	3.6
gene6725	XP_007059493.1	ACVR2B	activin receptor type-2B	ACVR2B	Serine/threonine-protein kinase receptor	0.07	0.09	0.05	0.05	0.11	0.57	0.42	0.89	0.49	0.58	0.56	0.23	0.53	0.39	0.47	0.1	0.16	0.17	0.1	0.09	0.09	0.08	0.16	0.44	0.39	0.4	0.4	0.51	0.96	0.03	0.03	0.06	0.04	0.03	0	0.02	0.03	0.02	0.08	0.04	0.06	0.03	0.08	0.04
gene11705	XP_007064784.1	ACVRL1	serine/threonine-protein kinase receptor R3	ACVRL1	Serine/threonine-protein kinase receptor	2.04	2.2	1.74	3.34	4.28	7.22	5.57	21.07	49.27	13.43	18.28	9.24	21.15	22.12	35.76	1.73	2.73	3.29	2.23	2.78	2.4	3.69	1.85	21.77	23.47	5.27	5.66	40.03	61.61	2.1	1.61	2.54	2.19	2.46	0.47	1.33	1.66	1.5	2.08	1.44	1.78	1.91	2.69	3.04
gene12199	XP_007065279.1	ACYP1	acylphosphatase-1	ACYP1	Acylphosphatase	14.51	11.82	14.06	11.13	10.8	4.25	2.95	11.17	3.25	13.45	15.94	27.18	19.77	27.05	22.22	18.17	18.72	18.27	15.02	17.57	15.89	12.36	9.19	7.32	11.79	2.86	5.37	9.75	9.16	25.65	18.51	24.27	15.24	10.63	23.73	20.76	20.78	20.62	23.65	27.26	16.59	12.12	14.42	24.5
gene19333	XP_007072467.1	ACYP2	acylphosphatase-2	ACYP2	Acylphosphatase	0.17	0.12	0.09	0.09	0.14	0.84	0.68	0.57	0.49	0.53	0.61	0.3	0.49	0.44	0.33	0.17	0.17	0.21	0.19	0.17	0.14	0.26	0.41	0.27	0.22	0.52	0.54	0.38	0.36	0.15	0.19	0.18	0.18	0.11	0.25	0.28	0.47	0.19	0.16	0.22	0.23	0.19	0.15	0.22
gene4216	XP_007056884.1	ADAD1	adenosine deaminase domain-containing protein 1	ADAD1	adenosine deaminase domain-containing protein 1	0.02	0	0	0	0	3.69	3.52	2.25	1.31	0.69	0.79	0.9	1.74	1.44	0.15	0	0	0.02	0	0.02	0	0.15	0.25	0.05	0	1.57	1.54	0.32	0.5	0.12	0.2	0	0	0.03	0.08	0.09	0.9	0.01	0.01	0.02	0.05	0.06	0.09	0.04
gene3849	XP_007056448.1	ADAM10	disintegrin and metalloproteinase domain-containing protein 10	ADAM10	Disintegrin and metalloproteinase domain-containing protein 10	9.08	10.07	5.29	6.52	6.71	5.48	3.97	14.92	15.8	17.58	17.27	13.18	16.45	15.75	12.98	6.17	6.67	6.04	6.11	6.48	6.28	5.52	4.06	8.32	8.42	2.8	3.08	8.28	8.59	6.8	7.08	8.14	8.94	8.24	4.8	6.33	5.28	8.68	9.61	8.13	9.6	8.63	9.85	9.26
gene1364	XP_007053908.1	ADAM11	disintegrin and metalloproteinase domain-containing protein 11	ADAM11	ADAM metallopeptidase domain 11	0.03	0	0	0.06	0.05	0.2	0.16	0.15	0.05	0.12	0.04	0.02	0.06	0.18	0.07	0.02	0.03	0.04	0	0.03	0.02	0.05	0.02	0.07	0.07	0.1	0.14	0.02	0.14	0.03	0.05	0.04	0.04	0	0.37	0.86	0.59	0.74	0.5	0.39	1.1	0.36	0.33	1.12
gene515	XP_007053108.1	ADAM12	disintegrin and metalloproteinase domain-containing protein 12	ADAM12	Disintegrin and metalloproteinase domain-containing protein 12	0.06	0.05	0.06	0.07	0.14	0.5	0.28	2.33	4.62	0.27	0.27	0.13	0.47	0.53	0.1	0.07	0.15	0.13	0.1	0.14	0.07	0.06	0.11	1.38	1.4	0.15	0.14	0.74	0.5	0.04	0.04	0.08	0.05	0.06	0.01	0.02	0.04	0.07	0.06	0.06	0.04	0.09	0.15	0.05
gene14725	XP_007067928.1	ADAM15	disintegrin and metalloproteinase domain-containing protein 15	ADAM15	Disintegrin and metalloproteinase domain-containing protein 15	12.89	12.01	8.77	16.11	15.33	14.6	14.02	27.28	28.73	17.41	18.03	9.28	25.25	26.06	21.47	13.87	14.75	19.13	17.84	22.37	21.49	36.58	29.35	27.82	29.37	9.83	11.63	28.74	25.55	25.39	23.46	19.38	26.06	24.61	24.28	25.67	18.27	20.26	16.96	19.79	22.28	16.46	15.21	21.33
gene657	XP_007053253.1	ADAM17	disintegrin and metalloproteinase domain-containing protein 17	ADAM17	Tumor necrosis factor alpha converting enzyme	12.37	13.26	10.41	12.46	9.97	8.34	6.26	15.64	19.23	15.63	15.78	8.73	13.92	13.4	8.68	11.92	10.51	10.38	10.76	11.99	11.7	10.89	3.36	9.99	9.44	4.56	4.14	9.49	11.48	14.87	14.68	14.04	12.47	11.04	5.55	14.31	11.25	15.17	17.56	15.73	15.21	9.29	10.79	14.86
gene5763	XP_007058495.1	ADAM19	disintegrin and metalloproteinase domain-containing protein 19	ADAM19	disintegrin and metalloproteinase domain-containing protein 19	0.26	0.2	0.42	0.34	0.26	1.29	0.17	7.98	16.02	0.22	0.21	0.21	0.25	0.23	2.2	0.74	0.85	0.95	0.67	0.97	0.96	0.65	0.54	14.55	13.8	0.06	0.06	2.77	0.43	0.66	0.72	0.27	0.16	0.3	0.05	0.17	0.26	0.42	0.73	0.44	0.51	0.8	1.36	0.83
gene3187	XP_007055850.1	ADAM20	disintegrin and metalloproteinase domain-containing protein 20	none	Disintegrin and metalloproteinase domain-containing protein 9	11.45	6.2	3.88	9.15	7.55	4.33	3.53	9.04	6.2	6.04	7.88	16.68	16.1	18.97	12.3	6.86	4.36	7.17	5.43	5.37	5.78	14.26	9.44	0.72	0.36	5.91	3.54	5.42	6.27	11.3	11.01	9.2	10.32	8.61	18.57	20.94	20.61	13	11.49	14.65	12.3	6.88	9.61	12.07
gene13659	XP_007066783.1	ADAM22	disintegrin and metalloproteinase domain-containing protein 22	ADAM22	Disintegrin and metalloproteinase domain-containing protein 22	0.01	0.01	0	0.01	0.01	0.03	0.02	0.05	0.05	0.01	0.02	0.01	0.01	0.02	0.02	0	0	0.01	0.01	0.07	0.06	0.02	0	0	0.02	0.01	0.01	0.02	0.05	0	0	0.01	0.02	0.04	0	0	0	0.01	0.02	0	0.01	0	0	0
gene18766	XP_007071986.1	ADAM23	disintegrin and metalloproteinase domain-containing protein 23	ADAM23	Disintegrin and metalloproteinase domain-containing protein 23	0.07	0.07	0.04	0.08	0.07	0.97	0.87	0.82	2.22	0.37	0.35	0.21	0.3	0.3	0.62	0.05	0.08	0.04	0.07	0.1	0.06	0.21	0.31	0.4	0.42	0.7	0.74	0.43	2.39	0.16	0.2	0.09	0.1	0.07	0.19	0.26	2.51	0.16	0.13	0.12	0.19	0.13	0.12	0.14
gene12471	XP_007065565.1	ADAM28	disintegrin and metalloproteinase domain-containing protein 28	ADAM28	Snake venom metalloproteinase U	2.81	3.36	1.85	1.81	1.73	1.1	0.96	7.31	12.1	5.49	5.86	9.18	9	13.27	5.69	0.48	0.41	0.39	0.49	1	1.19	1.2	0.36	0.89	0.69	1.11	0.86	7.28	5.15	0.72	0.75	0.45	0.71	0.86	0.19	0.94	0.48	1.32	1.11	0.64	1.55	0.73	0.58	1.92
gene955	XP_007053528.1	ADAM32	disintegrin and metalloproteinase domain-containing protein 32	none	disintegrin and metalloproteinase domain-containing protein 2	1.2	1.42	0.6	1.68	2.31	2.04	1.92	3.05	21.97	6.27	5.66	3.71	9.43	7.11	5.53	1.31	1.71	1.56	1.26	1.44	1.44	2.67	2.73	7.25	7.08	1.77	1.61	4.16	2.3	3.84	4.32	2.56	4	3.22	4.88	3.37	2.37	2.55	2.99	2.58	3.42	4.87	4.33	3.38
gene2374	XP_007054965.1	ADAM33	disintegrin and metalloproteinase domain-containing protein 33	none	disintegrin and metalloproteinase domain-containing protein 19	2.2	1.57	1.49	2.68	5.4	2.65	0.91	22.53	16.75	25.71	28.24	3.7	11.79	10.35	4.75	2.17	3.21	3.6	2.66	2.83	2.28	0.81	1.51	44.4	44.36	0.75	0.97	15.61	11.63	0.33	0.35	1.52	1.46	1.91	0.11	0.19	0.92	1.38	1.21	1	0.99	3.79	3.97	1.58
gene4857	XP_007057561.1	ADAM8	disintegrin and metalloproteinase domain-containing protein 8	ADAM8	Disintegrin and metalloproteinase domain-containing protein 8	3.9	4.15	2.38	3.9	5.04	7.42	5.5	28.65	5.67	10.01	10.21	4.09	9.45	9.63	8.3	4.55	5.3	3.87	4.08	3.9	3.73	3.06	2.36	16.51	16.2	3.9	3.3	6.06	3.85	2.68	2.63	4.47	5.01	5.18	2.4	2.97	2.46	4.57	4.94	4.16	3.71	4.83	5.08	3.83
gene17625	XP_007070802.1	ADAMTS1	A disintegrin and metalloproteinase with thrombospondin motifs 1	ADAMTS1	A disintegrin and metalloproteinase with thrombospondin motifs 1	29.82	18.48	108.88	75.6	73.63	44.96	28.51	53.67	89.83	104.42	100.22	19.1	45.64	41.18	23.34	126.65	102.51	86.69	87.83	167.84	183	103	61.42	62.98	63.17	28.15	27.2	109.97	199.53	93.6	91.72	106.85	130.72	107.07	75	72.63	38.13	115.37	198.62	174.04	187.17	100.45	108.94	168.35
gene9387	XP_007062298.1	ADAMTS10	A disintegrin and metalloproteinase with thrombospondin motifs 10	ADAMTS10	A disintegrin and metalloproteinase with thrombospondin motifs 10	0.02	0.04	0.03	0.02	0.08	1.1	0.75	1.24	4.15	0.26	0.28	0.04	0.29	0.17	0.38	0.03	0.05	0.17	0.11	0.1	0.05	0.25	0.16	3.74	3.36	0.64	0.7	1.83	0.9	0.07	0.1	0.07	0.08	0.08	0	0.09	0.03	0.08	0.25	0.11	0.09	0.24	0.22	0.15
gene15665	XP_007068908.1	ADAMTS12	A disintegrin and metalloproteinase with thrombospondin motifs 12	ADAMTS12	A disintegrin and metalloproteinase with thrombospondin motifs 12	0.08	0.06	0.1	0.09	0.11	0.19	0.17	0.37	0.6	0.05	0.04	0.04	0.04	0.05	0.04	0.06	0.1	0.08	0.04	0.06	0.03	0.12	0.04	0.86	0.89	0.08	0.06	0.35	0.11	0.08	0.11	0.12	0.13	0.16	0.01	0.1	0.07	0.09	0.11	0.08	0.07	0.12	0.19	0.1
gene8233	XP_007061081.1	ADAMTS13	A disintegrin and metalloproteinase with thrombospondin motifs 13	ADAMTS13	A disintegrin and metalloproteinase with thrombospondin motifs 13	0.08	0.08	0.23	0.2	0.3	1	0.68	1.89	1.42	1.06	0.9	0.39	1.04	0.79	0.44	0.09	0.09	0.19	0.15	0.18	0.06	0.2	0.18	1.5	1.54	0.76	0.7	2.09	3.01	0.11	0.1	0.25	0.3	0.3	0.12	0.24	0.28	0.25	0.38	0.13	0.13	0.4	0.41	0.23
gene2191	XP_007054754.1	ADAMTS14	A disintegrin and metalloproteinase with thrombospondin motifs 14	ADAMTS14	A disintegrin and metalloproteinase with thrombospondin motifs 3	0.06	0.06	0.01	0.09	0.09	0.04	0.03	1.19	0.13	0.04	0.02	0.04	0.08	0.09	0.06	0.03	0.06	0.01	0.01	0.04	0.05	0.04	0.02	0.01	0.02	0.02	0.02	0.06	0.12	0.03	0.02	0.05	0.02	0.05	0.01	0.04	0.01	0.02	0.05	0.06	0.01	0.01	0.03	0.02
gene15410	XP_007068655.1	ADAMTS15	A disintegrin and metalloproteinase with thrombospondin motifs 15	ADAMTS15	A disintegrin and metalloproteinase with thrombospondin motifs 15	0.31	0.18	0.7	0.72	0.84	1.69	1.12	3.28	43.17	77.55	81.83	10.43	47.24	31.5	2.22	1.43	3.54	3.51	1.62	1.58	1.36	3.2	2.26	28.85	27.66	0.66	0.68	7.05	4.29	1.54	1.43	1.06	0.44	0.47	0.24	0.58	0.96	0.18	0.86	0.32	0.62	0.46	1.28	0.52
gene1036	XP_007053578.1	ADAMTS17	A disintegrin and metalloproteinase with thrombospondin motifs 17	ADAMTS17	A disintegrin and metalloproteinase with thrombospondin motifs 17	0.11	0.08	0.18	0.3	0.47	0.61	0.31	2.72	0.26	0.26	0.25	0.04	0.06	0.08	0.05	0.25	0.39	0.57	0.43	0.58	0.44	0.11	0.09	0.79	0.77	0.14	0.13	0.42	0.16	0.06	0.05	0.32	0.26	0.25	0.01	0.05	0.05	0.11	0.27	0.14	0.07	0.19	0.28	0.09
gene6547	XP_007059374.1	ADAMTS18	A disintegrin and metalloproteinase with thrombospondin motifs 18	ADAMTS18	A disintegrin and metalloproteinase with thrombospondin motifs 18	0	0	0	0.01	0.03	0.01	0.02	0.08	0.03	0.01	0.01	0	0	0	0	0	0	0	0.01	0.02	0	0.11	0.06	0.03	0.03	0.02	0.03	0.01	0.01	0.04	0.03	0.01	0	0.01	0.01	0.04	0.01	0.05	0.02	0.02	0.08	0.04	0.04	0.11
gene4182	XP_007056852.1	ADAMTS19	A disintegrin and metalloproteinase with thrombospondin motifs 19	ADAMTS19	A disintegrin and metalloproteinase with thrombospondin motifs 19	0	0	0	0	0	0.16	0.14	0.35	3.09	0.29	0.32	0.25	0.44	0.47	0.03	0.02	0.05	0.07	0.02	0.01	0.01	0.05	0.1	2.43	2.56	0.18	0.11	0.82	0.52	0.07	0.07	0.01	0	0	0.02	0.01	0.03	0.01	0.01	0.01	0.01	0.04	0.06	0.02
gene18404	XP_007071581.1	ADAMTS2	A disintegrin and metalloproteinase with thrombospondin motifs 2	ADAMTS2	A disintegrin and metalloproteinase with thrombospondin motifs 2	1.12	0.87	0.93	1.49	2.54	3.07	0.8	20.85	19.78	1.5	1.34	0.28	0.55	0.57	0.12	1.27	2.3	2.5	1.8	1.87	1.5	0.98	1.19	17.95	18.52	0.37	0.35	6.92	0.94	0.46	0.47	1.62	1.46	1.81	0.2	0.28	0.23	0.88	1.31	0.86	0.8	3.41	4.72	1.33
gene8920	XP_007061844.1	ADAMTS20	A disintegrin and metalloproteinase with thrombospondin motifs 20	ADAMTS20	A disintegrin and metalloproteinase with thrombospondin motifs 4	0	0	0	0.01	0.01	0.14	0.1	0.19	0.56	0.03	0.02	0.08	0.11	0.09	0.27	0	0.01	0	0	0.01	0.01	0.03	0.14	0.02	0	0.04	0.06	0.39	0.98	0.03	0.03	0	0.01	0.01	0	0.02	0.23	0.01	0.01	0.01	0.02	0	0	0.01
gene12490	XP_007065580.1	ADAMTS3	A disintegrin and metalloproteinase with thrombospondin motifs 3	ADAMTS3	A disintegrin and metalloproteinase with thrombospondin motifs 3	0.32	0.3	0.29	0.41	0.48	1.74	1.24	2.97	0.48	1.06	1.17	0.15	0.23	0.22	0.09	0.14	0.07	0.14	0.16	0.39	0.32	0.22	0.05	0.82	0.81	1.22	0.97	0.46	0.41	0.15	0.15	0.29	0.44	0.43	0.05	0.15	0.07	0.12	0.29	0.19	0.1	0.16	0.27	0.21
gene16812	XP_007070016.1	ADAMTS4	A disintegrin and metalloproteinase with thrombospondin motifs 4	ADAMTS4	A disintegrin and metalloproteinase with thrombospondin motifs 4	20.91	16.27	23.72	14.49	21.76	27.13	22.46	125.01	359.1	50.94	55.89	32.36	77.98	71.67	291.53	17.31	18	18.48	21.12	27.77	22.66	7.4	10.75	125.82	133.59	28.15	31.17	233.37	401.77	1.5	1.24	26.52	24.93	28.95	2.13	2.3	0.97	10.16	11.98	7.4	4.93	63.33	44.94	11.6
gene17624	XP_007070801.1	ADAMTS5	A disintegrin and metalloproteinase with thrombospondin motifs 5	ADAMTS5	A disintegrin and metalloproteinase with thrombospondin motifs 5	0.6	0.54	0.45	0.91	1.37	2.59	1.04	11.96	32.64	6.8	6.81	1.88	3.09	3.12	0.4	1.31	2.02	1.58	1.58	1.37	0.95	0.48	0.27	5.49	6.33	0.59	0.69	2.35	1.2	0.53	0.68	1.51	0.78	1.06	0.06	0.16	0.41	0.57	1.41	0.64	0.67	0.7	1.29	0.73
gene6301	XP_007059054.1	ADAMTS6	A disintegrin and metalloproteinase with thrombospondin motifs 6 isoform X2	ADAMTS6	A disintegrin and metalloproteinase with thrombospondin motifs 6	0.02	0.03	0.03	0.03	0.03	0.49	0.31	0.46	1.03	0.41	0.43	0.05	0.34	0.21	0.06	0.02	0.02	0.02	0.03	0.03	0.02	0.05	0.03	0.12	0.11	0.18	0.17	0.21	0.21	0.02	0.04	0.04	0.04	0.04	0	0.02	0.02	0.03	0.03	0.02	0.04	0.02	0.04	0.03
gene6810	XP_007059605.1	ADAMTS7	A disintegrin and metalloproteinase with thrombospondin motifs 7	ADAMTS7	A disintegrin and metalloproteinase with thrombospondin motifs 7	0.33	0.24	0.33	0.3	0.49	2.4	1.37	4.79	2.98	1.09	1.24	0.16	0.21	0.27	0.21	0.72	1.12	0.97	0.65	0.64	0.61	0.49	0.26	4.11	4.44	0.96	0.88	0.84	1.15	0.23	0.21	0.44	0.17	0.24	0.05	0.11	0.12	0.17	0.34	0.21	0.23	0.34	0.55	0.22
gene15411	XP_007068656.1	ADAMTS8	A disintegrin and metalloproteinase with thrombospondin motifs 8	ADAMTS8	A disintegrin and metalloproteinase with thrombospondin motifs 8	0.28	0.13	0.37	0.79	1.37	6.55	7.15	3.44	13.1	0.61	0.52	1.23	3.42	4.12	11.27	0.32	0.97	0.53	0.55	0.98	0.85	0.59	0.3	2.36	2.6	4.32	3.78	9.72	9.55	0.17	0.13	0.2	0.38	0.68	0.01	0.18	0.15	0.48	0.98	0.6	0.18	0.42	0.92	0.4
gene12887	XP_007066035.1	ADAMTS9	A disintegrin and metalloproteinase with thrombospondin motifs 9	ADAMTS9	A disintegrin and metalloproteinase with thrombospondin motifs 9	0.37	0.24	0.32	0.39	0.49	4.74	2.99	7.56	4.78	8.24	8.27	0.56	2.07	2.1	3.45	0.34	0.49	0.47	0.5	0.42	0.38	1.03	0.2	5.16	5.45	2.17	2.01	3.08	2.66	0.49	0.53	0.66	0.38	0.38	0.15	1.24	1.11	0.69	0.5	0.32	0.75	1.07	1.2	0.7
gene8832	XP_007061747.1	ADAMTSL1	ADAMTS-like protein 1	ADAMTSL1	ADAMTS like 1	0.62	0.74	1.37	2.13	1.77	0.22	0.07	0.35	1.06	0.25	0.28	0.14	0.18	0.13	0.2	0.54	0.31	0.47	0.61	1.15	0.87	0.56	0.11	0.11	0.11	0.03	0.03	0.38	0.6	0.62	0.57	0.98	1.15	0.87	0.25	0.7	0.94	0.73	0.85	0.72	0.97	0.79	0.69	0.71
gene8229	XP_007061078.1	ADAMTSL2	ADAMTS-like protein 2	ADAMTSL2	ADAMTS like 2	0.2	0.16	0.58	0.47	0.54	1.17	0.76	0.92	5.54	0.15	0.12	0.13	0.24	0.27	0.49	0.07	0.07	0.15	0.15	0.18	0.24	1.5	0.6	0.57	0.56	0.59	0.53	0.85	3.38	1.35	1.61	0.42	0.97	1.09	0.41	1.23	0.85	1.49	1.29	0.95	1.57	0.79	0.64	1.6
gene13773	XP_007066897.1	ADAMTSL3	ADAMTS-like protein 3	ADAMTSL3	ADAMTS-like protein 3-like	0.05	0.06	0.16	0.21	0.15	0.14	0.14	0.66	6.84	0.23	0.19	0.19	0.4	0.35	0.86	0.11	0.07	0.1	0.11	0.13	0.15	0.62	0.57	0.31	0.34	0.17	0.16	1.45	1.85	0.3	0.34	0.1	0.13	0.08	0.27	0.59	0.33	0.33	0.33	0.26	0.45	0.3	0.46	0.42
gene14946	XP_007068200.1	ADAMTSL4	ADAMTS-like protein 4	ADAMTSL4	ADAMTS like 4	0.3	0.34	0.24	0.4	0.53	0.43	0.31	1.36	10.16	1.51	1.53	0.48	1.65	1.8	1.33	0.39	0.57	0.46	0.33	0.46	0.61	0.76	0.66	1.73	1.82	0.35	0.35	2.25	3.3	0.3	0.26	0.27	0.32	0.29	0.03	0.1	0.15	0.21	0.33	0.24	0.24	0.3	0.33	0.26
gene19030	XP_007072235.1	ADAMTSL5	ADAMTS-like protein 5	ADAMTSL5	ADAMTS like 5	0.77	1.12	0.5	1.29	0.92	0.43	0.38	0.9	1.5	0.43	0.74	0.3	1.13	0.97	1.14	1.12	0.56	1.16	1.12	1.5	1.26	1.55	1.42	4.05	3.68	0.81	1.07	2.44	1.33	0.79	0.48	0.74	1.41	1.09	0.65	1.81	1.64	1.76	1.38	1.19	1.16	0.64	0.88	1.85
gene12343	XP_007065422.1	ADAP1	arf-GAP with dual PH domain-containing protein 1	ADAP1	Arf-GAP with dual PH domain-containing protein 1	0.12	0.19	0.01	0.09	0.07	0.06	0.04	1.98	0.7	0.45	0.33	0.85	1.04	1.07	0.62	0.12	0.12	0.1	0.08	0.07	0.1	0.15	0.32	3.25	3.82	0.04	0.03	1.27	0.52	0.04	0.04	0.02	0.09	0.2	0.04	0.05	0.02	0.09	0.1	0.07	0.2	0.42	0.44	0.33
gene2615	XP_007055197.1	ADAP2	arf-GAP with dual PH domain-containing protein 2	ADAP2	Arf-GAP with dual PH domain-containing protein 2	0.69	0.59	0.67	0.35	0.88	1.54	1.15	3.89	8.58	2.15	2.12	1.84	2.21	2.58	2.71	0.91	1.17	1.12	0.79	1.14	0.67	0.77	1.1	2.57	2.37	0.87	0.85	2.48	3.08	0.75	0.71	0.71	0.55	0.72	0.47	0.57	0.54	0.6	0.99	0.67	0.79	1.01	1.01	0.81
gene14714	XP_007067887.1	ADAR	double-stranded RNA-specific adenosine deaminase	ADAR	RNA-specific Adenosine deaminase Transcript variant M	21.68	21.84	37.64	46.55	43.11	27.76	20.63	79.13	99.86	38.61	41.94	24.11	44.8	49.61	37.97	24.6	24.26	21.16	25.84	29.28	32.65	23.95	5.21	51.9	50.69	27.19	25.01	51.72	64.68	32.94	34.88	30.96	53.82	54.37	6.9	20.12	18.32	32.54	38.12	29.67	29	20.31	23.04	33.32
gene15964	XP_007069217.1	ADARB1	double-stranded RNA-specific editase 1	ADARB1	Double-stranded RNA-specific editase 1	0.45	0.47	0.62	0.67	0.77	1.09	0.69	1.84	3.56	1.65	1.51	0.99	1.25	1.17	1.16	0.47	0.35	0.38	0.44	0.56	0.51	0.94	0.29	0.88	0.98	0.64	0.49	1.46	1.99	0.74	0.76	0.69	0.5	0.41	0.39	1.01	1.04	0.86	1.17	1	1.23	0.55	0.81	1.14
gene1659	XP_007054186.1	ADARB2	double-stranded RNA-specific editase B2	ADARB2	Adenosine deaminase, RNA-specific, B2 (Non-functional)	0	0	0	0	0	0.02	0.01	0.02	0.04	0.03	0.03	0	0.01	0.01	0.01	0	0	0	0	0	0	0.01	0	0.01	0.01	0	0.01	0.01	0.02	0	0	0	0	0.01	0	0.01	0	0	0	0.01	0	0	0	0
gene9578	XP_007062489.1	ADAT1	tRNA-specific adenosine deaminase 1 isoform X2	ADAT1	tRNA-specific adenosine deaminase 1	1.32	1.26	1.08	2.1	1.79	2.43	1.84	5.75	5.15	2.83	2.8	1.55	2.65	2.48	3.34	1.33	1.23	1.2	1.29	1.56	1.2	1.67	0.81	3.24	3.19	1.43	1.37	2.22	3.97	1.89	1.78	2.23	1.78	1.71	1.05	1.88	1.88	1.8	1.91	1.67	1.95	1.52	1.62	1.99
gene3722	XP_007056348.1	ADAT2	tRNA-specific adenosine deaminase 2	ADAT2	tRNA-specific adenosine deaminase 2	3.57	3.92	2.98	3.54	4.32	2.48	2.35	13.59	5.65	2.94	3.3	3.04	1.97	2.45	2.22	4.08	4.5	2.91	3.98	6.01	5.12	2.65	1	5.04	5.78	0.95	0.52	1.48	2.57	3.62	2.85	6.89	5.73	3.71	1.26	5.01	3.04	5.57	6.07	4.48	3.69	3.46	2.97	5
gene14286	XP_007067478.1	ADCK1	uncharacterized aarF domain-containing protein kinase 1 isoform X1	ADCK1	AarF domain containing kinase 1	0.34	0.33	0.29	0.33	0.32	0.37	0.23	0.6	0.38	0.28	0.31	0.29	0.48	0.52	0.57	0.32	0.24	0.4	0.47	0.26	0.4	0.38	0.16	0.21	0.16	0.17	0.14	0.18	0.37	0.25	0.28	0.37	0.3	0.19	0.27	0.3	0.2	0.29	0.35	0.33	0.3	0.2	0.21	0.23
gene19218	XP_007072356.1	ADCK2	uncharacterized aarF domain-containing protein kinase 2	ADCK2	AarF domain containing kinase 2	17.47	17.37	14.72	19.21	18.8	6.32	5.44	10.16	13.07	10.94	13.94	13.16	12.91	11.86	11.32	11.74	10.2	11	11.03	10.64	14.25	12.68	5	8	4.92	3.74	3.57	6.43	10.46	11.29	13.34	18.77	10.14	7.95	6.47	16.16	11.72	14.72	15.64	16.71	17.39	9.09	8.58	13.38
gene18656	XP_007071819.1	ADCK3	chaperone activity of bc1 complex-like, mitochondrial	ADCK3	AarF domain containing kinase 3	6.6	5.5	7.38	8.47	9.05	14.83	13.08	19.64	26.71	23.59	23.95	26.21	35.79	32.12	26.7	4.59	4.85	7.04	6.07	7.75	8.19	10.42	6.99	20.46	20.77	14.12	12.06	20.57	35.88	9.68	9.5	6.42	6.6	7.25	7.15	13.02	21.92	9.13	9.09	6.97	9.52	8.32	8.68	10.84
gene18274	XP_007071432.1	ADCK4	aarF domain-containing protein kinase 4	ADCK4	aarF domain-containing protein kinase 4	6	6.06	2.47	5.06	3.97	1.58	1.54	7.91	3.1	7.31	7.89	3.63	6.81	6.56	8.29	4.66	5.16	5.85	4.29	4.73	5.24	2.97	3.67	4.89	5.23	1.47	1.67	4.52	5.32	2.07	1.72	5.11	3.66	3.36	2.03	1.69	2.48	5.27	3.13	2.76	2.9	2.95	2.4	3.9
gene15752	XP_007069008.1	ADCK5	uncharacterized aarF domain-containing protein kinase 5	ADCK5	AarF domain-containing protein kinase 5	6.47	5.72	2.77	4.02	2.68	4.37	3.27	2.73	5.04	6.34	6.99	1.86	5.44	5.7	7.92	3.58	3.45	5.16	5.39	6.15	5.52	9.29	6.35	3.35	3.81	4.92	5.17	5.09	12.1	6.22	6.31	5.15	3.3	2.97	8.84	9.48	6.07	6.14	5.14	5.86	5.78	2.79	3.02	5.11
gene8516	XP_007061427.1	ADCY1	adenylate cyclase type 1	ADCY1	Adenylate cyclase	0	0.03	0	0.02	0.03	0.09	0.07	0.16	0.13	0.12	0.08	0.02	0.06	0.07	0.06	0.01	0.02	0	0.01	0.02	0.02	0.03	0	0.06	0.05	0.06	0.05	0.04	0.21	0.02	0.02	0.02	0	0.02	0	0.02	0.01	0.02	0.03	0.04	0.03	0.02	0.03	0.05
gene5158	XP_007057868.1	ADCY2	adenylate cyclase type 2	ADCY2	Adenylate cyclase	0.02	0.02	0.02	0.02	0.01	0.29	0.24	0.13	0.05	0.12	0.09	0.04	0.15	0.13	0.03	0.01	0.01	0.01	0.01	0.01	0.02	0.02	0.09	0.1	0.09	0.31	0.25	0.07	0.07	0.08	0.08	0.04	0.07	0.1	0.01	0.05	0.05	0.04	0.03	0.03	0.04	0.03	0.01	0.02
gene13838	XP_007066982.1	ADCY3	adenylate cyclase type 3	ADCY3	Adenylate cyclase	0.86	0.54	0.51	1.64	2.21	0.81	0.68	0.54	2.2	0.78	0.87	0.17	0.53	0.61	0.24	0.31	0.44	0.56	0.63	1.23	0.86	1.09	0.51	2.49	2.3	0.62	0.71	1.15	0.88	0.36	0.36	0.4	0.92	1.16	0.28	0.48	0.34	0.73	0.69	0.37	0.44	0.69	0.81	0.77
gene16126	XP_007069374.1	ADCY4	adenylate cyclase type 4	ADCY4	Adenylate cyclase	2.48	2.01	2.1	2.1	3.5	6.2	3.49	4.3	36.62	1.21	1.63	1.07	2.54	1.91	2.33	2.66	5.17	5.13	2.47	4.21	2.97	3.06	2.47	17.45	17.24	3.73	3.62	22	31.29	2.72	2.02	2.31	1.28	2.06	0.62	0.96	1.2	1.65	2.67	1.81	3.01	0.99	1.77	3.26
gene18843	XP_007071946.1	ADCY5	adenylate cyclase type 5	ADCY5	Adenylate cyclase	0.07	0.05	0.07	0.1	0.1	0.15	0.06	0.81	0.51	0.1	0.09	0.07	0.12	0.09	0.18	0.04	0.05	0.02	0.03	0.06	0.05	0.04	0.04	0.18	0.16	0.08	0.05	0.33	0.46	0.04	0.03	0.04	0.02	0.04	0.02	0.03	0.03	0.02	0.06	0.02	0.04	0.04	0.05	0.04
gene11715	XP_007064789.1	ADCY6	adenylate cyclase type 6	ADCY6	Adenylate cyclase	1.07	0.96	0.73	1.73	2	7.83	5.84	9.67	20.42	9.88	11.35	2.33	7.53	8.69	5.35	1.24	0.96	1.13	1.09	1.27	1.17	4.56	2.13	8.65	8.39	6.81	6.99	11.02	19.26	2.32	1.85	1.25	1.61	1.34	0.84	2.38	2.38	1.66	1.35	1.55	1.73	1.14	1.46	1.59
gene6953	XP_007059719.1	ADCY7	adenylate cyclase type 7	ADCY7	Adenylate cyclase	2.74	3.26	2.14	2.5	2.01	0.83	0.49	10.57	8	2.95	2.93	1.33	1.81	2.21	0.93	2.78	1.88	1.44	2.13	2.47	2.69	2.47	0.45	2.59	2.37	0.29	0.23	2.94	1.44	4.5	3.83	2.34	2.74	3.17	0.79	2.45	2.17	3.96	5.13	3.65	4.1	1.49	1.94	4.48
gene11216	XP_007064242.1	ADCY8	adenylate cyclase type 8	ADCY8	Adenylate cyclase	0.09	0.05	0.02	0.09	0.19	0.11	0.11	0.2	0.01	0.04	0.06	0.02	0.05	0.05	0.03	0	0	0.01	0.02	0.02	0.02	0.02	0	0.01	0.02	0.01	0.02	0.01	0.02	0	0	0.03	0.09	0.11	0	0	0	0.01	0	0	0	0	0	0
gene1979	XP_007054554.1	ADCY9	adenylate cyclase type 9-like	ADCY9	Adenylate cyclase type 9	0.11	0.11	0.14	0.21	0.26	0.45	0.33	0.97	1.15	0.53	0.61	0.27	0.46	0.34	0.36	0.1	0.1	0.14	0.07	0.13	0.15	0.34	0.1	0.49	0.59	0.2	0.17	0.52	0.71	0.33	0.28	0.2	0.22	0.21	0.06	0.43	0.37	0.21	0.2	0.16	0.25	0.1	0.14	0.21
gene13507	XP_007066620.1	ADCYAP1R1	pituitary adenylate cyclase-activating polypeptide type I receptor	ADCYAP1R1	Pituitary adenylate cyclase-activating polypeptide type I receptor	0.42	0.28	0.28	0.52	0.77	0.07	0.01	0.56	0.06	0.28	0.25	0.05	0.08	0.12	0.03	0.16	0.21	0.15	0.14	0.33	0.25	0.03	0	1.02	1.19	0.01	0.01	0.46	0.09	0.01	0.02	0.41	0.34	0.49	0	0.02	0.02	0.17	0.31	0.13	0.05	0.41	0.37	0.1
gene7276	XP_007060089.1	ADD1	alpha-adducin isoform X2	ADD1	Alpha-adducin	9.14	8.06	13.72	14.7	16.43	23.51	17.01	43.55	61.08	39.57	38.09	17.74	25.26	25.22	13.62	12.41	15.19	15.64	13.78	16.55	15.74	14.15	9.15	48.56	50.33	14.88	13.78	28.51	29.42	14.99	15.34	17.43	12.61	13.15	9.24	18.64	13.04	14.69	17.32	14.55	13.57	20.51	21.7	14.85
gene12438	XP_007065526.1	ADD2	beta-adducin	ADD2	beta-adducin	0	0	0	0	0	0	0	0	0.01	0	0	0	0.01	0.01	0	0	0	0	0.01	0	0	0.01	0	0.01	0	0	0	0	0.01	0.01	0	0.01	0	0	0	0	0.02	0.01	0	0.01	0.01	0.01	0.01	0
gene2999	XP_007055592.1	ADD3	gamma-adducin isoform X2	ADD3	Gamma-adducin	1.59	1.42	1.5	1.74	1.97	10.33	8.14	14.54	41.67	11.4	10.15	11.13	11.42	11.3	13.2	2.21	2.78	4.01	2.35	3.13	2.32	5.4	7.37	11.09	10.72	6.9	7.18	11.01	15.86	4.8	4.51	2.3	2.19	2.46	3.56	3.68	2.42	1.31	1.78	1.55	2.86	4.51	5.47	2.92
gene3705	XP_007056343.1	ADGB	androglobin	ADGB	androglobin	0.03	0.01	0.02	0.04	0.04	0.25	0.19	1.54	0.36	0.16	0.19	0.39	0.56	0.65	0.08	0.01	0.01	0.01	0.01	0	0.02	0.01	0.01	0.05	0.05	0.06	0.06	0.16	0.2	0.05	0.03	0.05	0.09	0.1	0.01	0.03	0.01	0.03	0.03	0.02	0.03	0.02	0.03	0.03
gene10124	XP_007063079.1	ADH4	alcohol dehydrogenase 4	ADH4	Epididymis secretory protein Li 4	0.02	0	0	0	0	65.34	68.46	4.78	2.81	2.7	2.89	2.1	2.01	3.08	7.12	0	0	0	0	0	0	0.07	0.72	0.1	0.16	33.24	31.11	24.58	27.17	0	0.03	0	0.03	0	0.01	0.01	2.92	0.06	0.01	0	0	0	0	0.02
gene10123	XP_007063078.1	ADH5	alcohol dehydrogenase class-3	ADH5	S-(hydroxymethyl)glutathione dehydrogenase	56.46	52.86	29.27	51.81	54.13	74.9	79.92	96.82	34.1	66.09	65.52	43.94	55.72	53.35	51.59	50.3	58.63	53.2	51.74	53.33	53.96	34.6	25.84	66.89	67.59	42.48	37.2	39.44	30.46	39.75	39.55	69.11	40.65	40.96	39.54	47.55	46.62	60.5	67.92	62.75	55.52	52.67	50.22	57.4
gene13118	XP_007066266.1	ADHFE1	hydroxyacid-oxoacid transhydrogenase, mitochondrial	ADHFE1	Hydroxyacid-oxoacid transhydrogenase	0.1	0.1	0.17	0.34	0.5	4.01	3.69	0.83	0.52	0.96	1.12	0.18	0.35	0.41	0.1	0.06	0.02	0.2	0.11	0.5	0.32	0.35	0.22	0.25	0.36	2.2	1.87	0.61	0.67	0.09	0.12	0.34	0.55	0.8	0.04	0.5	0.79	0.33	0.72	0.5	0.18	0.41	0.47	0.23
gene3131	XP_007055712.1	ADI1	1,2-dihydroxy-3-keto-5-methylthiopentene dioxygenase	ADI1	Acireductone dioxygenase 1	61.4	65.02	50.9	88.8	75.37	30.56	28.39	96.65	60.16	52.51	45.22	81.05	64.8	56.91	49.2	72.88	62.66	95.18	86.99	69.03	70.35	78.17	81.63	83.87	76.7	24.94	23.18	37	23.4	111.57	105.88	138.49	109.48	103.7	156.4	115.82	101.98	116.13	120.01	138.36	115.12	121.2	110.36	96.73
gene4577	XP_007057268.1	ADIG	adipogenin	ADIG	adipogenin [Chelonia mydas]	0.25	0.47	0	0.12	0	3.44	3.22	3.08	2.63	1.43	0.57	0.25	1.57	1.18	0.71	0.13	0	0.29	0.16	0.14	0	0.14	0.43	0.2	1.19	1.32	1.21	0.85	0.86	0.53	0.7	0.29	0.54	0.16	0	0.76	1.57	0.27	0.25	0	0.66	0.46	0.51	0.28
gene17718	XP_007070868.1	ADIPOR2	adiponectin receptor protein 2	ADIPOR2	Adiponectin receptor protein 2	12.5	13.85	8.33	14.29	8.38	4.04	2.8	4.75	5.53	10.66	9.97	4.59	7.39	8.05	4.34	7.61	5.02	6.79	8.22	9.47	9.69	9.56	2.22	4.24	4.33	2.12	2.24	3.56	5.42	11.35	11.68	7.4	6.23	6.01	5.11	12.29	13.55	10.29	12.62	10.35	12.31	6.67	6.64	11.73
gene4863	XP_007057554.1	ADK	adenosine kinase isoform X1	ADK	Adenosine kinase	0.64	0.63	0.51	0.63	0.58	0.66	0.62	1.04	0.39	0.33	0.3	0.87	0.84	0.81	0.33	0.55	0.6	0.63	0.62	0.54	0.58	0.36	0.2	0.48	0.48	0.42	0.38	0.24	0.28	0.47	0.43	0.67	0.39	0.35	0.24	0.41	0.41	0.51	0.69	0.68	0.49	0.33	0.37	0.5
gene4526	XP_007057203.1	ADM	ADM	ADM	Adrenomedullin	112.1	99.37	156.49	160.41	212.97	244.05	328.9	297.24	728.89	704.53	757	309.01	1132.58	912.25	316.94	271.92	340.29	140.25	172.22	308.42	312.87	75.63	58.58	345.19	340.26	200.42	218.09	413.06	298.53	93.22	90.21	357.92	384.72	346.79	58.72	31.24	38.73	211.06	314.26	337.98	69.28	219.17	278.05	296.35
gene13709	XP_007066839.1	ADM2	ADM2	none	Adrenomedullin 2	4.45	5.63	9.37	9.44	7.48	14.31	16.38	0.14	0	1.21	1.16	0.18	0.55	0.42	0.45	20.4	18.31	16.45	16.81	4.62	8	2.4	1.36	0	0	15.58	16.59	0.1	0	2.81	1.71	18.05	6.49	9.23	2.58	2.1	3.2	4.23	9.94	10.78	4.85	6.24	5.96	4.57
gene7041	XP_007059810.1	ADNP	activity-dependent neuroprotector homeobox protein isoform X2	ADNP	Activity dependent neuroprotector homeobox	6.28	5.66	5.62	6.4	8.23	8.56	5.72	35.93	17.57	14.01	12.01	7.62	13.44	12.02	8.78	5.88	7.16	8.3	7.45	7.75	6.7	5.78	3.6	15.84	15.55	4.73	4.26	11.59	13.13	6.48	6.74	9.14	8.15	6.75	3.69	6.39	4.84	6.53	8.89	6.46	5.99	10.1	13.18	6.37
gene7638	XP_007060476.1	ADNP2	ADNP homeobox protein 2	ADNP2	ADNP homeobox protein 2	7.42	8.43	7.92	10.35	7.63	9.9	7.45	20.14	21.49	11.87	11.26	7.07	9.69	9.58	10.06	7.81	7.56	7.07	8.07	9.47	9.68	10.23	3.67	7.91	8.25	5.48	4.36	11.65	22.78	12.41	11.9	11.91	9.61	9.31	7.57	14.85	12.06	13.99	14.86	11.99	13.9	7.38	8.2	11.72
gene1846	XP_007054399.1	ADORA1	adenosine receptor A1	ADORA1	Adenosine receptor A1	0.52	0.5	0.48	0.51	0.51	0.84	0.91	0.3	0.14	0.5	0.49	0.26	0.32	0.29	0.07	0.92	0.82	0.35	0.53	0.51	0.56	0.23	0.16	0.07	0.11	0.33	0.19	0.18	0.22	0.17	0.17	0.75	0.6	0.61	0.31	0.42	0.44	0.58	0.58	0.58	0.46	0.8	0.64	0.46
gene10815	XP_007063840.1	ADORA2A	adenosine receptor A2a	ADORA2A	Adenosine receptor A2	0.64	0.38	0.77	0.78	1.04	5.08	3.99	3.24	8.89	5.9	5.49	3.5	8.58	10.13	12.9	0.3	0.52	0.37	0.2	0.67	0.32	0.4	0.37	2.22	1.47	3.56	3.26	2.9	7.57	0.6	0.65	0.3	0.32	0.87	0.05	0.08	0.82	0.4	0.98	0.34	0.61	0.79	1.01	0.66
gene5069	XP_007057818.1	ADORA2B	adenosine receptor A2b	ADORA2B	Adenosine receptor A2	3.48	3.44	3.74	3.92	4.75	7.01	5.17	13.81	28.58	8.01	8.64	6.36	12.17	10.65	10.28	4.2	5.3	4.9	4.13	4.66	4.57	3.93	4.41	12.37	14.01	5.05	4.24	12.31	12.91	3.4	3.52	4.41	3.74	4.36	2.65	5.08	4.05	3.83	4.5	3.15	3.58	4.32	3.52	4.21
gene6881	XP_007059676.1	ADORA3	adenosine receptor A3	ADORA3	Adenosine receptor A3	0.93	0.54	0.74	0.79	0.12	0.4	0.09	0.76	1.04	1.86	1.2	0.23	0.44	1.23	0.66	0.74	0.2	1.75	0.58	0.65	1.75	0.26	1.32	0.37	0.18	0.46	0.07	3	0.79	0.21	0.07	0.2	0.91	3.1	0	0.08	0.18	1.82	1.41	0.48	0.46	0.92	1.1	0.98
gene3914	XP_007056537.1	ADPGK	ADP-dependent glucokinase	ADPGK	ADP-dependent glucokinase	1.98	1.87	1.78	3.1	3.3	3.25	2.66	18.51	11.9	3.12	3.12	2.82	3.71	3.77	4.82	2.29	2.56	2.57	3.65	2.88	2.72	2.26	1.35	6.92	8.22	2.11	2.06	3.8	15.56	2.12	2.15	2.23	2.66	2.48	0.96	3.61	3.21	3.85	4.91	3.82	3.91	1.83	2.03	3.19
gene8038	XP_007060897.1	ADPRH	PREDICTED:	ADPRH	ADP-ribosylarginine hydrolase	25.17	24.79	11.95	36.01	30.36	34.7	28.12	52.56	53.32	25.71	27.38	19.91	23.25	27.4	32.39	18.72	18.29	24.42	22.56	20.34	20.51	22.36	8.44	60.67	62.97	19.85	18.77	38.17	30.79	22.33	23.72	23.37	19.36	17.1	12.53	28.55	28.01	25.77	32.56	28.91	26.73	24.27	26.19	27.59
gene10878	XP_007063895.1	ADPRHL1	PREDICTED:	ADPRHL1	ADP-ribosylhydrolase like 1	0	0.01	0	0.02	0	0.08	0.12	0.02	1.84	0.01	0	0.04	0.06	0.01	0.94	0.04	0.09	0.12	0.17	0.03	0.08	1.13	14.15	0.14	0.1	0.36	0.43	0.17	4.33	0.33	0.42	0.14	0.07	0.18	0.85	0.23	33.2	0.03	0.08	0.03	0.03	0.01	0.01	0.01
gene7933	XP_007060755.1	ADPRHL2	poly(ADP-ribose) glycohydrolase ARH3	ADPRHL2	ADP-ribosylhydrolase like 2	37.64	36.89	42.31	41.08	39.24	24.4	23.16	65.89	42.87	67.74	68.43	66.46	72.87	72.26	55.98	36.43	32	43.82	39.02	44.2	44.3	43.16	28.24	55.26	53.09	24.06	23.27	40.23	42.83	55.92	58.24	53.21	52.46	54.34	37.51	58.41	50.39	49	50.72	50.49	51.99	37.24	39.83	55.21
gene19418	XP_007072631.1	ADPRM	manganese-dependent ADP-ribose/CDP-alcohol diphosphatase	ADPRM	Manganese-dependent ADP-ribose/CDP-alcohol diphosphatase	1.98	1.25	1.25	2.03	2.57	5.11	3.78	12.32	16.03	5.52	6.26	3.41	8.07	7.54	5.99	2.58	2.6	2.55	3.61	2.33	2.75	2.62	1.84	2.62	2.81	2.05	1.83	3.92	4.22	2.64	2.61	3.62	2.34	2.53	1.6	3.31	5.07	3.58	5.26	3.98	3.89	3.19	3.52	4.28
gene12480	XP_007065569.1	ADRA1A	alpha-1A adrenergic receptor	ADRA1A	Alpha-1a adrenoceptor transcript variant 1	0.06	0.01	0	0	0	0.03	0.02	0.1	0.85	0.07	0.09	0.02	0	0.02	0	0.02	0.12	0	0.02	0	0	0	0.05	0.02	0.02	0.1	0	0.05	0.12	0	0	0	0	0.01	0	0.03	0.01	0	0	0.05	0	0	0	0
gene4629	XP_007057305.1	ADRA1B	alpha-1B adrenergic receptor	ADRA1B	Adrenoceptor alpha 1B	0.18	0.17	0.28	0.19	0.36	0.33	0.28	2.27	1.87	0.14	0.07	0.08	0.05	0.14	0.16	0.34	0.43	0.74	0.4	0.31	0.4	0.13	0.21	1.58	1.5	0.03	0.04	0.7	0.82	0.14	0.2	0.73	0.31	0.59	0.02	0.05	0.09	0.17	0.34	0.18	0.08	0.59	0.72	0.17
gene14041	XP_007067210.1	ADRA1D	alpha-1D adrenergic receptor	ADRA1D	Alpha-1D adrenergic receptor	0.02	0.01	0	0.02	0.02	0.13	0.06	0.47	0.14	0.25	0.46	0.11	0.31	0.2	0.01	0.01	0.06	0.01	0.02	0.02	0.01	0.01	0.01	0.22	0.21	0.01	0.02	0.11	0.12	0.02	0.01	0.03	0.01	0.02	0	0.01	0.02	0.01	0.01	0	0.02	0.02	0.02	0
gene3008	XP_007055622.1	ADRA2A	alpha-2A adrenergic receptor	ADRA2A	alpha-2A adrenergic receptor	38.5	26.43	14.98	20.52	26.96	26.03	18.87	18.39	130.7	104.14	124.57	29.97	26.03	40.9	7.52	21.47	38.76	27.11	17.65	30.11	21.58	35.13	43.69	79.53	78.03	26.55	22.04	34.88	22.16	10.1	17.68	22.61	16.95	20.76	9.63	9.07	6.95	7.61	8.03	6.63	25.44	28.06	30.96	16.23
gene14327	XP_007067510.1	ADRA2B	alpha-2B adrenergic receptor	ADRA2B	Alpha-2B adrenergic receptor	3.64	4.95	7.02	7.75	8.61	10.83	9.98	21.79	183.93	20.51	18.62	17.1	26.63	26.67	42.77	7.09	14.35	19.22	10.75	11.09	9.36	17.32	18.96	83.22	96.49	10.3	12.59	36.24	29.87	5.98	11.59	7.72	3.79	5.7	1.62	7.13	6.48	2.17	3.59	3.22	6.73	23.99	31.17	6.38
gene7289	XP_007060099.1	ADRA2C	alpha-2C adrenergic receptor	ADRA2C	Alpha-2 adrenergic receptor	0	0	0	0	0	0	0	0	8.55	0	0.38	2.03	0.42	0.79	1.15	0.36	0	0.39	0	0	0	4.09	0.38	0	0	0	0	0.38	1.91	1.41	0.84	0	0	0	2.04	0.9	0.26	0	0	0	0	0	0	0
gene3783	XP_007056392.1	ADRB1	beta-1 adrenergic receptor	ADRB1	Beta-1 adrenergic receptor	0.38	0.71	1.21	1.11	3.04	2.94	1.12	1.25	5.71	2.18	3.05	1.92	5.25	6.29	2.17	0.81	0.66	0.44	0	0.85	0	2.11	1.3	0	2.42	2.51	0.98	4.71	4.77	4.8	1.42	1.11	0.82	0.24	0.69	1.02	0.89	0.5	2.83	1.32	3.73	1.63	1.8	0.65
gene9513	XP_007062410.1	ADRB2	beta-2 adrenergic receptor	ADRB2	Adrenoceptor beta 2	36.33	46.3	6.47	8.6	7.47	6.13	9.73	7.26	24.01	5.45	3.51	4.12	2.98	5.23	12.03	25.06	19.41	11.43	18.22	10.23	13.7	13.97	5.83	4.83	8.11	9.66	7.43	13.02	16.66	24.93	23.97	23.33	10.2	10.82	5.8	28.99	40.12	17.94	14.5	11.57	23.59	1.88	5.98	25.79
gene16288	XP_007069530.1	ADRBK1	beta-adrenergic receptor kinase 1	GRK2	G protein-coupled receptor kinase	5.65	5.61	6.54	8.75	7.56	7.28	6.24	18.4	21.92	13.02	14.29	9.03	15.62	17.13	31.65	6.8	5.4	6.92	7.86	7.73	7.49	7.57	4.07	13.91	14.39	6.4	7.07	18.21	21.76	5.51	5.19	6.36	6	6.25	2.65	5.68	4.63	7.21	7.71	5.86	6.3	4.97	5.48	6.62
gene5735	XP_007058410.1	ADRBK2	beta-adrenergic receptor kinase 2	GRK3	G protein-coupled receptor kinase	0.11	0.16	0.08	0.16	0.15	0.78	0.61	0.94	1.2	0.76	0.55	0.28	0.56	0.42	0.31	0.08	0.07	0.09	0.11	0.09	0.08	0.11	0.09	0.3	0.37	0.28	0.32	0.62	0.9	0.08	0.04	0.06	0.07	0.09	0	0.03	0.07	0.12	0.1	0.05	0.17	0.03	0.08	0.15
gene7104	XP_007059862.1	ADRM1	proteasomal ubiquitin receptor ADRM1	ADRM1	Adhesion regulating molecule 1	50.8	54.08	39.08	53.53	47.19	28.24	24.96	49.93	56.19	46.72	52.54	41.35	68.6	63.28	101.55	50.12	44.86	58.45	65.46	55.38	59.42	45.04	38.79	41.06	36.06	26.66	24.8	39.05	62.13	43.77	44.57	51.82	45.98	40.33	41.34	46.57	42.51	54.71	57.24	61.97	58.29	45.15	39.32	52.87
gene790	XP_007053398.1	ADSL	adenylosuccinate lyase	ADSL	Adenylosuccinate lyase	5.66	5.44	4.63	6.09	5.1	5.92	5.11	11.97	7.15	6.28	6.5	4.58	6.8	6.27	7.71	6.81	6.41	7.11	7.85	6.82	6.72	5.85	4.99	7.17	7.93	4.3	3.71	4.78	5.36	5.42	5.64	8.46	4.94	4.91	6.02	6.15	7.23	6.35	7.12	7.43	6.42	5.46	5.05	6.41
gene5335	XP_007058018.1	ADSS	adenylosuccinate synthetase isozyme 2	ADSS	Adenylosuccinate synthetase	5.61	5.99	3.07	3.79	3.63	5.36	4.44	9.27	6.96	7.75	7.12	5.98	7.94	6.97	8.31	4.11	4.84	3.96	4.6	4.08	4.69	3.45	2.14	2.89	3.38	4.02	3.56	3.85	3.94	3.25	3.08	4.35	3.23	3.04	3.01	3.42	2.89	3.86	4.06	4.69	3.6	4.12	4.19	3.79
gene14832	XP_007068048.1	ADSSL1	adenylosuccinate synthetase isozyme 1	ADSSL1	Adenylosuccinate synthetase	0.02	0.15	0.06	0.23	0.18	6.99	6.9	2.14	10.75	3.73	3.35	2.52	2.3	2.55	6.56	0.17	0.14	0.14	0.17	0.18	0.18	0.42	2.28	0.44	0.5	4.05	3.8	2.02	9.21	0.34	0.28	0.17	0.24	0.26	1.01	0.49	17.62	0.65	0.58	0.36	1.06	0.17	0.28	0.46
gene17435	XP_007070619.1	ADTRP	androgen-dependent TFPI-regulating protein	ADTRP	Androgen-dependent TFPI-regulating protein isoform B	0.03	0.02	0.03	0.02	0.02	0.74	0.63	0.03	0	0.05	0.04	0.03	0.01	0.01	0.01	0	0.01	0	0	0	0	0.02	0.02	0.04	0	0.27	0.18	0.01	0.06	0	0	0	0.03	0.03	0	0	0.01	0	0	0.01	0	0.01	0.02	0
gene14334	XP_007067526.1	AEBP1	adipocyte enhancer-binding protein 1	AEBP1	adipocyte enhancer-binding protein 1	7.45	5.19	8.05	11.4	15.73	7.54	5.91	50.06	42.66	33.12	33.88	6.86	24.2	21.43	8.02	8.17	14.6	15.4	13.2	14.53	11.07	8.19	9.27	74.9	76.53	5.47	5.71	40.37	11.68	3.14	3.16	7.57	6.32	7.7	1.61	2.08	2.03	4.01	4.75	2.96	1.94	8.36	7.98	2.57
gene18099	XP_007071241.1	AEBP2	zinc finger protein AEBP2	AEBP2	zinc finger protein AEBP2	0.84	0.83	1.58	1.12	0.73	3.17	2.04	10.33	5.35	3.42	3.4	1.14	2.56	2.85	1.81	0.72	1.13	1.09	1.06	1.04	1.04	1.55	0.63	3.02	2.87	1.36	1.28	2.84	4.6	2	1.96	2.01	1.84	1.64	1.08	2.37	2.07	1.94	2.34	1.63	2.6	1.37	1.55	1.94
gene7605	XP_007060437.1	AEN	apoptosis-enhancing nuclease	AEN	Apoptosis-enhancing nuclease	7.69	6.7	5	10.22	8.91	1.96	1.67	16.96	5.26	7.02	8.03	15.57	18.01	20.08	7.19	7.11	5.91	8.93	9.82	5.07	7.06	8.36	2.6	24.04	25.89	2.2	1.46	8.28	6.39	9.47	8.08	9.06	8.26	7.36	4.91	12.23	10.13	12.44	14.7	14.83	13.98	7.08	8.17	11.5
gene19085	XP_007072266.1	AES	amino-terminal enhancer of split	AES	Amino-terminal enhancer of split	9.88	8.77	13.24	9.57	9.24	5.71	4.56	7.46	8.84	9.55	10.05	9.16	12.09	13.25	11.26	8.66	7.46	6.54	6.9	9.76	8.67	7.21	6.88	12.54	11.86	6.47	6.23	11.78	13.47	4.44	4.22	5.54	5.65	5.02	3.32	3.35	5.33	7.11	4.83	5.27	5.09	4.98	5.11	5.46
gene3940	XP_007056567.1	AFAP1	actin filament-associated protein 1 isoform X1	AFAP1	Actin filament associated protein 1	0.73	0.68	1.1	1.42	1.48	0.68	0.34	3.35	14.46	2.13	2.08	0.68	0.97	0.98	0.36	1	1.07	0.82	0.95	1.35	1.28	1.18	0.23	2.6	2.45	0.39	0.31	1.1	0.63	1.45	1.39	1.05	1	1.14	0.33	0.99	0.75	0.91	1.21	0.86	0.85	0.65	0.74	0.96
gene9510	XP_007062408.1	AFAP1L1	actin filament-associated protein 1-like 1	AFAP1L1	Actin filament associated protein 1 like 1	7.72	7.87	3.69	8.21	7.61	2.1	1.32	4.34	17.67	5.19	5.22	1.51	2.22	2.36	3.08	4.24	4.91	4.86	5.5	8.34	7.09	7.53	1.99	7.32	6.04	1.08	1.19	4.59	12.76	4.31	4.67	4.4	4.16	3.9	1.13	5.23	2.88	4.44	4.28	3.83	3.5	3.02	2.91	5.54
gene3779	XP_007056389.1	AFAP1L2	actin filament-associated protein 1-like 2	AFAP1L2	Actin filament associated protein 1 like 2	0.82	0.65	0.96	0.55	0.78	2.93	1.97	1.87	5.94	4.07	4.11	0.29	0.87	0.95	1.42	0.61	0.61	0.73	0.86	0.88	1.03	1.65	0.33	1.27	1.27	2.16	2.14	3.22	5.14	1.62	1.53	0.54	0.95	1.11	0.35	1.47	1.08	1.64	1.4	1.13	1.59	0.52	0.68	2.11
gene13573	XP_007066710.1	AFF1	AF4/FMR2 family member 1	AFF1	AF4/FMR2 family, member 1, transcript variant X1	0.7	0.67	0.98	0.96	0.86	2.83	2.01	3.92	8.09	3.42	3.38	1.19	1.95	1.9	1.56	0.76	0.76	0.6	0.68	0.88	1	1.02	0.26	2.96	3.01	1.45	1.31	2.96	4.59	1.22	1.14	0.94	0.9	1.04	0.24	1.24	1.1	1.1	1.07	0.88	1.1	0.67	0.88	1.04
gene7334	XP_007060277.1	AFF2	AF4/FMR2 family member 2	none	AF4/FMR2 family member 2 isoform A	0.16	0.13	0.24	0.2	0.27	0.15	0.07	1.27	0.89	0.33	0.32	0.21	0.36	0.34	0.12	0.14	0.19	0.11	0.12	0.2	0.16	0.07	0.07	1.03	1.02	0.09	0.06	0.4	0.52	0.04	0.03	0.13	0.14	0.17	0.02	0.03	0.08	0.1	0.13	0.05	0.08	0.13	0.17	0.09
gene15792	XP_007069031.1	AFF3	AF4/FMR2 family member 3	AFF3	REV1, DNA directed polymerase	0.11	0.11	0.16	0.18	0.2	0.11	0.07	0.22	0.16	0.16	0.11	0.05	0.09	0.14	0.04	0.06	0.07	0.09	0.07	0.11	0.09	0.15	0.06	0.11	0.17	0.04	0.03	0.13	0.17	0.15	0.12	0.18	0.15	0.14	0.09	0.15	0.18	0.22	0.25	0.19	0.19	0.12	0.15	0.14
gene10681	XP_007063678.1	AFF4	AF4/FMR2 family member 4	AFF4	Putative dna topoisomerase i	5.38	7.31	4.98	5.57	4.45	6.11	5.05	16.93	10.91	8.04	8.37	5.66	7.9	8.15	3.99	3.82	3.81	2.66	3.88	4.4	4.74	6.21	0.86	7.28	6.54	3	3.22	7.99	10.62	7.98	7.45	5.12	4.55	4.25	1.17	6.66	5.33	5.54	6.73	4.44	7.22	1.72	3.3	6.54
gene9495	XP_007062432.1	AFG3L2	AFG3-like protein 2	AFG3L2	AFG3 like matrix AAA peptidase subunit 2	12.75	12.39	11.68	15.14	13.31	10.27	9.19	15.41	18.46	14.67	14.26	9.7	13.86	12.94	11.47	10.13	8.87	10.43	11.92	11.83	12.84	11.74	4.47	10.47	11.08	7.57	6.48	8.09	10.58	15.03	15.31	13.55	11.5	10.09	7.48	13.26	11.74	12.01	12.72	11.03	11.93	8.67	8.57	11.63
gene10442	XP_007063431.1	AFMID	kynurenine formamidase	AFMID	Kynurenine formamidase	0.78	0.73	0.07	0.63	1.63	27.49	29.44	4.28	2.25	14.79	14.49	7.32	18.89	13.72	13.62	0.28	0.23	0.91	0.65	0.44	0.59	0.22	0.22	2.78	3.52	19.99	18.2	1.25	1.04	0.98	0.61	1.71	2.05	1.7	0.32	0.39	0.41	0.17	0.62	0.23	0.38	0.44	0.4	0.33
gene12486	XP_007065573.1	AFP	alpha-fetoprotein	ALB	Serum albumin	0.14	0.07	0	0.07	0.05	0.21	0.39	0.09	0.4	0.63	0.47	0.05	0.02	0.13	0.02	0.25	0.09	0.29	0.11	0.24	0.16	0.2	0.08	0	0	0.19	0.23	0.02	0.1	0.29	0.39	0.9	0.95	0.61	0.1	0.26	0.18	0.61	0.54	0.99	0.48	0.28	0.39	0.54
gene9998	XP_007062935.1	AFTPH	aftiphilin	AFTPH	Aftiphilin	10.75	10.32	12.48	13.25	10.01	10.19	8.36	20.38	15.52	13.39	12.97	9.56	12.63	11.41	8.85	8.98	7.67	10.07	10.18	12.84	12.45	15.4	7.33	9.47	9.93	6.45	6.12	9.49	10.28	25.6	24.51	18.67	21.32	18.18	13.49	17.89	15.19	17.15	18.67	19.77	22.09	12.26	12.91	19.39
gene13981	XP_007067137.1	AGA	N(4)-(beta-N-acetylglucosaminyl)-L-asparaginase	AGA	Aspartylglucosaminidase	1.77	1.7	1.06	1.54	1.57	2.01	1.3	4.74	5.68	8.41	8.82	3.46	5.36	5.56	2.86	1.98	1.53	1.07	1.7	1.67	1.26	2.6	0.56	2.02	1.95	1.24	0.98	2.11	3.19	1.68	1.73	1.69	1.69	1.21	1.43	2.74	2.83	3.13	2.56	2.55	3.58	1.67	1.67	2.25
gene5467	XP_007058176.1	AGAP1	arf-GAP with GTPase, ANK repeat and PH domain-containing protein 1 isoform X1	AGAP1	Arf-GAP with GTPase, ANK repeat and PH domain-containing protein 1	0.23	0.2	0.18	0.2	0.23	0.43	0.33	1.45	1.23	0.38	0.38	0.47	0.56	0.57	0.43	0.18	0.23	0.3	0.22	0.26	0.22	0.34	0.17	0.58	0.59	0.21	0.2	0.53	0.7	0.3	0.35	0.3	0.24	0.23	0.14	0.35	0.3	0.31	0.38	0.29	0.4	0.26	0.26	0.35
gene7610	XP_007060438.1	AGBL1	cytosolic carboxypeptidase 4	AGBL1	cytosolic carboxypeptidase 4	0	0.01	0	0.01	0.01	0.03	0.01	0.62	0.06	0.01	0.01	0	0.01	0.01	0.01	0	0	0	0	0.01	0	0.01	0.08	0.01	0.01	0	0.01	0.01	0.03	0.01	0	0	0	0	0.01	0.01	0.34	0	0	0	0	0	0	0
gene15302	XP_007068530.1	AGBL2	cytosolic carboxypeptidase 2	AGBL2	ATP/GTP binding protein like 2	0	0	0	0	0	0.23	0.22	7.62	0.28	0.18	0.15	7.23	8.17	9.96	1.44	0.01	0.01	0	0	0	0	0	0	0.02	0	0.16	0.07	0.5	0.69	0.01	0.01	0.03	0.01	0.03	0	0	0	0	0.02	0.01	0	0	0.01	0.01
gene11061	XP_007072754.1	AGBL3	ATP/GTP binding protein-like 3	AGBL3	ATP/GTP binding protein like 3	0.04	0.07	0.08	0.08	0.1	0.2	0.13	0.31	0.22	0.39	0.34	0.17	0.31	0.33	0.1	0.11	0.07	0.08	0.1	0.11	0.03	0.26	0.09	0.07	0.19	0.13	0.1	0.12	0.11	0.13	0.07	0.08	0.03	0.06	0.11	0.02	0.03	0.03	0.04	0.02	0.06	0.04	0.04	0.06
gene9315	XP_007062212.1	AGBL4	cytosolic carboxypeptidase 6	AGBL4	cytosolic carboxypeptidase 6	0.01	0.01	0	0.01	0.01	0.05	0.04	0.07	0.02	0.05	0.05	0.06	0.06	0.07	0.02	0	0.01	0	0	0	0.01	0.01	0	0.01	0.01	0.03	0.03	0.02	0.03	0.01	0.01	0.01	0.01	0.01	0.01	0.01	0.01	0.01	0.01	0.01	0.01	0.01	0.01	0.01
gene9927	XP_007062876.1	AGBL5	cytosolic carboxypeptidase-like protein 5	AGBL5	ATP/GTP binding protein like 5	5.01	4.94	4.46	5.32	6.24	6.68	5.92	22.85	11.56	16.15	17.87	21.5	33.41	34.45	12.72	5.41	5.74	5.61	6.01	5.79	5.71	5.38	3.09	9.86	9.8	5.72	5.96	10.42	16.9	4.57	4.9	5.57	5.53	5.12	2.26	4.85	5.03	6.27	5.79	5.94	5.39	3.8	3.89	5.64
gene2501	XP_007055044.1	AGFG1	arf-GAP domain and FG repeat-containing protein 1 isoform X1	AGFG1	Arf-GAP domain and FG repeat-containing protein 1	2.68	2.37	2.88	2.49	2.38	2.85	2.16	7.27	6.29	3.83	3.45	2.82	4.42	4.42	6.79	2.68	3.03	2.44	3.13	2.84	3.13	2.33	1.86	3.4	3.23	2.07	1.89	3.2	5.6	2.31	2.14	2.99	2.4	2.65	2.79	2.83	2.9	3.09	3.07	3.12	2.74	2.88	3.04	3.23
gene13627	XP_007066761.1	AGGF1	angiogenic factor with G patch and FHA domains 1-like	AGGF1	angiogenic factor with G patch and FHA domains 1	2.15	2.54	2.3	2.85	2.88	6.93	5.42	8.93	12.98	11.78	10.46	5.32	10.67	8.44	11.47	2.58	2.37	3.15	2.76	2.94	3.04	4.08	3.38	6.3	6.7	4.52	4.43	6.18	11.96	4.53	4.37	4.72	4.15	3.68	3.97	5.66	5.41	4.5	4.63	4.85	4.97	4.03	4.3	4.52
gene19224	XP_007072362.1	AGK	acylglycerol kinase, mitochondrial	AGK	Acylglycerol kinase, mitochondrial	1.57	1.63	1.99	2.14	2.13	1.85	1.78	3.03	2.97	2.32	2.47	1.55	2.74	2.51	2.56	1.46	1.47	1.88	1.9	1.73	1.67	1.86	1.35	2.56	2.14	1.79	1.71	1.92	2.03	1.28	1.39	1.75	1.31	1.28	1.32	1.82	1.43	1.58	1.62	1.86	1.52	1.6	1.55	1.52
gene9736	XP_007062666.1	AGL	glycogen debranching enzyme	AGL	glycogen debranching enzyme	1.54	2.17	1.45	2.61	1.98	3.73	3.18	6.17	7.11	4.57	4.69	1.98	3.42	3.15	2.27	1.36	1.36	1.34	1.54	1.81	2.06	2.28	1.01	3.38	3.81	2.16	1.86	3.23	4.52	2.73	2.38	2.05	1.55	1.54	0.72	2.51	27.31	2.24	3.34	2.38	2.63	1.02	1.5	2.44
gene14601	XP_007067780.1	AGMAT	agmatinase, mitochondrial	AGMAT	agmatinase, mitochondrial	0.36	0.06	1.1	0.89	0.88	458.8	525.15	7.11	4.55	17.08	19.78	3.79	3.72	5.51	2.01	1.57	1.94	0.87	0.69	1.71	1.31	2.35	6.48	8.63	6.37	338.37	304.6	3.45	2.3	0.88	1.16	1.88	1.91	1.93	2.42	3.98	27.57	1.36	1.39	3.53	0.79	1.18	1.19	1.18
gene16314	XP_007069557.1	AGMO	alkylglycerol monooxygenase	AGMO	Alkylglycerol monooxygenase	0.06	0.04	0.08	0.03	0.05	0.75	0.69	0.57	0.78	0.25	0.24	0.37	0.43	0.51	0.2	0.05	0.07	0.05	0.06	0.06	0.05	0.06	0.09	0.1	0.12	0.32	0.3	0.16	0.28	0.04	0.02	0.08	0.06	0.07	0.02	0.02	0.01	0.04	0.03	0.03	0.02	0.09	0.11	0.05
gene7936	XP_007060758.1	AGO1	protein argonaute-1	AGO1	Argonaute 1, RISC catalytic component	3.66	3.91	3.38	4.46	4.04	9.65	7.44	12.84	13.91	9.95	9.54	4.12	6.2	5.65	7.76	3.96	4.29	2.98	4.23	4.71	4.63	5.51	1.11	8.81	9.54	5.4	4.85	8.98	13.47	5.3	5.15	4.26	3.36	3.02	1.91	6.62	6.52	6.03	7.33	4.84	6.81	2.86	3.89	6
gene7935	XP_007060757.1	AGO3	protein argonaute-3	none	Eukaryotic translation initiation factor 2C 3 (Fragment)	1.21	1.44	1.25	1.68	1.27	0.59	0.37	5.64	1.51	1.47	1.51	1	1.23	1.34	0.42	1.36	1.24	0.76	0.91	1.64	1.48	1.3	0.07	2	2.21	0.28	0.31	1.59	1.24	1.51	1.28	1.02	0.73	0.79	0.28	1.06	0.9	1.15	1.69	1.08	1.5	0.39	0.53	1.66
gene7937	XP_007060759.1	AGO4	protein argonaute-4	none	Argonaute RISC catalytic component 4	7.29	7.51	10.73	12.93	10.75	12.81	11.93	12.51	19.64	16.62	17.74	19.27	18.98	21.48	10.96	8.69	6.03	5.22	8.58	9.94	11.07	15.7	3.38	7.1	7.54	10.66	9.59	14.97	25.75	16.4	17.07	10.27	11.2	10.62	4.89	17.92	15.28	13.62	14.75	13.2	16.95	5.45	7.13	13.74
gene8215	XP_007061165.1	AGPAT2	1-acyl-sn-glycerol-3-phosphate acyltransferase beta	AGPAT2	1-acyl-sn-glycerol-3-phosphate acyltransferase beta	22.55	26.73	17.51	19.03	15.18	7.92	6.02	21.29	25.15	25.27	23.12	25.82	26.1	28.89	25.8	14.62	14.01	19.05	22.65	25.03	26.44	26.21	7.15	10.35	12	5.22	4.68	19.66	26.83	34.19	37.21	27.74	26.17	23.16	16.2	43.09	35.2	34.73	38.82	39.77	43.08	10.33	12.51	37.22
gene11481	XP_007064498.1	AGPAT3	1-acyl-sn-glycerol-3-phosphate acyltransferase gamma	AGPAT3	1-acyl-sn-glycerol-3-phosphate acyltransferase gamma	2.63	2.78	1.78	2.2	1.03	1.45	1.17	4.14	2.64	1.38	1.12	1.01	0.8	1.81	0.69	1.73	1.46	1.09	1.39	0.73	1.36	3.02	0.73	0.11	0.37	0.65	0.65	0.94	1.48	3.91	4.51	1.52	1.13	1.02	0.83	1.41	1.36	2.16	3.05	2.27	2.14	0.79	0.54	1.85
gene12629	XP_007065744.1	AGPAT4	1-acyl-sn-glycerol-3-phosphate acyltransferase delta	AGPAT4	1-acyl-sn-glycerol-3-phosphate acyltransferase delta	0.6	0.54	0.51	0.81	0.75	0.37	0.23	2.79	2.15	2.56	2.34	1.64	1.49	1.43	1.16	0.85	0.92	0.67	0.74	0.99	1.09	2	0.54	1.96	2.07	0.12	0.09	0.84	0.46	2.23	2.22	1.11	1.32	1.22	0.78	2.88	1.85	1.38	1.01	1.02	1.47	0.89	0.95	1.5
gene2542	XP_007055115.1	AGPAT5	1-acyl-sn-glycerol-3-phosphate acyltransferase epsilon	AGPAT5	1-acyl-sn-glycerol-3-phosphate acyltransferase epsilon	1.88	1.97	1.23	1.84	1.59	0.74	0.53	2.21	2.06	2.19	2.17	2.03	1.76	1.67	1.56	2.13	1.92	1.7	1.73	1.71	1.77	1.31	0.8	1.64	1.67	0.48	0.46	1.31	1.47	2.13	1.99	2.73	1.76	1.75	1.62	2.28	2.21	2.66	3.24	2.96	2.7	2.06	2.31	2.24
gene11228	XP_007064252.1	AGPAT6	glycerol-3-phosphate acyltransferase 4	GPAT4	Glycerol-3-phosphate acyltransferase 4	27.09	25.4	30.51	31.01	26.98	74.9	80.46	41.7	32.74	38.08	44.04	31.36	54.72	51.82	53.95	32.78	34.15	45.52	43.9	45.15	46.31	37.05	23.5	35	43.75	86.73	77.15	33.06	38.18	38.5	35.97	48.24	45.02	42.56	36.18	38.95	38.61	33.69	43.42	44.81	36.99	35.52	28.73	35.63
gene12596	XP_007065706.1	AGPAT9	glycerol-3-phosphate acyltransferase 3	GPAT3	Glycerol-3-phosphate acyltransferase 3	3.73	3.8	2.33	2.72	2.35	5.65	5.45	3.33	10.86	22.31	20.63	14.46	22.05	23.05	16.52	2.5	2.61	2.13	2.57	2.57	2.67	3.19	1.56	6.81	6.76	4.31	3.6	8.72	12.16	3.49	3.36	2.63	2.37	2.69	1.59	2.57	2.23	2.58	2.86	2.39	2.78	2.22	2.2	3.14
gene7747	XP_007060602.1	AGPS	alkyldihydroxyacetonephosphate synthase, peroxisomal	AGPS	Alkylglycerone-phosphate synthase	1.87	1.99	2.27	2.37	1.99	1.62	1.46	3.71	3.34	2.28	2.2	1.6	2.28	1.97	2.49	1.74	1.67	1.9	2.11	2.1	2.15	1.94	0.95	1.92	1.78	0.89	0.82	1.73	2.09	2.61	2.53	3.21	2.68	2.2	1.74	2.49	2.51	2.93	3.2	3.04	2.53	1.98	2.22	2.89
gene16323	XP_007069563.1	AGR2	anterior gradient protein 2 homolog	AGR2	Anterior gradient protein 2 homolog precursor	1.75	1.75	0.99	1.58	1	13.22	13.82	93.27	26.13	42.84	36.63	110.71	63.08	72.56	25.2	0.2	0.38	0.15	0	0.42	0.5	1.25	1.79	1.18	0.9	8.35	7.08	71.51	55.26	4.96	3.9	0.25	0.63	0.04	10.9	6.3	1.03	1.34	1.02	0.7	7.49	1.65	1.1	2.05
gene16324	XP_007069564.1	AGR3	anterior gradient protein 3 homolog	AGR3	Anterior gradient protein 3 precursor	0	0	0	0	0	0.13	0.14	0.25	0.29	0	0	0.04	0	0	0.04	0	0	0	0.05	0	0	0	0	0.18	0.12	0	0.02	0.09	0.26	0	0	0.04	0.03	0	0	0.05	0.03	0	0	0	0.05	0	0.03	0
gene17128	XP_007070312.1	AGRN	agrin	AGRN	Agrin isoform B	0.65	0.64	0.49	0.72	0.81	1.84	1.6	4.2	2.79	1.62	1.8	0.5	0.78	0.95	0.81	0.48	0.38	0.35	0.36	0.73	0.57	0.77	0.08	0.54	0.61	1.33	1.32	3.84	6.33	0.51	0.48	0.32	0.42	0.35	0.1	0.62	0.46	0.42	0.37	0.25	0.59	0.15	0.2	0.32
gene15329	XP_007068554.1	AGRP	agouti-related protein	AGRP	Agouti related neuropeptide	0	0	0	0	0	0.3	0	0.28	0	0	0	0	0	0	0	0	0	0	0	0	0	0	0	0	0	0.11	0	0	0.2	0.1	0.11	0	0.49	0.33	0.11	0	0	0.08	0	0	0	0.42	0.47	0
gene17995	XP_007071121.1	AGT	angiotensinogen	AGT	Angiotensinogen	0.68	0.64	0.32	0.29	0.64	0.48	0.41	0.28	0.51	0.25	0.88	0.13	0.32	0.15	0.2	0.46	1.07	0.79	1.01	0.76	0.65	1.62	1.37	2.23	1.7	0.03	0.17	0.05	0.2	0.26	0.27	0.5	0.28	0.49	0.05	0.17	0.07	0.24	0.32	0.18	0.48	1.18	1.07	0.24
gene12496	XP_007065585.1	AGTPBP1	cytosolic carboxypeptidase 1	AGTPBP1	ATP/GTP binding protein 1	0.69	0.64	0.68	0.9	0.78	1.82	1.25	3.4	4.05	1.49	1.72	0.96	1.65	1.39	1.96	0.96	0.79	0.72	0.84	0.9	0.89	1.31	0.5	3.19	2.98	1.05	1.08	1.82	3.18	1.59	1.59	1.38	1.43	1.36	0.68	1.84	1.79	1.76	1.83	1.66	1.95	1.09	1.33	1.75
gene4782	XP_007057507.1	AGTR1	type-1 angiotensin II receptor	AGTR1	Type-1 angiotensin II receptor	0.4	0.38	0	1.57	0.4	6.95	2.38	8.64	169.61	0	1.85	0.82	0.51	0.96	0.92	0.43	1.75	1.88	1.01	4.06	0.41	6.29	1.85	22.34	17.36	4.28	4.16	21.42	21.67	5.84	2.78	1.88	1.16	1.55	0	1.09	0.95	0.35	2.47	0.84	1.59	2.98	2.74	2.29
gene3600	XP_007056253.1	AGTR2	type-2 angiotensin II receptor	AGTR2	Type-2 angiotensin II receptor	1.93	1.08	3.28	1.13	1.16	6.32	5.69	19.08	346.89	56.34	49.71	82.6	88.41	110.82	24.31	1.24	0	0.45	0	3.45	0.39	16.35	41.62	11.61	8.62	6.91	6.73	32.28	23.4	18.63	13.29	0.9	6.92	3.21	15.34	10.66	7.87	1.01	1.05	1.34	6.34	10.68	11.52	2.63
gene1216	XP_007053758.1	AGTRAP	type-1 angiotensin II receptor-associated protein	AGTRAP	Type-1 angiotensin II receptor-associated protein isoform a	3.94	2.75	3.39	4.46	5.25	15.01	12.27	12.64	17.97	16.49	17.31	10.57	15.12	16.95	14.67	2.16	1.83	4.09	2.6	3.5	3.59	4.31	3.45	11.13	10.2	13.94	12.56	10.87	15.75	2.95	2.58	2.67	3.28	3.33	1.97	3.08	3.01	3.15	4.15	4.34	3.55	4.01	3.99	2.85
gene11141	XP_007064158.1	AGXT2	alanine--glyoxylate aminotransferase 2, mitochondrial	AGXT2	Alanine--glyoxylate aminotransferase 2	0.55	0.61	0.34	0.57	0.95	46.14	47.3	8.18	4.43	20.83	19.58	2.69	5.92	4.04	1.6	0.8	0.83	1.23	0.61	1.09	1.17	0.47	0.86	5.26	5.43	31.12	27.24	2.43	1.65	0.37	0.41	0.77	0.67	0.89	0.72	0.92	0.95	0.67	1.13	0.96	1.09	2.37	3.01	0.91
gene5324	XP_007058047.1	AHCTF1	protein ELYS	AHCTF1	AT-hook containing transcription factor 1	5.39	5.56	6.14	6.27	5.23	2.78	2.05	9.59	7.42	4.77	4.46	3.48	5.39	5.39	5.04	5.31	5.02	5.94	6.77	6.14	6.43	5.78	1.79	5.35	5.73	2.01	1.91	4.71	7.15	7.42	7.95	8.27	5.95	5.82	3.44	7.32	5.88	7.32	8.53	6.77	8.4	4.78	5.1	7.85
gene10546	XP_007063530.1	AHCYL1	putative adenosylhomocysteinase 2	AHCYL1	Adenosylhomocysteinase	22.19	20.62	16.14	27.47	30.34	39.55	39.97	41.47	43.11	43.56	40.75	25.87	30.82	36.08	33.06	21.53	20.21	21.13	22.87	25.18	26.89	21.04	5.73	22.9	27.6	33.51	28.5	26	26.18	22.31	22.65	25.66	19.29	20.16	5.94	16.29	12.02	19.64	21.35	19.06	16.41	12.12	13.6	17.96
gene16621	XP_007069852.1	AHCYL2	putative adenosylhomocysteinase 3	AHCYL2	Adenosylhomocysteinase	0.73	0.71	0.66	0.92	0.83	7.73	7.38	2.43	1.74	4.44	5.21	1.84	1.78	2.09	1.05	0.57	0.69	0.56	0.61	0.73	0.82	0.69	0.33	0.89	1.04	4.25	3.6	1.35	1.48	0.95	0.9	0.84	0.71	0.93	0.36	1.02	0.86	0.94	1.16	0.86	0.93	0.58	0.75	0.89
gene11827	XP_007064925.1	AHDC1	AT-hook DNA-binding motif-containing protein 1	AHDC1	At-hook dna-binding motif-containing protein 1	9.11	9.75	12.91	12.23	13.31	22.33	15.66	48.09	34.09	13.03	15.35	7.98	13.89	15.61	7.61	9.43	8.72	9.46	9.8	12.46	12.1	18.72	5.88	47.83	48.82	14.72	16.04	22.97	24.5	9.27	10.51	9.95	8.72	9.08	2.71	12.87	11.17	8.55	9.14	7.81	8.44	6.71	6.08	10.82
gene5412	XP_007058148.1	AHI1	jouberin	AHI1	Abelson helper integration site 1	0.56	0.57	0.64	0.65	0.71	0.88	0.61	3.62	3.22	2.44	2.28	3.3	4.29	3.99	2.3	0.63	0.76	0.69	0.59	0.7	0.65	0.71	0.85	1.8	1.91	0.91	0.78	2.02	3.39	0.64	0.83	0.65	0.76	0.71	0.33	0.83	0.62	0.75	0.72	0.62	0.75	0.68	0.95	0.77
gene14838	XP_007068081.1	AHNAK2	protein AHNAK2	none	AHNAK nucleoprotein 2	37.63	27.59	51.85	75.09	79.84	38.76	11.79	177.53	295.37	27.87	24.95	23.44	24.59	21.23	17.81	40.58	50.73	87.37	73.72	76.04	63.63	112.69	59.21	158.36	160.85	13.13	12.38	73.76	84.51	90.47	89.67	37.03	41.08	28.05	27.31	104.23	59.13	43.67	48.42	30.89	45.27	31.8	48.02	50.14
gene16325	XP_007069579.1	AHR	aryl hydrocarbon receptor	AHR	aryl hydrocarbon receptor	2.45	2.49	2.58	3.25	4.52	3.06	1.18	23.8	6.05	19.54	17.6	6.2	9.87	9.83	1.22	3.56	3.72	2.25	2.27	3.02	2.78	1.93	0.66	16.36	16.81	0.79	0.72	7.23	2.96	2.03	2.28	2.44	2.24	2.4	0.57	1.82	1.79	2.09	2.99	1.85	2.15	2.07	3.56	2.31
gene15642	XP_007068888.1	AHSA1	activator of 90 kDa heat shock protein ATPase homolog 1	AHSA1	Activator heat shock protein ATPase 1	39.52	38.59	47.41	43.04	38.04	13.94	14.16	44.45	34.78	41.29	36.43	45.04	69.57	74	88.72	46.62	49.65	59.66	57.94	56.48	55.64	40.04	37.26	38.83	41.34	22.37	17.88	30.26	43.59	35.67	40.37	61.69	43.11	41.88	54.29	45.65	33.16	46.2	43.14	49.51	42.53	34.89	31.34	37.24
gene15437	XP_007068688.1	AHSG	alpha-2-HS-glycoprotein	AHSG	alpha-2-HS-glycoprotein [Chelonia mydas]	0.56	0.63	0	0.19	0.04	0.27	0.32	0.13	0.12	0.05	0	0	0	0	0.09	0.34	0.38	0	0.05	0	0	0	0	0	0	4.61	3.46	0	0.05	0.02	0	0.21	0	0.03	0	0.05	0.03	0.1	0.11	0.3	0	0.15	0.03	0
gene3088	XP_007055683.1	AICDA	single-stranded DNA cytosine deaminase	AICDA	Single-stranded DNA cytosine deaminase	0	0	0	0	0	0	0	0	0	0	0	0	0	0	0	0	0	0	0	0.09	0	0	0	0	0	0	0	0.18	0.19	0	0	0	0	0.05	0	0	0	0.04	0.11	0	0	0	0	0.05
gene8265	XP_007061112.1	AIF1L	allograft inflammatory factor 1-like	AIF1L	Allograft inflammatory factor 1 like	0.25	0.19	0.09	1.08	1.11	38.53	33.99	3.3	174.4	13.57	13.72	2.98	3.14	2.57	4.26	1.31	0.53	1.24	0.72	1.87	1.45	7.56	9.56	37.86	37.88	52.21	45.44	20.6	13.42	6.85	7.09	1.17	1.14	1.36	4.37	4.3	8.24	0.52	1.31	0.37	3.97	1.63	3.88	2.11
gene10845	XP_007063876.1	AIFM1	apoptosis-inducing factor 1, mitochondrial	AIFM1	Apoptosis inducing factor mitochondria associated 1	11.5	11.29	8.44	10.21	9.79	14.22	14.16	16.84	12.09	11.82	11.58	7.86	12.99	12.91	16.5	10.28	11.78	12.7	13.05	11.91	12.71	8.47	6.12	12.98	12.13	9.55	9.51	6.16	9.32	8.39	8.54	13.88	9.87	9.82	8.28	8.56	9.08	10.86	11.59	12.19	10.43	9.18	8.73	10.36
gene2176	XP_007054724.1	AIFM2	apoptosis-inducing factor 2	AIFM2	Apoptosis inducing factor, mitochondria associated 2	3.34	2.81	2.17	1.87	1.66	4.14	3.75	4.4	5.35	5.52	4.89	3.51	5.46	4.91	6.34	2.92	3.78	2.61	2.69	2.28	2.18	4.12	2.55	2.94	2.82	2.24	2.74	2.41	2.57	4.96	4.86	3.03	2.48	1.93	4.24	3.53	4.66	2.55	2.39	2.72	2.65	2.18	1.95	1.98
gene5131	XP_007057762.1	AIFM3	apoptosis-inducing factor 3-like	AIFM3	Leucine zipper like transcription regulator 1	3.51	2.96	10.71	16.01	10.6	1.77	0.66	3.5	2.58	4.24	3.3	1.17	2.67	2.48	8.53	3.12	3.01	5.55	6.01	8.21	7.27	27.24	12.61	8.26	8.32	1.01	1.03	5.56	3.03	25.58	24.02	10.54	9.51	8.78	22.68	40.82	27.26	11.93	8.15	8.31	19.4	9.64	7.41	16.95
gene3723	XP_007056336.1	AIG1	androgen-induced gene 1 protein	AIG1	Androgen induced 1	0.55	0.53	0.44	0.62	0.57	0.97	0.78	1.27	1.67	0.64	0.62	0.47	0.47	0.44	0.33	0.24	0.34	0.43	0.41	0.44	0.4	0.38	0.56	0.38	0.41	0.51	0.47	0.36	0.45	0.41	0.39	0.54	0.54	0.45	0.39	0.42	0.38	0.47	0.62	0.45	0.39	0.47	0.5	0.39
gene13916	XP_007067074.1	AIM1	absent in melanoma 1 protein	CRYBG1	Absent in melanoma 1 protein isoform B	13.25	16.18	21.25	23.98	15.77	0.19	0.11	2.86	1.69	0.3	0.36	1.38	1.13	1.7	1.13	19.04	13.31	13.39	17.26	17.99	21.57	23.79	3.1	0.53	0.46	0.15	0.11	1.33	1.29	31.31	29.78	23.67	17.04	16.47	7.2	38.72	38.33	27.2	33.05	29.08	28.2	12.33	14.32	27.51
gene1917	XP_007054459.1	AIMP1	aminoacyl tRNA synthase complex-interacting multifunctional protein 1	AIMP1	Aminoacyl tRNA synthetase complex interacting multifunctional protein 1	19.42	15.09	19.34	25.28	27.42	19.33	17.33	32.59	29.8	89.99	84.37	73.5	68.36	65.57	36.35	19.16	19.28	23.21	20.56	24.1	24.42	25.03	30.28	29.71	31.21	25.21	24.74	37.08	36.39	23.67	24.79	26.29	25.93	29.67	34.01	24.63	31.46	22.1	23.1	21.76	20.27	26.56	24.03	22.16
gene7871	XP_007060700.1	AIMP2	aminoacyl tRNA synthase complex-interacting multifunctional protein 2	AIMP2	Aminoacyl tRNA synthetase complex interacting multifunctional protein 2	35.39	35.96	33.51	26.8	25.38	20.83	24.24	34.59	21.27	32.13	31.65	24.65	29.5	27.3	30.69	41.42	38.57	50.03	46.04	36.18	36.24	26.08	26.99	29.56	27.38	22.36	19.13	19.4	18.15	22.71	22.81	41.99	32.24	26.41	35.34	31.25	32.86	37.72	39.86	45.59	41.28	29.26	26.47	35.9
gene17049	XP_007070217.1	AJAP1	adherens junction-associated protein 1	AJAP1	Adherens junctions associated protein 1	0	0	0	0	0	0.24	0.24	0.28	0.17	0.06	0.04	0.02	0	0.02	0.01	0.01	0.01	0	0.01	0.01	0.01	0.02	0.02	0	0	0.13	0.1	0	0	0	0	0	0.01	0.01	0	0	0.04	0	0	0	0	0.04	0.1	0
gene4681	XP_007057346.1	AK1	adenylate kinase isoenzyme 5 isoform X1	AK1	Adenylate kinase isoenzyme 1	1.05	0.73	1.32	2.51	1.72	11.26	11.44	17.26	4.06	5.69	6.71	22.43	16.5	18.51	3.81	0.97	1.18	2.19	1.76	1.55	1.74	3.41	3.42	3.88	3.36	22.09	20.39	3.48	5.21	2.32	2.47	1.56	1.13	1.45	2.31	2.66	14.49	1.69	1.79	1.78	1.97	1.71	1.31	1.8
gene14464	XP_007067647.1	AK2	adenylate kinase 2, mitochondrial isoform X1	AK2	Adenylate kinase isoenzyme 2, mitochondrial	51.4	47.11	39.5	51.55	49.89	37.24	34.8	64	47.67	69.3	72.27	74.42	86.45	76.22	63.59	40.43	38.07	50.18	47.19	48.89	51.23	37.67	23.71	78.15	77.29	42.53	36.79	44.89	43.87	42.89	46.14	53.15	49.06	42.83	63.68	73.65	71.5	77.86	81.53	83.78	64.69	59.03	54.18	68.93
gene12566	XP_007065658.1	AK3	GTP:AMP phosphotransferase AK3, mitochondrial	AK3	GTP:AMP phosphotransferase	27.97	23.03	42.06	35.83	29.61	121.27	140.13	44.45	36.12	46.63	46.57	51.29	58.03	54.2	38.06	17.66	17.17	23.84	20.42	21.96	26.63	39.05	49.85	28.82	26.05	96.91	79.81	34.8	33.32	36.67	38.05	32.83	43.75	38.83	52.19	43.14	49.53	49.83	50.44	44.26	50.37	43.04	38.27	56.35
gene10496	XP_007063477.1	AK4	adenylate kinase 4, mitochondrial	AK4	Adenylate kinase isoenzyme 4, mitochondrial	1.11	0.79	1.31	1.5	2.24	13.42	14.02	6.27	2.82	3.78	3.28	1.11	1.45	1.55	0.97	1.39	1.34	1.36	1.1	1.01	1.05	0.83	0.49	5.15	5.32	6.18	5.45	2.16	1.54	0.48	0.36	1.31	1.17	1.69	0.33	0.48	0.69	0.95	1.33	0.8	0.77	1.09	1.16	0.67
gene9720	XP_007062656.1	AK5	adenylate kinase isoenzyme 5	AK5	adenylate kinase isoenzyme 5	0.01	0.01	0.02	0.14	0.26	0.06	0.02	0.33	0.03	0.08	0.06	0.07	0.07	0.14	0.03	0	0.01	0.08	0.03	0.02	0.02	0.05	0.11	0.08	0.1	0.01	0.01	0.04	0.02	0.01	0.02	0.05	0	0	0.01	0.01	0.38	0.01	0.01	0.02	0.01	0.05	0.07	0.04
gene11934	XP_007065027.1	AK7	adenylate kinase 7	AK7	Adenylate kinase 7	0	0.03	0	0.01	0.03	0.31	0.31	6.08	0.19	0.27	0.25	6.1	5.05	6.12	0.92	0	0.01	0.01	0.01	0.01	0.01	0.01	0	0.11	0.04	0.24	0.15	0.38	0.52	0	0.01	0	0	0.03	0	0.03	0.02	0	0.05	0.01	0	0	0	0
gene8249	XP_007061097.1	AK8	adenylate kinase 8	AK8	adenylate kinase 8	0.05	0.02	0	0.05	0.03	0.68	0.59	1.6	0.57	0.38	0.4	1.02	1.32	1.45	0.26	0.01	0.01	0.01	0.01	0.03	0.02	0.06	0.1	0.06	0.08	0.45	0.39	0.22	0.42	0.09	0.09	0.03	0.07	0.04	0.07	0.13	0.08	0.09	0.05	0.05	0.09	0.07	0.04	0.05
gene4805	XP_007057515.1	AK9	adenylate kinase 9	AK9	Adenylate kinase domain-containing protein 1	0.01	0.01	0	0.01	0.02	0.27	0.14	2.11	1.03	0.13	0.14	1.25	1.4	1.68	0.23	0.01	0.02	0.02	0	0.01	0	0.06	0.06	0.09	0.1	0.1	0.1	0.24	0.37	0.04	0.04	0.02	0.02	0.01	0.02	0.02	0.03	0.01	0.03	0.02	0.05	0.03	0.04	0.02
gene4978	XP_007057665.1	AKAP1	A-kinase anchor protein 1, mitochondrial	AKAP1	A-kinase anchoring protein 1	14.72	14.28	17.89	21.86	20.59	14.25	12.25	23.76	14.73	15.97	16.19	19.38	23.12	24.55	13.85	17.49	15.38	15.35	16.42	15.47	17.64	19.74	6.19	15.61	14.87	13.54	12.47	15.48	22.04	22.34	24.51	18.97	20.32	21.49	9.78	19.6	20.3	22.24	23.78	19.12	20.67	12.22	13.92	21.84
gene5049	XP_007057809.1	AKAP10	A-kinase anchor protein 10, mitochondrial	AKAP10	A-kinase anchoring protein 10	5.32	6.23	5.01	5.14	5.2	9.26	7.87	18.57	17.23	11.02	11.86	8.35	12.4	12.23	12.21	5.2	4.65	5.89	6.14	6.44	5.42	7.09	3.84	9.97	10.44	6.1	6.05	10.38	14.78	7.87	8.24	8.78	9.28	7.14	4.14	8.69	6.02	8.11	8.46	8.98	9.21	7.21	7.28	9.62
gene8487	XP_007061391.1	AKAP11	A-kinase anchor protein 11	AKAP11	A-kinase anchoring protein 11	1.28	1.37	1.43	1.96	2.13	5.89	3.76	10.84	8.62	5.33	5.28	3.67	4.25	4.47	1.79	1.15	1.2	1.1	1.34	1.65	1.08	1.36	0.33	4.66	6	1.82	1.76	4.41	6.2	1.34	1.05	1.05	1.13	1.11	0.24	1.18	1.4	1.15	1.75	1.19	1.52	0.7	1.49	1.32
gene7583	XP_007060406.1	AKAP12	A-kinase anchor protein 12	AKAP12	A-kinase anchoring protein 12	0.52	0.39	1.02	0.93	2.26	7.55	5.36	29.83	174.85	28.68	27.48	34.89	32.73	32.41	35.73	2.14	3.76	1.44	1.12	1.67	0.93	9.19	8.78	3.92	3.66	8.05	7.55	35.53	47.56	6	5.9	0.53	0.95	1.13	1.05	3.1	2.08	0.68	0.4	0.21	1.05	2.64	3.13	1.31
gene7612	XP_007060439.1	AKAP13	A-kinase anchor protein 13	AKAP13	A-kinase anchoring protein 13	1.44	1.45	1.6	1.99	2.29	2.42	1.36	9.64	6.61	3.66	3.76	1.73	2.94	2.94	1.14	1.77	2.03	1.73	1.95	2.67	2.37	1.68	0.39	6.74	6.74	0.88	0.75	3.78	2.59	2.05	2.02	1.89	1.65	1.85	0.45	1.78	1.53	1.78	2.59	1.95	1.7	0.82	1.27	2.06
gene7372	XP_007060184.1	AKAP14	A-kinase anchor protein 14	AKAP14	A-kinase anchor protein 14	0.33	0.2	0	0	0.11	5.24	4.4	51.52	1.31	3.24	3.74	17.18	19.67	19.06	2.98	0.12	0.28	0	0	0	0	0.12	0	0.69	0	3.74	2.94	5.64	3.6	0.2	0.07	0.32	0.23	0.14	0	0	0.26	0.29	0.22	0.83	0.86	0.07	0	0.25
gene10319	XP_007063278.1	AKAP17A	A-kinase anchor protein 17A	AKAP17A	Hydroxyindole O-methyltransferase	15.55	16.05	15.63	15.15	14.1	14.1	12.1	26.32	25.96	28.66	26.27	22.04	31.72	26.33	33.65	12.63	13.64	14.92	14	13.98	11.45	14.74	14.27	15.96	13.99	10.8	9.88	22.27	21.41	17.93	18.48	20.93	24.36	23.92	18.84	22.8	20.94	21.91	24.37	24.31	23.13	20.85	20.56	21.71
gene9461	XP_007062372.1	AKAP2	A-kinase anchor protein 2	AKAP2	A-kinase anchor protein 2	5	3.61	4.29	4.51	6.51	8.82	7.8	14.64	24.57	8.44	8.64	9.27	10.11	11.26	22.59	4.69	5.82	6.62	4.96	5.84	4.48	2.68	2.15	15.41	16.22	10.38	8.92	30.31	36.81	1.27	1.33	2.27	1.92	2.37	0.23	0.89	1.43	1.93	2.96	1.77	1.48	3.73	4.61	2.57
gene4306	XP_007057003.1	AKAP3	A-kinase anchor protein 3	AKAP4	A-kinase anchoring protein 3	0	0	0	0	0	0.21	0.2	0	0	0.04	0	0	0	0	0	0	0	0	0	0	0	0	0	0	0	1.05	1.36	0	0	0.04	0	0	0	0	0	0	0.03	0	0	0	0	0.02	0.02	0.02
gene14853	XP_007068063.1	AKAP5	A-kinase anchor protein 5	AKAP5	A-kinase anchor protein 5	0.59	0.55	0	2	2.94	2.78	2.38	3.38	3.98	1.35	7.41	4.16	3.69	3.83	0.67	0.31	0.76	1.36	1.1	0.98	1.19	4.57	1.01	7.89	10.29	3.11	2.27	7.62	5.7	2.12	3.67	2.05	0.42	1.12	2.69	6.72	10.12	2.44	2.19	2.25	2.31	4.15	3.58	4.33
gene12258	XP_007065331.1	AKAP6	A-kinase anchor protein 6	AKAP6	A-kinase anchoring protein 6	0.02	0.01	0.01	0.01	0.01	0.05	0.03	0.03	0.21	0.04	0.04	0.02	0.03	0.03	0.03	0.03	0.03	0.03	0.04	0.03	0.01	0.05	0.12	0.01	0	0.04	0.05	0.02	0.04	0.06	0.06	0.07	0.04	0.03	0.02	0.02	0.42	0.02	0.04	0.05	0.04	0.02	0.01	0.03
gene8008	XP_007060853.1	AKAP7	A-kinase anchor protein 7 isoform gamma	AKAP7	A-kinase anchoring protein 7	0.32	0.21	0.12	0.24	0.33	0.55	0.45	1.17	1.2	1.13	1.14	0.97	1.21	1.08	0.66	0.35	0.44	0.35	0.33	0.34	0.31	0.25	0.34	1.06	1.04	0.35	0.35	0.86	1.06	0.3	0.3	0.34	0.29	0.34	0.11	0.15	0.33	0.24	0.26	0.21	0.19	0.37	0.44	0.22
gene12830	XP_007065976.1	AKAP8	A-kinase anchor protein 8 isoform X1	AKAP8	A-kinase anchor protein 8	34.05	35.01	31.93	51.56	50.25	51.83	40.08	78.49	98.55	68.16	67.36	61.33	83.64	84.06	105.47	36.69	32.77	45.29	43.31	45.4	47.02	46.26	26.04	69.1	66.64	42.29	38.87	59.69	109.46	42.73	43.49	45.32	42.57	40.68	32.42	49.97	48.59	45.67	50.62	46.1	44.59	52.55	50.91	47.79
gene12829	XP_007065975.1	AKAP8L	A-kinase anchor protein 8-like	AKAP8L	A-kinase anchoring protein 8 like	8.69	8.08	10.42	12.68	13.1	9.74	7.95	16.77	25.37	13.1	12.53	12.78	16.03	17.64	23.37	9.26	8.1	11.17	10.35	11.02	10.44	9.87	5.18	18.04	18.15	11.11	9.75	16.83	31.4	7.36	7.81	9.34	7.03	7.34	5.45	9.21	9.57	7.94	10.63	9.44	8.13	10.49	8.36	8.82
gene7556	XP_007060375.1	AKAP9	A-kinase anchor protein 9	AKAP9	A-kinase anchoring protein 9	3.76	3.93	2.9	3.3	2.91	5.06	3.48	17.11	9.12	5.38	5.11	6.07	7.88	7.23	4.7	2.97	2.76	3.08	3.27	3.07	2.98	3.81	2.47	4.06	4.42	2.74	2.58	4.39	5.76	2.59	2.53	1.86	2.36	1.92	1.65	3.34	2.7	3.28	3.51	2.65	3.56	2.24	2.9	3.18
gene4512	XP_007057170.1	AKIP1	A-kinase-interacting protein 1	AKIP1	A-kinase interacting protein 1	14.08	13.59	10.69	8.78	11.34	11.47	11.14	29.05	15.44	19.07	18.73	16.74	19.14	17.84	21.13	12.23	18.08	16.08	13.62	10.58	9.57	9.39	22.16	23.47	20.89	7.85	6.67	13.19	14.04	9.1	9.06	15.79	13.17	11.87	16.4	11.21	15.42	16.32	15.88	20.72	16.09	20.41	19.79	14.51
gene18731	XP_007071867.1	AKIRIN2	akirin-2	AKIRIN2	Akirin-2 isoform B	42.28	40.39	60.27	46.46	39.23	44.24	28.42	90.79	144.69	98.92	89.38	67.62	109.53	111.39	191.37	33.29	32.84	36.88	36.43	37.2	40.13	38.8	36.47	52.67	56.47	33.49	31.61	62.19	144.93	48.68	49.45	57.59	59.82	62.29	55.99	50.89	41.13	58.25	55.57	52.98	55.56	55.65	52.14	57.74
gene4655	XP_007057376.1	AKNA	AT-hook-containing transcription factor	AKNA	AT-hook-containing transcription factor	0.56	0.51	0.42	0.55	0.7	0.78	0.42	5.91	4.03	1.46	1.78	3.02	3.93	4.08	1.33	0.55	0.33	0.35	0.63	0.44	0.5	0.73	0	0.85	0.78	0.36	0.3	2.31	2.25	0.47	0.34	0.25	0.2	0.41	0.02	0.24	0.13	0.6	0.56	0.3	0.59	0.14	0.3	0.55
gene2698	XP_007055285.1	AKNAD1	protein AKNAD1	AKNAD1	AKNA domain containing 1	0.15	0.14	0.3	0.45	0.3	1.43	0.79	1.47	2.37	1.14	1.18	0.75	1.44	1.06	0.83	0.27	0.29	0.33	0.39	0.46	0.35	0.65	0.23	0.92	0.84	0.68	0.52	0.67	1.13	1.46	1.23	0.66	0.94	0.69	0.59	1.24	1.01	1.02	1.06	0.98	1.01	0.77	0.54	0.87
gene8810	XP_007061720.1	AKR1A1	alcohol dehydrogenase	AKR1A1	Alcohol dehydrogenase	9.01	7.95	8.63	8.59	9.57	15.12	16.61	11.67	10.91	10.27	10.6	12.81	10.35	10.21	15.23	11.83	11.96	14.33	13.32	10.46	12.07	5.62	4.9	14.24	13.34	11.84	10.43	8.24	5.31	7.02	7.58	13.49	8.6	8.24	6.68	6.14	5.94	9.42	13.81	14.57	8.91	8.45	8.05	10.27
gene19207	XP_007072375.1	AKR1D1	3-oxo-5-beta-steroid 4-dehydrogenase-like	AKR1D1	3-oxo-5-beta-steroid 4-dehydrogenase	0.01	0.02	0	0.03	0.07	0.02	0.02	0.05	0.09	0.48	0.52	1.02	2.28	1.42	0.03	0.01	0	0	0	0.01	0.04	0.06	0.37	0.07	0.09	0.06	0.02	0.11	0.02	0.06	0.03	0.04	0.03	0.05	0.04	0.12	0.16	0.03	0.01	0.01	0.04	0.04	0.06	0.03
gene14584	XP_007067773.1	AKR7A2	aflatoxin B1 aldehyde reductase member 2	AKR7A2	Aflatoxin aldehyde reductase	38.52	38.24	45.42	54.06	52.29	133.29	148.74	56.4	38.57	65.53	74.81	53.25	52.73	55.15	64.77	47.18	45.84	61.76	62.27	66.21	64.43	49.22	39.01	61.22	54	119.63	103.4	40.21	49.64	60.76	60.18	63.43	59.83	52.48	66.9	70.56	45.84	50	54.94	57.03	66.4	53.89	46.44	49.35
gene14834	XP_007068050.1	AKT1	RAC-alpha serine/threonine-protein kinase	AKT1	Non-specific serine/threonine protein kinase	2.48	2.39	2.65	2.9	3.21	2.55	2.05	7.73	5.35	4.7	4.5	4.17	4.46	4.32	2.28	2.48	2.8	2.58	2.38	2.8	2.94	2.13	2.07	7.81	7.87	1.54	1.4	3.95	1.9	2.87	2.9	3.51	3.63	3.92	3	4.02	3.07	3.58	4.12	3.85	3.44	4.41	5.28	3.68
gene18684	XP_007071828.1	AKT2	RAC-beta serine/threonine-protein kinase isoform X2	AKT2	V-akt murine thymoma viral oncogene homolog 2, like	9.91	11.52	10.68	13.81	12.19	10.49	7.93	28.75	22.22	15.6	19.01	11.63	21.34	22.08	14.82	10.18	11.27	10.8	9.98	13.65	13.16	17.76	3.79	24.51	24.74	10.19	9.83	18.45	32.23	14.09	12.57	11.43	9.81	8.92	4.13	16.43	16.47	13.65	15.53	13.14	14.14	7.4	8.07	13.69
gene5338	XP_007058023.1	AKT3	RAC-gamma serine/threonine-protein kinase	AKT3	Non-specific serine/threonine protein kinase	0.08	0.08	0.13	0.14	0.15	0.42	0.34	0.75	0.62	0.62	0.61	0.28	0.52	0.49	0.48	0.12	0.09	0.06	0.05	0.14	0.1	0.13	0.04	0.22	0.24	0.27	0.23	0.36	0.48	0.12	0.13	0.1	0.14	0.17	0.06	0.17	0.14	0.14	0.17	0.09	0.12	0.1	0.11	0.11
gene1547	XP_007054061.1	AKTIP	AKT-interacting protein	AKTIP	AKT-interacting protein isoform B	21.92	22.43	26.32	27.04	16.77	7.11	6.18	18.65	19.76	15.25	11.88	12.01	17.08	17.53	15.22	19.37	18.01	25.57	25.74	26	29.72	29.7	16.73	9.5	8.92	6.56	6.35	10.25	15.71	43.23	41.77	38.52	37.59	32.06	49.64	46.77	36.48	32.65	32.83	38.56	39.34	21.61	19.79	37.09
gene11533	XP_007064582.1	ALAD	delta-aminolevulinic acid dehydratase	ALAD	Delta-aminolevulinic acid dehydratase	6.06	5.12	5.16	7.68	6.15	11.72	11.85	10.76	30.95	14.97	17.48	6.35	14.61	13.66	13.88	5.64	4.54	7.24	8.47	6.63	7.03	8.09	4.23	10.87	11.62	11.56	10.91	10.35	30.22	6.13	6.95	6.79	6.81	4.65	4.66	7.97	6.61	8.66	7.62	9.5	7.86	6.1	5.76	7.35
gene9019	XP_007061918.1	ALAS1	5-aminolevulinate synthase, nonspecific, mitochondrial	ALAS1	5-aminolevulinate synthase, nonspecific, mitochondrial	50.83	52.89	39.44	35.63	29.54	41.97	39.54	34.69	47.26	78.68	75.47	95.18	108.23	117.04	127.09	26.89	20.91	35.25	32.7	36.63	38.07	21.03	18.39	20.09	20.72	45.56	40.73	37.5	51.54	24.78	25.68	57.14	67.64	59.38	22.2	27.82	29.59	30.65	40.4	42	30.8	31.93	25.54	33.46
gene15999	XP_007069254.1	ALAS2	5-aminolevulinate synthase, erythroid-specific, mitochondrial	ALAS2	5-aminolevulinate synthase, erythroid-specific, mitochondrial	1.6	1.4	1.38	5.7	2	1.81	7.28	11.11	203.02	0.63	0.8	3.49	2.32	1.9	70.25	0.7	2.17	1.16	0.87	1.12	1.21	2.73	6.87	8.14	8.52	27.87	31.31	24.09	405.91	1.08	1	0.52	0.54	0.77	0.82	1.35	1.02	0.07	0.27	0.97	2.33	0.15	0.14	0.31
gene12487	XP_007065578.1	ALB	serum albumin	ALB	serum albumin precursor	0.08	0.05	0.21	0.07	0.1	0	0.06	0	0.49	0.03	0	0	0	0	0.03	0.32	0.26	0.26	0.19	0.28	0.2	0	0	0.24	0.12	0.1	0.02	0.06	0.03	0	0	0.42	0.27	0.35	0	0	0	0	0.05	0.05	0.03	0.02	0	0.1
gene12530	XP_007065618.1	ALDH1A1	retinal dehydrogenase 1 isoform X1	ALDH1A1	Retinal dehydrogenase 1	0.32	0.3	0	0	0.01	79.74	84.48	17.41	0.33	17.17	15.84	12.75	8.02	10.34	0.8	0	0	0	0.01	0	0	0	0	0.11	0.17	40.02	38.66	3.47	1.99	0.06	0.06	0.19	0.18	0.2	0	0.04	0.02	0.13	0.07	0.08	0.01	0.14	0.35	0.02
gene3846	XP_007056444.1	ALDH1A2	retinal dehydrogenase 2 isoform X2	ALDH1A2	Retinal dehydrogenase 2	0.07	0.11	0.13	0.08	0.15	3.14	2.3	0.14	1.28	2.75	2.78	0.02	0.05	0.01	0.02	0.1	0.14	0.06	0.12	0.14	0.19	0.28	0.17	0.06	0.08	3.01	2.83	0.18	0.2	0.34	0.31	0.12	0.16	0.14	0.04	0.09	0.17	0.22	0.13	0.07	0.16	0.07	0.06	0.15
gene1032	XP_007053574.1	ALDH1A3	aldehyde dehydrogenase family 1 member A3 isoform X2	ALDH1A3	Aldehyde dehydrogenase	5.83	6.98	3.35	4.35	5.58	1.34	0.25	11.73	26.97	2.09	1.97	0.68	1.37	1.45	0.15	3.36	3.85	2.65	2.14	3.4	2.9	0.92	0.35	22.38	22.73	0.17	0.18	3.35	0.25	1.61	1.36	3.07	2.03	2.32	0.46	1.83	2.11	2.03	2.46	1.65	1.41	4.64	5.39	1.88
gene13049	XP_007066192.1	ALDH1L2	mitochondrial 10-formyltetrahydrofolate dehydrogenase	ALDH1L2	mitochondrial 10-formyltetrahydrofolate dehydrogenase	1.18	1.05	1.5	2.57	1.85	67.13	64.3	10.19	23.28	17.31	15.39	12	28.43	21.84	7.37	2.28	2.68	3.18	2.31	2.59	2.33	5.71	8.96	12.95	12.34	34.83	30.88	5.74	17.38	2.36	2.24	2.86	0.91	1.26	1.78	2.27	5.71	0.83	1.65	1.75	2.16	3.55	4.31	1.65
gene5688	XP_007058379.1	ALDH2	aldehyde dehydrogenase, mitochondrial isoform X1	ALDH2	aldehyde dehydrogenase, mitochondrial	76.79	69.41	65.61	98.82	95.97	211.61	249.41	113.37	223.65	53.97	56.96	118.8	99.01	104.16	283.8	74.36	77.85	107.64	89.09	100.48	103.46	151.34	124.24	163.16	166.36	144.86	132.55	183.25	250.9	203.27	204.75	127.15	112.93	97.81	205.96	284.01	219.52	129.28	130.7	136.81	159.72	113.17	106.18	136.09
gene5046	XP_007057807.1	ALDH3A2	fatty aldehyde dehydrogenase	ALDH3A2	Fatty aldehyde dehydrogenase	91.18	92.26	109.4	123.28	89.09	40.27	41.21	31.51	29.42	41.37	37.16	39.93	49.33	53.07	42.6	60.39	50.66	80.66	90.67	107.84	121.89	207.31	69.48	27.33	28.09	37.77	36.27	34.91	45.38	228.73	230.59	136.7	148.99	136.23	215.97	360.11	268.18	230.68	237.23	212.13	225.07	122.27	112.92	256.77
gene15292	XP_007068523.1	ALDH3B1	aldehyde dehydrogenase family 3 member B1	ALDH3B1	Aldehyde dehydrogenase	149.2	123	306.1	372.12	247.29	1.57	0.7	4.71	7.07	4.11	4.75	3.46	8.5	8.01	12.46	175.88	95.92	332.6	311.32	308.63	381.44	377.74	105.35	2.64	2.28	1.11	1.38	5.12	6.72	300	295.94	284.99	313.96	270.14	144.31	211.51	126.16	195.9	217.13	204.41	224.3	152.07	126.17	249.33
gene14579	XP_007067785.1	ALDH4A1	delta-1-pyrroline-5-carboxylate dehydrogenase, mitochondrial	ALDH4A1	delta-1-pyrroline-5-carboxylate dehydrogenase, mitochondrial	6.6	7.66	5.04	7.68	5.85	78.89	88.51	5.31	7.14	12.92	15.23	4.8	7.9	7.53	5.1	7.4	7.13	4.65	6.92	7.57	8.23	7.27	2.26	4.91	4.55	41.81	39.11	5.16	6.88	6.86	7.2	8.53	6.56	5.39	6.85	8.35	7.36	7.68	8.04	10.89	9.28	4.26	4.11	7.96
gene7626	XP_007060471.1	ALDH5A1	succinate-semialdehyde dehydrogenase, mitochondrial	ALDH5A1	Succinate-semialdehyde dehydrogenase, mitochondrial precursor	5.88	5.88	3.8	6.07	6.18	69.33	74.8	15.26	13.8	21.36	19.26	15.17	14.37	14.63	7.47	5.23	5.68	5.17	5.75	6.83	6.53	8.86	2.87	10.49	8.71	27.22	24.44	7.37	8.74	7.59	6.35	6.51	5.85	5.61	2.81	8.51	12.36	8.05	9.81	7.3	8.41	5.06	6.8	7.73
gene12218	XP_007065290.1	ALDH6A1	methylmalonate-semialdehyde dehydrogenase	ALDH6A1	Methylmalonate-semialdehyde dehydrogenase	23.58	25.06	20.29	25.17	22.81	410.01	483.47	31.32	20.71	44.58	44.72	32.14	55.24	43.65	24.11	15.17	13.75	22.52	19.29	21.1	20.29	27.8	11.87	31.54	33.59	202.41	172.79	19.47	24.66	19.18	17.58	18.17	10.45	10.21	14.4	29.11	24.83	19.39	19.34	17.3	17.93	15.95	15.21	19.84
gene8072	XP_007060919.1	ALDH7A1	alpha-aminoadipic semialdehyde dehydrogenase isoform X1	ALDH7A1	Alpha-aminoadipic semialdehyde dehydrogenase	25.51	24.05	30.71	41.38	42.1	337.75	343.83	64.39	45.33	72.01	68.14	70.05	104.61	91.02	64.85	23.55	21.94	33.6	28.25	32.45	32.56	42.45	26.09	68.84	68.68	248.39	220.79	34.33	25	45.35	47.68	39.48	32.56	34.11	47.82	60.29	39.35	40.74	41.78	42.32	43.07	46.85	47.09	49.43
gene5409	XP_007058113.1	ALDH8A1	aldehyde dehydrogenase family 8 member A1 isoform X2	ALDH8A1	Aldehyde dehydrogenase 8 family member A1	0.13	0.07	0.03	0.23	0.15	7.47	6.94	3.31	3.1	7.25	5.92	2.11	3.17	3.18	1.3	0.14	0.11	0.18	0.06	0.14	0.18	0.55	0.27	1.34	1.52	5.37	4.45	1.86	4.44	0.5	0.23	0.27	0.3	0.51	0.31	0.59	0.52	0.54	0.42	0.72	0.86	0.57	0.72	0.7
gene8372	XP_007061243.1	ALDH9A1	4-trimethylaminobutyraldehyde dehydrogenase	ALDH9A1	4-trimethylaminobutyraldehyde dehydrogenase	6.84	5.76	6.99	9.85	10.88	114.18	118.71	24.39	18.09	14.82	16.63	6.84	8.65	9.22	7.78	9.63	12.45	14.97	12.75	17.16	15.75	13.54	12.08	34.32	36.01	67.76	62.01	22.08	19.08	5.84	6.56	9.16	6.35	6.82	4	4.34	6.16	5.17	6.63	4.88	3.38	10.21	10.41	5.51
gene13033	XP_007066176.1	ALDOB	fructose-bisphosphate aldolase B isoform X2	ALDOB	Fructose-bisphosphate aldolase B	0	0.15	0	0.32	0.08	704.02	804.2	1.74	0.49	15.03	15.79	1.48	2.25	1.06	7.63	0	0.07	0.09	0.1	1.18	0.99	3.89	3.26	2.57	2.46	998.02	875.36	2.02	1.67	0.64	0.51	0.9	0	0.16	1.44	0.99	1.15	0.14	0.17	0.06	0.43	0.8	0.39	0.37
gene5109	XP_007057754.1	ALDOC	fructose-bisphosphate aldolase C	ALDOC	Fructose-bisphosphate aldolase C	35.21	35.35	13.3	14.28	17.75	191.05	248.66	36.85	12.13	61.71	67.88	12.87	22.5	19.55	14.62	27.96	42.25	21.78	22.64	19.21	21.68	7.76	10.03	24.01	23.33	295.31	318.84	12.68	8.05	4.06	3.92	20.45	10.43	11.67	1.75	3.75	3.34	11.07	13.14	13.86	4.98	14.85	15.75	7.65
gene16113	XP_007069365.1	ALG1	chitobiosyldiphosphodolichol beta-mannosyltransferase	ALG1	Chitobiosyldiphosphodolichol beta-mannosyltransferase	3.13	2.97	3.08	2.18	1.8	3.79	2.88	9.98	7.74	6.09	5.58	3.85	6.37	5.07	6.78	3.75	4.14	5.55	5.02	4.24	4.13	4.15	5.31	4.4	4.16	2.06	1.83	3.78	5.32	3.2	3.34	5.13	4.72	4.14	5.72	4.72	4.31	5.95	5.85	6.38	5.56	5.49	5.87	4.74
gene11538	XP_007064587.1	ALG10	dol-P-Glc:Glc(2)Man(9)GlcNAc(2)-PP-Dol alpha-1,2-glucosyltransferase-like	ALG10	Dol-P-Glc:Glc(2)Man(9)GlcNAc(2)-PP-Dol alpha-1,2-glucosyltransferase	8.86	9.09	6.61	7.92	5.66	13.99	10.57	26.5	25.35	13.32	10.66	7.05	11.67	8.42	12.94	5.59	5.16	6.24	6.52	5.35	4.69	5.33	1.83	16.06	12.48	4.03	4.86	12.28	12.93	5.42	4.63	8.62	9.66	8.89	5.93	6.44	6.93	12.24	12.8	11.31	9.9	10.51	14.26	11.94
gene14906	XP_007068123.1	ALG11	GDP-Man:Man(3)GlcNAc(2)-PP-Dol alpha-1,2-mannosyltransferase	ALG11	Asparagine-linked glycosylation protein 11	17.01	16.66	13.88	14.21	11.18	17.05	13.21	25.86	32.42	28.38	28.61	19.03	29.95	31.26	37.26	13.2	13.79	17.59	18.75	14.41	17.55	16.14	16.4	20.31	19.54	10.62	10.95	15.72	26.49	17.94	20.45	18.84	19.45	20.42	20.55	20.08	17.51	23.48	25.66	28.27	27.62	24.87	22.51	26.89
gene2071	XP_007054631.1	ALG12	dol-P-Man:Man(7)GlcNAc(2)-PP-Dol alpha-1,6-mannosyltransferase	ALG12	Mannosyltransferase	16.29	17.23	10.12	15.66	12.49	12.48	11.19	43.14	24.08	12.34	12.67	10.43	14.76	13.5	12.02	8.22	10.58	12.45	11.09	11.18	9.68	8.74	8.51	34.57	31	8.6	8.32	13.9	20.81	12.68	12.39	16.82	11.93	12.28	10.47	12.6	8.81	16.76	21.75	23.66	23.62	20.62	19.37	18
gene7408	XP_007060298.1	ALG13	putative bifunctional UDP-N-acetylglucosamine transferase and deubiquitinase ALG13	ALG13	ALG13, UDP-N-acetylglucosaminyltransferase subunit	2.92	2.8	3.16	3.45	3.54	3.88	3.75	11.32	6.44	4.33	3.7	6.06	5.59	4.85	3.48	3.45	3.88	3.81	3.84	3.65	3.83	3.19	3.3	7.52	7.83	2.93	2.8	5.26	4.25	4.81	4.69	4.62	3.8	3.75	4.5	4.9	4.45	4.89	4.81	4.47	4.67	4.47	4.56	4.69
gene12158	XP_007065245.1	ALG14	UDP-N-acetylglucosamine transferase subunit ALG14 homolog	ALG14	UDP-N-acetylglucosamine transferase subunit ALG14	2.17	1.99	2.47	2.03	1.66	1.27	0.66	6.07	1.68	5.62	5.7	3.83	4.55	3.42	2.38	1.51	2.15	3.14	2.49	2.35	2.46	2.39	2.38	3.68	3.99	0.78	0.84	2.37	1.35	2.98	3.31	3.49	3.24	3.04	4.49	3.27	2.45	3.06	3.19	4.08	3.15	4.49	3.77	3.2
gene15441	XP_007068690.1	ALG3	dol-P-Man:Man(5)GlcNAc(2)-PP-Dol alpha-1,3-mannosyltransferase	ALG3	Dol-P-Man:Man(5)GlcNAc(2)-PP-Dol alpha-1,3-mannosyltransferase	20.76	20.25	21.02	24.1	24.46	8.4	6.32	37.88	15.87	15.67	18.15	16.73	23.87	22.5	24.62	22.21	22.83	25.76	21.93	21.5	22.92	19.4	16.76	37.33	34.91	5.9	4.78	12.48	8.02	10.5	11.18	16.14	13.6	13.98	16.12	13.44	10.95	17.42	19.02	22.94	16.08	16.65	18.59	15.83
gene17794	XP_007070959.1	ALG5	dolichyl-phosphate beta-glucosyltransferase	ALG5	Dolichyl-phosphate beta-glucosyltransferase	6.05	5.75	4.8	5.82	5.15	7.55	5.31	22.62	11.16	8.15	7.28	6.32	6.45	6.37	5.75	5.48	5.12	6.51	6.3	5.8	5.42	4.62	3.53	11.26	12.61	2.68	2.62	5.6	6.61	5.96	6.41	7.03	5.99	5.81	5.48	6.66	6.13	7.79	9.07	8.49	8.49	7.15	8.26	7.85
gene6340	XP_007059100.1	ALG6	dolichyl pyrophosphate Man9GlcNAc2 alpha-1,3-glucosyltransferase	ALG6	Alpha-1,3-glucosyltransferase	1.19	1.17	1.29	1.29	1.56	1.55	1.03	2.83	5.22	1.72	1.57	0.69	0.98	1.67	2.34	1.01	1.05	1.24	1.11	1.34	1.38	1.84	0.89	1.08	1.07	0.77	0.68	1.91	2.62	1.6	1.43	1.35	1.61	1.59	1.21	1.7	1.9	2.36	2.47	2.23	2.11	1.77	1.8	2.3
gene14281	XP_007067468.1	ALG8	probable dolichyl pyrophosphate Glc1Man9GlcNAc2 alpha-1,3-glucosyltransferase	ALG8	Alpha-1,3-glucosyltransferase	3.11	2.94	1.9	2.2	2.22	5.44	4.03	14.64	13.43	8.09	8.35	4.03	9.37	9.45	9.46	2.61	2.77	3.33	3.44	3.18	3.06	4.9	3.5	8.01	8.81	3.5	3.24	5.51	9.44	5.15	4.74	5.07	4.48	4.47	3.55	5.51	4.39	5.33	7.1	5.88	6.53	5.37	5.4	5.41
gene7739	XP_007060567.1	ALG9	alpha-1,2-mannosyltransferase ALG9	ALG9	Mannosyltransferase	2.66	2.56	3.58	2.94	2.47	3.96	2.99	5.04	7.05	4.61	4.94	2.93	5.81	5.56	5.68	2.58	2.35	2.64	2.73	2.39	2.79	3.74	2.67	3.19	3.67	3.81	3.47	3.86	5.54	2.73	2.4	3.28	2.67	2.78	2.49	3.09	2.91	2.99	3.36	3.1	2.97	2.31	2.44	3.14
gene18644	XP_007071815.1	ALK	ALK tyrosine kinase receptor	ALK	Tyrosine-protein kinase receptor	0	0	0.01	0	0	0.02	0.01	0.02	0.01	0.02	0.02	0.01	0.01	0.01	0.01	0.01	0	0	0	0.01	0.01	0.04	0.01	0	0	0.01	0.01	0.01	0.01	0.04	0.03	0.01	0.01	0.01	0.01	0.04	0.03	0.02	0.02	0.01	0.02	0.01	0.01	0.02
gene14289	XP_007067482.1	ALKBH1	alkylated DNA repair protein alkB homolog 1	ALKBH1	Alkylated DNA repair protein alkB	6.3	6.38	4.85	6.97	5.72	4.5	5.05	5.11	7.01	7.6	8.07	10.26	10.78	10.07	10.32	7	6.83	6.64	7.45	7.76	8.09	6.78	5.1	6.01	6.05	6.3	5.58	5.9	8.68	4.45	4.11	5.5	4.77	4.01	7.41	8.66	4.77	6.94	7.21	8.07	7.5	4.82	4.43	5.98
gene5713	XP_007058394.1	ALKBH2	alpha-ketoglutarate-dependent dioxygenase alkB homolog 2	ALKBH2	Alpha-ketoglutarate-dependent dioxygenase alkB like protein 2	7.9	6.35	11.29	12.36	9.74	7.27	6.35	7.25	3.6	10.33	12.65	7.44	6.92	7.83	8.19	6.1	5.41	5.33	5.5	8.2	12.24	8.18	5.26	5.52	7.9	7.17	5.68	6.63	6.92	9.63	9.07	12.63	10.92	13.36	10.65	15.94	11.51	13.88	13.96	10.61	10.84	11.28	9.83	11.67
gene7978	XP_007060782.1	ALKBH3	alpha-ketoglutarate-dependent dioxygenase alkB homolog 3	ALKBH3	Alpha-ketoglutarate-dependent dioxygenase alkB 3	1.65	1.51	1.18	1.74	1.61	2.18	1.89	4.13	3.48	2.14	2.37	1.77	2.34	2.25	2.87	1.5	1.66	2.03	1.74	2.19	2.05	1.8	1.93	3.37	3.74	1.73	1.58	2.55	3.78	1.92	1.6	1.93	1.61	1.6	2.46	2.56	2.33	2.72	2.98	2.59	2.42	2.73	2.54	2.64
gene13996	XP_007067182.1	ALKBH4	alpha-ketoglutarate-dependent dioxygenase alkB homolog 4	ALKBH4	Alpha-ketoglutarate-dependent dioxygenase alkB 4	21	17.48	17.05	16.64	18.05	9.73	12.72	18.43	25.05	30.19	23.97	37	30.2	22.41	45.62	20.02	19.79	23.61	19.82	18.33	17.24	12.95	17.93	22.86	20.43	10.36	9.25	22.09	34.89	11.2	12.91	17.93	15.26	16.16	15.79	19.09	17.37	17.72	19.1	22.09	16.97	20.76	18.27	17.08
gene9889	XP_007062813.1	ALKBH5	RNA demethylase ALKBH5	ALKBH5	Alkylated DNA repair protein alkB-like protein 5	5.67	5.09	4.58	5.9	5.71	6.42	4.57	25.07	18.72	16.72	16.75	10.65	17.46	17.2	9.82	4.52	4.29	3.34	3.18	4.96	4.99	5.08	1.21	14.04	15.21	4.32	4.02	10.75	22.67	5.38	4.62	4.7	3.97	4.64	1.04	5.88	6.99	6.24	7.44	7.2	7.98	2.61	3.17	6.19
gene15854	XP_007069108.1	ALKBH6	alpha-ketoglutarate-dependent dioxygenase alkB homolog 6	ALKBH6	Alpha-ketoglutarate-dependent dioxygenase alkB	7.34	8.59	4.64	8.27	9.38	4.39	4.03	9.64	4.3	8.91	9.02	9.12	11.97	11.06	6.75	6.37	6.65	7.13	8.8	8.78	6.97	5.99	8.35	13.63	11.83	4.04	5.09	7.42	6.53	6.54	6.4	11.16	8.15	7.32	7.24	8.04	8.99	7.1	7.92	8.75	9.34	9.04	7.49	6.67
gene6970	XP_007059744.1	ALKBH8	alkylated DNA repair protein alkB homolog 8	ALKBH8	Alkylated DNA repair protein alkB like protein 8	0.54	0.5	0.47	0.92	0.76	2.36	2.01	2.24	2.52	1.01	0.89	0.65	0.77	0.82	1.03	0.52	0.47	0.49	0.62	0.43	0.69	0.54	0.38	0.95	0.94	1.56	1.39	0.7	1.72	0.64	0.69	1.23	0.77	0.6	0.59	0.65	0.94	1.01	1.05	1.13	0.96	0.74	0.7	0.83
gene876	XP_007053455.1	ALOX5	arachidonate 5-lipoxygenase-like	ALOX5	Arachidonate 5-lipoxygenase a	1.8	2.03	3.48	3.71	3.15	0.32	0.26	3.05	16.22	0.96	1.17	0.96	0.93	1.02	4.87	3.74	2.5	2.41	3.04	2.95	3.24	1.95	0.32	0.53	0.41	0.23	0.27	15.95	29	3.55	3.45	3.12	3.67	3.28	1.43	3.39	2.62	5.98	6.95	5.73	4.06	2.85	2.92	6.16
gene11767	XP_007064838.1	ALOX5AP	arachidonate 5-lipoxygenase-activating protein	ALOX5AP	Arachidonate 5-lipoxygenase-activating protein isoform 1	2.5	3.01	3.46	3.31	2.32	0.62	0.53	8.08	10.16	8	8.62	15.47	11.51	10.95	49.69	3.49	1.39	3.37	4.8	3.64	5.32	2.59	2.05	1.06	1.42	0.77	0.69	11.14	3.32	1.35	1.98	1.09	3.77	4.67	1.15	1.2	1.22	4.63	5.79	4.23	6.33	2.83	3.3	6.06
gene1944	XP_007054488.1	ALPK1	alpha-protein kinase 1	ALPK1	Alpha-protein kinase 1	0.45	0.55	0.44	0.53	0.66	0.55	0.39	2.08	6.27	1.72	1.66	1.28	2.84	3.2	2.65	0.95	0.64	0.54	0.84	1	0.99	0.87	0.26	0.62	0.54	0.28	0.14	3.01	3.16	1.38	1.59	1.8	2.4	2.01	0.24	0.73	0.53	0.99	1.08	0.77	1.11	0.53	0.63	0.56
gene16238	XP_007069493.1	ALPK2	alpha-protein kinase 2	ALPK2	alpha-protein kinase 2	0.01	0	0	0.02	0.01	0.03	0.02	0.05	0.46	0.02	0.02	0.01	0	0.01	0.31	0.01	0.01	0	0.01	0	0	0.05	0.08	0.08	0.04	0.24	0.21	0.15	1.97	0	0.02	0.01	0	0	0	0	1.86	0	0.01	0.01	0.05	0	0	0
gene12891	XP_007066038.1	ALPL	alkaline phosphatase, tissue-nonspecific isozyme	ALPL	Alkaline phosphatase, tissue-nonspecific isozyme	7.34	11.04	0.67	0.54	0.62	1.5	0.64	12.47	3.69	1.83	1.83	0.98	1.58	1.63	4.18	0.95	1.4	1.76	1.07	1.26	1.23	1.58	0.77	2.47	2.5	0.48	0.67	3.59	4.31	0.49	0.57	0.4	0.64	0.61	0.08	0.48	0.3	0.18	0.2	0.1	0.7	0.35	0.65	0.29
gene18794	XP_007071914.1	ALS2	alsin	ALS2	alsin	1.51	1.65	2.16	1.87	1.68	2.45	1.84	6.13	7.75	7.44	6.58	3.08	9.23	6.99	6.14	1.61	1.64	1.59	1.8	1.89	1.74	2.62	1.44	3.4	4.02	1.54	1.39	4.15	4.8	2.95	3.13	2.81	2.54	2.89	1.75	3.83	2.69	3.21	3.61	2.92	3.5	2.73	2.99	3.39
gene18800	XP_007071918.1	ALS2CR12	amyotrophic lateral sclerosis 2 chromosomal region candidate gene 12 protein homolog	ALS2CR12	amyotrophic lateral sclerosis 2 chromosomal region candidate gene 12 protein homolog [Chelonia mydas]	0	0.04	0	0.02	0.02	0.39	0.2	5.69	0.29	0.18	0.25	0.44	0.49	1	0.04	0.02	0	0.02	0	0.02	0.02	0.11	0.09	0.12	0.03	0.19	0.15	0.24	0.65	0	0.02	0.09	0.13	0.01	0.06	0	0.05	0	0	0	0	0.04	0.03	0
gene16434	XP_007069666.1	ALX1	ALX homeobox protein 1	ALX1	ALX homeobox protein 1	1.66	1.03	0	0.06	0.12	2.7	2.08	0.3	0.93	0.96	0.78	0	0.03	0.07	0	0	0	0	0	0.04	0.02	0.18	0.16	0.03	0.06	1.42	1.52	0	0.02	0.08	0.14	0.43	0.04	0	0.23	0.05	0.03	0	0.01	0	0	0.01	0	0.02
gene10548	XP_007063585.1	ALX3	homeobox protein aristaless-like 3	ALX3	ALX homeobox 3	0.32	0.22	0.15	0.17	0.16	0.17	0	1.53	0.76	0.41	0.45	0.11	0.52	0.4	0	0.23	0.31	0.15	0.09	0.12	0.05	0.14	0.47	1.59	1.77	0	0.02	0.43	0.02	0.09	0.08	0.18	0.08	0.22	0.12	0.08	0.01	0.19	0.27	0.05	0.11	0.46	0.29	0.13
gene7982	XP_007060833.1	ALX4	homeobox protein aristaless-like 4	ALX4	homeobox protein aristaless-like 4	0.86	0.62	0.17	0.16	0.21	0.57	0.04	6.71	0.3	0.78	0.79	0.19	0.45	0.46	0.04	0.45	0.58	0.57	0.58	0.83	0.65	0.3	0.16	2.35	2.25	0.05	0.06	2.19	0.33	0.16	0.17	0.47	0.15	0.28	0.04	0.2	0.1	0.14	0.2	0.1	0.06	0.23	0.28	0.15
gene10454	XP_007063419.1	ALYREF	THO complex subunit 4	ALYREF	Rho GDP-dissociation inhibitor 1	69.7	71.69	58.8	84.66	72.72	26.45	21.98	96.89	51.54	62.69	66.31	77.62	105.59	94.43	155.02	73.59	78.66	91.82	90.46	85.83	81.58	57.63	50.74	94.46	91.65	24.87	24.04	53.7	61.41	55.25	56.32	85.55	65.95	62.97	70.76	63.45	53.36	74.66	77.59	86.28	66.26	69.54	60.02	68.39
gene15662	XP_007068904.1	AMACR	alpha-methylacyl-CoA racemase	AMACR	Alpha-methylacyl-CoA racemase	6.16	6.58	7.33	6.33	7.24	17.45	19.04	20.61	13.3	8.81	9.55	6.4	7.02	6.82	5.6	6.22	6.85	6.12	5.65	5.88	5.22	6.16	7.22	5.68	6.11	10.18	9.17	5.91	6.1	6.33	6.71	8.66	7.79	7.06	8.05	7.43	6.8	7.01	8.76	9.21	7.81	7.34	8.1	8.25
gene5268	XP_007057987.1	AMBN	ameloblastin	AMBN	ameloblastin [Chelonia mydas]	0	0	0	0	0	0	0	0	0	0	0	0	0	0	0.08	0	0	0	0	0	0	0	0	0.11	0	0.05	0	0	0	0.04	0	0	0	0	0	0.14	0.11	0	0.05	0	0.05	0	0	0.08
gene16580	XP_007069803.1	AMBRA1	activating molecule in BECN1-regulated autophagy protein 1 isoform X2	AMBRA1	Activating molecule in BECN1-regulated autophagy protein 1	1.09	1.01	1.41	1.59	1.37	1.54	1.43	2.84	4.1	2.79	2.98	2.29	2.96	3.38	3.92	1.21	1.08	1.38	1.35	1.69	1.7	1.78	0.75	1.92	1.92	1.71	1.56	2.65	4.3	1.85	1.82	1.65	1.91	1.78	1.23	2.06	1.72	1.59	1.52	1.09	1.42	1.04	1.01	1.48
gene4815	XP_007057475.1	AMD1	S-adenosylmethionine decarboxylase proenzyme	AMD1	S-adenosylmethionine decarboxylase proenzyme	41.19	43.14	26.97	34.82	27.6	21.59	20.68	45.7	59.62	25.06	22.57	29.06	27.36	27.5	35.68	30.79	29.49	33.86	33.04	33.62	32.84	24.3	14.42	28.18	28.88	17.56	17.64	21.88	52.78	35.31	36.39	43.26	33.38	30.46	30.51	37.16	38.35	56.65	62.29	69.8	59.37	31.1	34.17	51.16
gene16036	XP_007069286.1	AMDHD1	probable imidazolonepropionase	AMDHD1	Amidohydrolase domain containing 1	0.44	0.43	0.55	1.53	1.62	15.78	12.49	1.97	0.29	10.84	11.07	0.76	0.8	1.03	0.04	0.29	0.22	0.63	0.58	0.69	0.66	3.31	2.1	0.18	0.31	11.01	10.72	0.35	0.6	3.76	3.59	1.23	0.79	0.75	5.51	5.77	3.74	1.22	0.9	1.53	2.89	0.42	0.33	2.3
gene2036	XP_007054599.1	AMDHD2	putative N-acetylglucosamine-6-phosphate deacetylase	AMDHD2	Amidohydrolase domain containing 2	6.12	5.96	4.69	7.42	5.89	8.03	7.56	9.52	14.15	18.29	20.76	10.67	12.79	14.02	8.78	5.33	4.48	6.76	6.38	6.25	6.7	7.13	2.42	10.23	11.66	6.05	5.53	8.96	11.07	6.58	7.16	7.28	5.68	5.27	3.73	10.15	7.61	5.87	7.59	7.92	7.59	4.97	5.53	6.24
gene7436	XP_007060241.1	AMER1	APC membrane recruitment protein 1	AMER1	APC membrane recruitment protein 1	34.06	36.47	11.59	27.74	22.98	12.97	10.73	23.8	34.59	21.76	26.65	27.08	33.3	30.96	11.81	14.97	14.75	9.88	13.2	17.65	17.92	24.76	3.2	17.49	15.68	10.86	8.85	21.95	45.4	25.19	19.38	12.04	9.92	13.49	2.08	21.02	23.32	15.83	22.26	15.22	20.33	4.7	7.41	16.07
gene6416	XP_007059167.1	AMER2	APC membrane recruitment protein 2 isoform X1	AMER2	APC membrane recruitment protein 2	0	0	0	0	0	0	0	0	0	0	0	0	0.28	0.27	0	0.24	0	0.26	0	0	0	0.25	0	0	0	0	0.14	0	0	0	0	0	0	0	0	0	0	0	0.15	0	0	0	0	0
gene11556	XP_007064617.1	AMER3	APC membrane recruitment protein 3	AMER3	APC membrane recruitment protein 3	0	0	0	0	0	0	0.21	0	0	0	0	0	0	0	0	0	0	0	0	0	0	0	0	0	0	0	0	0	0.16	0	0	0	0	0	0	0	0	0	0	0	0	0	0	0
gene17454	XP_007070642.1	AMFR	E3 ubiquitin-protein ligase AMFR	AMFR	Autocrine motility factor receptor	28.09	28.63	29.79	30.77	27.98	15.22	16.36	21.82	20.82	22.82	23.38	22.3	24.88	25.21	32.21	29.64	24.62	28.25	29.28	28.96	30.54	27.12	12.87	12.53	12.38	14.52	12.37	16.03	24.2	30.11	31.89	30.26	24.56	24.43	22.99	36.07	26.13	32.83	35.04	34.09	30.62	18.54	18.68	32.25
gene17333	XP_007070500.1	AMH	muellerian-inhibiting factor	AMH	Anti-Mullerian hormone	0.04	0.04	0.13	0.08	0.04	0.28	0.24	0.66	0.48	0.37	0.51	0.2	0.5	0.43	0.41	0	0.1	0.05	0.05	0	0.04	0	0	0.57	1.21	0.5	0.62	1.04	1.65	0.05	0	0.05	0.03	0	0	0.08	0.47	0.04	0.11	0.03	0	0.15	0.14	0
gene12714	XP_007065874.1	AMHR2	anti-Muellerian hormone type-2 receptor	AMHR2	Receptor protein serine/threonine kinase	4.25	3.91	4.71	5.23	4.23	4.48	3.21	7.1	10.58	10.26	10.27	7.03	13.95	13.33	19.48	4.45	4.49	4.34	5.25	5.07	5.46	5.94	3.98	6.79	6.66	6.23	5.15	8.01	15.14	5.75	6.41	4.69	6.32	4.57	3.62	5.6	3.68	5.05	4.99	3.92	5.67	4.88	4.6	5.16
gene14410	XP_007067605.1	AMIGO1	amphoterin-induced protein 1	AMIGO1	Adhesion molecule with Ig like domain 1	10.49	9.26	8.33	11.93	11.36	10.53	10.5	22.52	21.49	14.7	15.38	13.27	17.2	17.94	8.66	4.68	4.29	4.06	5.09	4.23	5.88	17.18	1.67	56.63	50.56	19.66	19.7	23.99	16.96	24.21	22.21	12.56	10.84	11.7	5.15	20.18	19.16	8.52	12.25	9.52	13.18	5.54	5.72	8.42
gene11031	XP_007064053.1	AMIGO2	amphoterin-induced protein 2	AMIGO2	Adhesion molecule with Ig like domain 2	2.69	1.88	0.47	0.22	0	2.89	2.31	5.53	23.6	1.54	3.34	1.81	2.53	2.39	2.05	0.24	1.94	0.78	0.56	1	0.45	1.25	1.8	5.31	9.63	2.67	2.16	10.86	12.27	1.21	0.7	1.17	1.44	0	2.32	1.66	1.58	1.27	0.76	0.47	0.73	3.16	2.43	2.67
gene8917	XP_007072793.1	AMIGO3	adhesion molecule with Ig-like domain 3	AMIGO3	Adhesion molecule with Ig like domain 3	0	0	0	0	0	0	0	0	0	0	0	0	0	0	0	0	0	0	0	0	0	0	0	0	0	0	0	0	0	0	0	0	0	0	0	0	0	0	0	0	0	0	0	0
gene7403	XP_007060211.1	AMMECR1	AMME syndrome candidate gene 1 protein homolog	AMMECR1	Alport syndrome, mental retardation, midface hypoplasia and elliptocytosis chromosomal region gene 1	0.77	0.98	1.05	1.01	1	2.72	1.86	7.28	7.16	2.11	2.16	0.81	1.67	1.63	1.38	1.29	0.86	0.97	0.9	1.23	1.17	1.6	0.68	1.76	1.75	0.69	0.62	2.04	2.93	1.48	1.79	1.75	1.36	1.32	0.65	1.72	1.43	1.47	1.93	1.56	1.94	1.06	1.43	1.63
gene20	XP_007052646.1	AMMECR1L	AMMECR1-like protein	AMMECR1L	AMME chromosomal region gene 1-like isoform X	13.79	14.35	13.68	16.36	14.59	16.41	12.77	35.8	49.26	25.63	23.1	13.18	23.73	24.9	27.23	15.68	13.29	16.3	16.35	18.15	19.58	20.41	12.46	22.2	24.08	11.07	9.15	23.16	34.93	27.94	26.62	26.21	23.22	23.12	24.08	33.23	24.88	28.53	29.16	29.03	28.26	20.44	20.16	28.21
gene10023	XP_007062989.1	AMN	protein amnionless	AMN	Amnion associated transmembrane protein	0.04	0	0.01	0.03	0.05	11.19	10.09	0.12	0.01	0.65	0.68	0.03	0.06	0.05	0.01	0.06	0.04	0.02	0.05	0.05	0.06	0.02	0.04	0.18	0.09	5.27	5.06	0.04	0.02	0.02	0.02	0.04	0.02	0.07	0.03	0.01	0.03	0.02	0.04	0.01	0.01	0.07	0.09	0.02
gene14347	XP_007067534.1	AMN1	protein AMN1 homolog	AMN1	Antagonist of mitotic exit network 1 homolog	1.09	1.05	1.3	1.43	1.38	2.17	1.66	5.15	4.72	1.93	2.15	1.59	2.33	2.4	2.4	1.21	1.27	1.52	1.14	1.49	1.4	1.49	1.48	2.28	1.63	1.46	1.22	1.96	3.48	1.4	1.61	1.46	1.83	1.81	1.7	1.38	1.54	1.93	1.78	1.71	1.5	1.79	1.67	1.96
gene7411	XP_007060220.1	AMOT	angiomotin isoform X1	AMOT	Angiomotin	6.92	7.51	7.65	8.48	7.26	5.16	2.99	19.41	7.17	2.73	2.3	4	3.54	4.37	2.03	8.04	5.9	5.88	6.97	9.22	8.24	5.26	0.72	15.79	15.37	1.72	1.64	9.23	5.64	6.27	6.34	6.93	5.63	6.97	0.77	5.7	4.53	6.52	7.41	5	5.9	2.98	4.17	6.88
gene6693	XP_007059476.1	AMOTL1	angiomotin-like protein 1	AMOTL1	Angiomotin like 1	0.7	0.65	0.62	1.16	1.15	0.67	0.3	3.5	2.19	0.56	0.5	0.32	0.27	0.49	0.45	0.8	0.82	0.66	0.65	1.11	0.85	0.51	0.13	1.9	1.82	0.26	0.22	1.04	0.57	0.5	0.37	0.67	0.69	0.71	0.09	0.52	0.45	0.48	0.51	0.3	0.4	0.34	0.44	0.48
gene4364	XP_007057025.1	AMOTL2	angiomotin-like protein 2	AMOTL2	To angiomotin like 2	8.63	9.64	8.8	10.73	10.97	42.63	30.4	51.14	157.81	12.19	13.15	6.17	17.05	17.26	32.29	17.01	20.07	15.36	14.87	15.65	14.72	23.19	12.21	60.03	61.92	16.73	16.26	74.1	87.8	29.02	29.71	15.57	19.33	18.28	11.3	21.31	22.58	14.14	22.87	18.18	17.93	19	19.82	19.63
gene6909	XP_007059687.1	AMPD1	AMP deaminase 1	AMPD1	AMP deaminase	0.19	0.18	0.04	0.18	0.37	0.35	0.25	1.42	0.62	0.3	0.3	0.15	0.38	0.27	0.6	0.12	0.19	0.35	0.19	0.38	0.19	0.54	4.08	0.65	1.07	0.27	0.36	1.01	1.58	0.47	0.35	0.33	0.51	0.55	0.98	0.91	28.92	0.46	0.61	0.55	0.56	0.51	0.33	0.47
gene14406	XP_007067600.1	AMPD2	AMP deaminase 2	AMPD2	AMP deaminase	7.41	9.59	4.27	5.36	5.37	3.02	2.28	9.81	6.63	8.9	8.26	3.9	8.79	10.02	10.73	4.26	4.04	4.52	5.11	5.48	6.58	5.95	2.75	5.89	6.82	2.38	2.4	6.24	6.37	5.66	5.53	5.33	3.88	4.25	2.02	5.78	6.89	5.15	4.69	5.85	5.41	2.91	2.86	4.27
gene4527	XP_007057180.1	AMPD3	AMP deaminase 3	AMPD3	AMP deaminase	1	0.7	0.66	0.67	0.74	6	4.32	13.67	20.54	6.83	6.4	5.65	8.54	9.71	2.07	0.78	1.25	1.17	0.66	0.74	0.46	1.94	3.42	6.17	6.12	3.16	3.15	5.97	9.83	1.46	1.32	1.79	0.76	1.19	0.8	1.71	3.43	1.66	2.28	1.55	1.92	2.05	3.19	2.44
gene6064	XP_007058795.1	AMPH	amphiphysin	AMPH	Amphiphysin	0.04	0.05	0.07	0.04	0.04	0.3	0.25	0.08	0.31	0.39	0.3	0.05	0.14	0.08	0.1	0.02	0	0.01	0.02	0.03	0.05	0.08	0.04	0.05	0.04	0.14	0.14	0.24	0.16	0.05	0.02	0.02	0.07	0.06	0.03	0.05	0.04	0.15	0.1	0.1	0.15	0.11	0.1	0.12
gene15137	XP_007068350.1	AMT	aminomethyltransferase, mitochondrial isoform X1	AMT	Aminomethyltransferase	11.68	11.82	13.65	21.28	25.53	104.92	118.48	39.35	64.02	54.98	64.72	56.44	74.28	67.26	49.9	17.76	14.94	24.31	16.29	30.66	25.21	40.6	51.29	77.54	80.29	117.11	125.48	67.7	66.68	16.59	14.75	11.68	14.99	21.47	17.1	21.13	15.39	9.15	9.18	9.75	6.76	19.73	15.82	12.56
gene12312	XP_007065438.1	AMZ1	archaemetzincin-1	AMZ1	Archaemetzincin-1	0.22	0.17	0.23	0.14	0.4	0.06	0.05	1.19	0.44	0.17	0.21	0.07	0.23	0.21	0.29	0	0.06	0.17	0	0.24	0.15	0.08	0.12	0.17	0.29	0.1	0	0.57	0.54	0.17	0.16	0.11	0.23	0.16	0.07	0.07	0.08	0.33	0.2	0.18	0.38	0.18	0.1	0.31
gene2581	XP_007055142.1	AMZ2	archaemetzincin-2 isoform X1	AMZ2	Archaemetzincin-2	5.36	4.86	3.93	7.03	8.33	7.56	5.17	16.35	21.3	14.21	14.27	10.64	13.06	11.74	11.12	7.3	7.92	9.22	6.86	8.33	7.26	3.92	6.06	22.55	24.32	4.38	4.12	15.58	11.45	3.25	3.26	6.62	7.13	8.1	3.83	3.6	4.84	4.72	6.96	6.37	4.29	10.65	11.74	6.05
gene17029	XP_007070200.1	ANAPC10	anaphase-promoting complex subunit 10	ANAPC10	Anaphase-promoting complex subunit 10	1.1	1.27	1.48	1.31	1.04	0.92	0.79	2.01	1.7	1.28	1.09	0.93	1.02	0.82	0.97	1.33	1.32	1.43	1.52	1.38	1.32	1.6	1.31	1.69	1.83	0.58	0.57	1.09	0.89	1.6	1.82	1.74	1.63	1.45	2.55	2.37	2.02	1.87	2.22	2.07	2.55	1.52	1.78	1.94
gene10455	XP_007063440.1	ANAPC11	anaphase-promoting complex subunit 11	ANAPC11	Anaphase-promoting complex subunit 11	37.63	31.01	31.6	47.51	48.53	29.39	30.05	32.23	28.6	43.37	42.94	66.29	62.1	58.89	61.11	22.76	22.78	34.41	30.6	33.3	32.1	28.05	30.44	51.67	51.42	29.06	28.92	31.55	29.12	33.2	33.47	40.09	35.81	36.86	34.24	43.32	46.86	43.48	45.34	50.75	40.09	36.14	34.41	37.74
gene4365	XP_007057026.1	ANAPC13	anaphase-promoting complex subunit 13	ANAPC13	Anaphase-promoting complex subunit 13	14.37	13.15	9.25	11.35	12.42	13.44	13.84	12.77	12.85	16.81	18.49	11	11.95	12.87	11.09	10.7	10.93	12.05	10.3	9.75	10.09	7.99	12.33	9.82	8.5	6.61	5.88	9.2	10.86	16.3	16.61	20.52	14.66	17.2	19.01	18.99	18.31	16.53	16.45	19.1	21.12	16.74	15.9	15.41
gene16842	XP_007070044.1	ANAPC15	anaphase-promoting complex subunit 15	ANAPC15	Anaphase promoting complex subunit 15	16.65	15.22	10.45	11.76	13.38	19.7	17.74	23.03	17.63	23.03	20.92	9.45	25.55	26.38	22.65	14.7	14.5	18.2	15.17	14.16	12.18	13.32	16.03	22.55	19.21	15.73	15.15	16.39	18.4	11.67	13.21	19.29	14.31	14.71	15.8	11.55	12.41	9.61	14.15	15.8	12.7	13.08	12.58	12.43
gene13680	XP_007066807.1	ANAPC16	anaphase-promoting complex subunit 16 isoform X2	ANAPC16	Anaphase promoting complex subunit 16	11.46	11.18	9.38	9.03	10.68	7.08	6.76	21.85	8.98	16.42	16.51	18.75	17.42	15.47	14.85	12.96	15.41	15.8	13.29	12.17	12.23	9.04	12.03	24.29	22.03	6.22	5.26	11.97	9.11	8.33	8.53	12.85	10.79	11.58	10.32	11.96	9.68	11.28	14.4	14.31	12.31	13.41	14.9	11.89
gene16531	XP_007069760.1	ANAPC2	anaphase-promoting complex subunit 2	ANAPC2	Anaphase-promoting complex subunit 2	17.82	17.13	15.11	19.69	16.14	9.92	9.11	22.63	14.17	13.21	14.05	14.89	20.53	18.29	18.43	18.56	15.15	18.65	18.71	18.12	17.92	14.44	8.46	19.25	20.09	7.56	7	14.29	14.79	12.85	12.39	18.08	12.27	13.64	15.31	15.6	13.75	15.76	19.2	20.58	14.25	12.95	11.56	16.43
gene5449	XP_007058162.1	ANAPC4	anaphase-promoting complex subunit 4	ANAPC4	Anaphase promoting complex subunit 4	2.26	2.19	2.04	2.47	2.29	3.59	2.23	8.5	12.16	5.37	3.83	1.64	3.68	3.12	5.29	1.72	2.58	2.47	1.92	2.41	2.28	2.62	1.29	4.45	4.56	1.5	1.33	3.1	6.39	3.4	3.9	3.08	2.56	2.4	2.19	3.86	3.09	3.89	4.71	3.77	4.33	2.98	3.11	3.98
gene5652	XP_007058350.1	ANAPC5	anaphase-promoting complex subunit 5 isoform X1	ANAPC5	Anaphase-promoting complex subunit 5	8.96	8.19	9.54	9.14	8.98	20.68	17.54	26.56	25.47	23.66	21.04	19.37	27.45	27.68	23.09	7.73	7.09	10.36	10.74	10.23	9.66	10.64	8.24	17.39	19.18	16.66	14.45	19	24	13.17	14.09	18.22	14.71	12.42	13.58	18.89	18.96	19.51	18.63	19.05	19.57	15.88	15.79	17.78
gene5646	XP_007058429.1	ANAPC7	anaphase-promoting complex subunit 7	ANAPC7	anaphase-promoting complex subunit 7	9.31	10.28	8.07	11.51	9.97	20.03	16.07	27.35	42.47	30.98	29.64	21.83	36.09	36.03	45.29	9.41	9.24	12.09	11.62	11.95	12.29	18.17	10.41	18.43	21.38	16.33	15.07	24.24	39.94	17.57	15.82	14.76	13.85	14.36	10.71	19.43	18.26	18.8	19.81	17.99	19.08	14.36	15.6	20.55
gene18227	XP_007071388.1	ANGEL1	protein angel homolog 1	ANGEL1	Angel homolog 1	2.71	2.31	2.77	3.64	2.43	3.66	3.3	6.53	5.98	2.41	2.9	2.03	1.76	2.43	1.76	4.45	3.16	2.82	4.55	4.28	4.9	9.15	2.03	3.32	3.79	1.95	1.75	3.58	3.25	10.21	8.79	7.95	6.35	6.85	3.73	11.75	7.42	5.2	3.77	4.06	5.79	1.81	1.84	5.27
gene11761	XP_007064818.1	ANGEL2	protein angel homolog 2	ANGEL2	Angel homolog 2	5.4	4.58	5.38	6.31	5.14	2.94	2.52	9.45	5.43	7.02	6.98	6.38	8.8	8.34	7.2	6.7	5.88	6.6	7.2	5.78	6.48	4.58	3.12	6.23	6.56	2.26	2.19	3.85	4.17	5.34	5.37	8.88	6.33	6.12	5.81	6.89	6.1	7.64	8.71	9.11	8.1	7.29	7.2	7.04
gene3546	XP_007056152.1	ANGPT1	angiopoietin-1 isoform X1	ANGPT1	angiopoietin-1	0.04	0.03	0.25	0.41	0.51	0.06	0.03	0.07	0.19	0.06	0.07	0.03	0.04	0.03	0.05	0.02	0.02	0.09	0.06	0.07	0.07	0.03	0.02	0.04	0.08	0.04	0.03	0.05	0.07	0.08	0.05	0.12	0.08	0.1	0.01	0.02	0.09	0.1	0.2	0.24	0.05	0.08	0.14	0.05
gene2541	XP_007055114.1	ANGPT2	angiopoietin-2 isoform X5	ANGPT2	Angiopoietin 2, transcript variant X3	0	0	0	0	0	0	0	0	0	0	0	0	0	0	0	0	0	0	0	0	0	0	0	0	0	0	0	0	0	0	0	0	0	0	0	0	0	0	0	0	0	0	0	0
gene9666	XP_007062564.1	ANGPT4	angiopoietin-4	ANGPT4	Angiopoietin 2, transcript variant X2	0.08	0	0.05	0.34	0.03	2.15	2.28	1.78	17.06	2.37	2.02	0.99	1.65	1.07	4.29	0.16	0.26	0.5	0.31	0.23	0.25	0.62	0.75	2.43	2.33	2.35	1.96	8.38	8.66	0.33	0.31	0.15	0.2	0.31	0.05	0.34	0.79	0.14	0.19	0.14	0.2	0.26	0.31	0.23
gene8348	XP_007061223.1	ANGPTL1	angiopoietin-related protein 1	ANGPTL1	angiopoietin-related protein 1	0	0	0	0	0	0	0	0	0	0	0	0	0	0	0	0	0	0	0	0	0	0	0	0	0	0	0	0	0	0	0	0	0	0	0	0	0	0	0	0	0	0	0	0
gene8145	XP_007060994.1	ANGPTL2	angiopoietin-related protein 2 isoform X1	ANGPTL2	Angiopoietin like 2	0	0	0	0	0	0	0	0	0	0	0	0	0	0	0	0	0	0	0	0	0	0	0	0	0	0	0	0	0	0	0	0	0	0	0	0	0	0	0	0	0	0	0	0
gene6344	XP_007059102.1	ANGPTL3	angiopoietin-related protein 3	ANGPTL3	Angiopoietin like 3	0	0	0	0	0	0	0	0	0	0	0	0	0	0	0	0	0	0	0	0	0	0	0	0	0	0	0	0	0	0	0	0	0	0	0	0	0	0	0	0	0	0	0	0
gene6673	XP_007059450.1	ANGPTL4	angiopoietin-related protein 4	ANGPTL4	Angiopoietin like 4	1.03	0.52	2.13	1.73	2.44	3.53	2.7	10.83	61	23.11	21.35	6.35	16.84	14.94	8.56	5.74	9.33	4.94	5.41	4.71	7.64	1.23	0.99	1.68	1.38	1.7	1.5	11.34	6.62	1.28	1.4	5.81	4.52	5.4	0.41	0.24	0.37	1.36	3.53	2.22	1.19	1.28	1.2	4.31
gene17678	XP_007070838.1	ANGPTL5	angiopoietin-related protein 5	ANGPTL5	Angiopoietin like 5	0.61	0.61	0.57	0.78	1.22	2.63	2.06	8.74	19.56	14.61	12.57	5.73	5.43	4.4	1.05	1.06	1.14	1.45	0.73	0.97	1.14	12.92	30.68	33.88	32.22	1.17	0.98	8.62	1.23	4.78	5.45	1.86	3.37	3.07	10.71	10.29	2.36	3.24	4.42	2.39	4.55	13.63	18.96	7.34
gene1225	XP_007053763.1	ANGPTL7	angiopoietin-related protein 7	ANGPTL7	Angiopoietin like 7	0	0	0	0	0	0	0	0	0	0	0	0	0	0	0	0	0	0	0	0	0	0	0	0	0	0	0	0	0	0	0	0	0	0	0	0	0	0	0	0	0	0	0	0
gene11226	XP_007064257.1	ANK1	ankyrin-1	ANK1	Ankyrin-1 isoform B	0.43	0.29	0.25	1.61	0.87	2.01	3	5.43	76.9	0.22	0.21	0.38	0.63	0.58	10.62	0.22	0.35	0.11	0.22	0.23	0.26	1.08	1.72	2.9	2.88	8.56	9.08	8.5	113.61	0.89	0.96	0.44	0.33	0.36	0.3	0.8	3.39	0.2	0.31	0.38	1.21	0.17	0.25	0.35
gene1949	XP_007054490.1	ANK2	ankyrin-2	ANK2	Ankyrin-2 isoform D	0.04	0.02	0.02	0.04	0.06	1.39	1.02	0.35	1.39	0.93	0.89	0.09	0.08	0.12	0.09	0.04	0.06	0.03	0.03	0.05	0.03	0.17	0.21	0.02	0.02	1.01	0.88	0.27	0.56	0.11	0.13	0.03	0.08	0.1	0.04	0.08	0.2	0.05	0.09	0.04	0.06	0.02	0.03	0.07
gene2334	XP_007054896.1	ANK3	ankyrin-3	ANK3	ankyrin-3	0.47	0.46	0.55	0.53	0.36	2.4	2.05	1.04	0.49	1.13	0.96	1.09	0.92	1.1	0.34	0.45	0.37	0.36	0.41	0.5	0.51	0.44	0.26	0.02	0.02	2.01	1.9	0.37	0.41	0.34	0.4	0.35	0.35	0.26	0.21	0.33	1.04	0.53	0.68	0.56	0.43	0.25	0.23	0.53
gene16734	XP_007069957.1	ANKAR	ankyrin and armadillo repeat-containing protein	ANKAR	Ankyrin and armadillo repeat containing	0.11	0.08	0.25	0.11	0.18	0.47	0.43	3.75	0.71	0.35	0.3	0.55	1.37	1.28	0.4	0.24	0.22	0.21	0.27	0.26	0.14	0.66	0.38	0.19	0.19	0.25	0.24	0.41	0.82	0.53	0.72	0.51	0.72	0.47	0.5	0.96	0.93	0.78	0.91	0.82	0.9	0.43	0.66	0.81
gene1025	XP_007053570.1	ANKDD1A	ankyrin repeat and death domain-containing protein 1A	ANKDD1A	ankyrin repeat and death domain-containing protein 1A	0.94	0.69	2.85	2.98	2.98	1.54	1.5	4.29	6.33	2.08	1.92	1.82	3.49	3.48	1.33	0.79	0.6	1.94	1.83	1.84	1.92	4.54	1.96	1.32	1.66	1.04	1.04	2.9	1.4	1.02	1.16	1.03	2.86	2.71	1.57	2.73	1.52	6.11	5.81	4.04	8.14	2.84	3.19	7.37
gene11522	XP_007064578.1	ANKDD1B	ankyrin repeat and death domain-containing protein 1B	ANKDD1B	ankyrin repeat and death domain-containing protein 1B	0.59	0.66	0.35	0.2	0.08	3.75	2.56	4.63	5.56	1.37	1.54	1.06	1.56	1.86	0.61	0.41	0.29	0.31	0.31	0.2	0.2	0.31	0.07	0.03	0.03	2.52	2.19	0.66	1.28	0.45	0.43	0.47	0.45	0.35	0.52	0.92	0.9	0.85	0.91	0.86	0.85	0.61	0.75	0.84
gene11191	XP_007064213.1	ANKEF1	ankyrin repeat and EF-hand domain-containing protein 1	ANKEF1	Ankyrin repeat and EF-hand domain-containing protein 1	0.22	0.36	0.64	0.75	0.48	0.44	0.36	2.04	0.74	0.36	0.4	0.76	0.71	1.28	0.04	0.53	0.54	0.57	0.62	0.73	0.68	0.71	0.25	0.2	0.29	0.36	0.45	0.31	0.35	1.05	1.29	1.02	0.76	0.61	0.41	1.29	1.07	0.74	0.86	0.94	0.9	0.34	0.22	0.81
gene2629	XP_007055202.1	ANKFN1	ankyrin repeat and fibronectin type-III domain-containing protein 1	ANKFN1	Ankyrin repeat and fibronectin type-III domain-containing protein 1	0	0	0.01	0.01	0	0.01	0.01	0.05	0.02	0	0.01	0	0.01	0	0	0	0.01	0	0	0.01	0.01	0.01	0	0.01	0	0	0.01	0	0.01	0	0	0	0	0	0	0.01	0.01	0	0	0	0	0.01	0	0
gene1692	XP_007054254.1	ANKFY1	ankyrin repeat and FYVE domain-containing protein 1	ANKFY1	ankyrin repeat and FYVE domain-containing protein 1	2.16	2.8	2.18	3.7	3.01	4.35	3.31	11.8	13.2	3.94	4.41	2.77	4.65	4.02	2.78	2.69	2.29	1.87	2.1	2.91	3.11	3.6	0.52	6.13	6.27	2.37	1.95	5.94	8.5	3.43	3.23	2.46	2.09	2.25	0.4	3.48	2.8	2.49	3.34	2.3	2.8	0.87	1.97	2.72
gene12009	XP_007065088.1	ANKH	progressive ankylosis protein	ANKH	Progressive ankylosis	0.65	0.78	0.36	0.49	0.44	0.17	0.06	1.45	0.23	0.52	0.5	0.47	0.56	0.5	0.12	0.38	0.42	0.38	0.41	0.53	0.49	0.39	0.1	0.55	0.58	0.04	0.04	0.31	0.23	0.21	0.24	0.3	0.23	0.3	0.21	0.48	0.35	0.3	0.42	0.33	0.29	0.13	0.21	0.31
gene6472	XP_007059247.1	ANKHD1	ankyrin repeat and KH domain-containing protein 1	none	Ankyrin repeat and KH domain-containing protein 1	1.33	1.37	2.15	2.28	1.84	2.18	1.75	3.86	4.36	3.17	2.96	2.1	3.68	3.47	3.34	1.46	1.49	1.68	1.75	1.95	1.83	2.53	1.11	2.12	2.15	1.66	1.44	2.5	3.93	2.57	2.61	1.82	1.9	1.74	1	2.93	2.3	2	2.2	1.7	2.36	1.4	1.54	2.14
gene7552	XP_007060362.1	ANKIB1	ankyrin repeat and IBR domain-containing protein 1	ANKIB1	Ankyrin repeat and IBR domain-containing protein 1	2.26	2.12	1.66	2.27	1.96	2.97	2.13	6.78	5.84	2.85	2.77	1.95	3.44	2.9	2.14	1.81	2.07	1.99	1.89	2.15	2.08	2.48	1.18	4.5	4.63	1.22	1.11	2.82	2.53	2.46	2.62	2.95	2.84	2.82	2.05	3.01	2.3	2.64	3.12	2.71	3.24	2.43	2.81	2.64
gene7722	XP_007060560.1	ANKK1	ankyrin repeat and protein kinase domain-containing protein 1	ANKK1	Ankyrin repeat and protein kinase domain-containing protein 1	0	0	0.03	0	0.03	0.08	0.02	0.15	0	0	0.03	0	0.11	0.07	0	0.03	0	0	0	0	0	0	0.03	0	0	0	0	0	0	0.13	0.11	0	0.41	0.21	0.07	0	0.05	0.01	0.06	0	0	0.02	0	0.02
gene2474	XP_007055019.1	ANKLE2	ankyrin repeat and LEM domain-containing protein 2	ANKLE2	Ankyrin repeat and LEM domain-containing protein 2	5.33	4.81	4.29	5.52	5.74	6.1	4.37	16.85	12.71	8.43	8.41	6.34	6.83	8.05	5.84	4.81	4.39	5.02	5.23	6.18	5.55	6.86	2.08	10.23	10.59	3.24	3.08	9.35	11.2	8.47	7.81	6.15	6.26	4.62	3.22	8.11	7.03	6.98	7.5	6.15	8.24	4.52	4.87	7.74
gene11564	XP_007064621.1	ANKMY1	ankyrin repeat and MYND domain-containing protein 1	ANKMY1	Ankyrin repeat and MYND domain-containing protein 1	0.02	0	0.08	0.08	0.06	1.47	1.22	6.01	0.21	1.21	1.18	3.29	3.7	4.26	0.43	0.03	0.01	0.01	0.02	0.04	0.07	0.05	0.03	0.01	0.01	0.68	0.64	0.37	0.95	0.13	0.13	0.06	0.06	0.08	0.01	0.01	0.06	0.06	0.07	0.02	0	0.03	0.02	0.03
gene16320	XP_007069561.1	ANKMY2	ankyrin repeat and MYND domain-containing protein 2	ANKMY2	Ankyrin repeat and MYND domain-containing protein 2	4.1	4.01	3.86	3.87	3.74	22.06	19.02	29.32	23.77	16.51	16.81	6.4	13.9	13.82	12.75	3.81	4.66	4.3	4.96	3.85	3.57	7.05	8.98	14.48	14.49	10.73	9.72	10.53	15.22	6.44	6.86	8.41	6.02	6.1	5.5	7.6	11.27	6.95	7.53	6.55	6.99	7.29	8.39	7.31
gene11508	XP_007064554.1	ANKRA2	ankyrin repeat family A protein 2	ANKRA2	Ankyrin repeat family A protein 2	9.61	8.5	4.34	5.99	5.89	25.93	17.68	34.34	56.1	45.35	43.07	17.77	44.3	39.79	34.5	7.59	7.4	9.71	10.13	9.1	10.86	13.87	14.62	26.65	26.24	19.72	17.19	29.77	46.21	15.94	16.62	19.47	21.82	20.99	14.43	15.34	18.28	13.71	18.42	14.08	16.82	17.11	19.84	15.49
gene18489	XP_007071625.1	ANKRD1	ankyrin repeat domain-containing protein 1	ANKRD1	Ankyrin repeat domain-containing protein 1	0	0	0	0	0.05	0.17	0.15	2.43	0.45	0	0.17	0	0	0.12	0	0.16	0.34	0.17	0.12	0.06	0.05	6.75	51.97	0.08	0	0.13	0.06	0.06	0.06	0.12	0	0.09	0.25	0	2.14	0	6.14	0.04	0	0	0	0	0.33	0
gene10947	XP_007063966.1	ANKRD10	ankyrin repeat domain-containing protein 10	ANKRD10	Ankyrin repeat domain-containing protein 10	3.5	3.08	2.77	3.03	2.41	10.63	5.6	41.66	27.82	21.25	19.34	4.07	15.3	12.4	5.84	3.82	4.23	3.73	3.39	4.61	4.29	6.29	3.12	9.42	9.29	3.31	3.44	10.76	16.56	6.62	7.02	7.32	5.98	4.9	3.12	6.03	5.83	5.9	8.01	6.36	6.38	4.94	7.65	5.6
gene6634	XP_007059365.1	ANKRD11	ankyrin repeat domain-containing protein 11	ANKRD11	Ankyrin repeat domain-containing protein 11	4	4.21	4.77	5.83	6.01	4.86	3.43	21.87	12.84	8.8	8.75	6.13	10.57	9.56	9.57	5.51	6.02	6.08	5.88	5.95	5.31	7.26	4.72	9.49	10.02	3.27	3	8.25	9.44	4.55	4.53	3.02	3.43	3.15	1.32	4.19	3.29	3.46	3.78	2.87	3.7	2.7	3.06	4.03
gene9479	XP_007062390.1	ANKRD12	ankyrin repeat domain-containing protein 12 isoform X1	ANKRD12	Ankyrin repeat domain-containing protein 12	3.34	3.62	2.88	3.42	3.99	4.9	3.27	14.98	17.53	6.89	7.05	5.22	8.13	7.14	13.03	3.61	4.83	4.54	4.09	3.48	3.34	4.35	4.38	7.01	7.06	2.85	2.92	8.08	9.74	3.63	3.34	2.54	3.26	2.85	2.25	3.14	2.7	2.54	3.52	2.75	3.49	2.98	3.58	2.78
gene5728	XP_007058404.1	ANKRD13A	ankyrin repeat domain-containing protein 13A	ANKRD13A	Ankyrin repeat domain-containing protein 13A	8.23	7.79	11.38	11.91	10.43	19.45	15.24	32.55	42.39	24.89	23.61	18.61	22.65	22.3	20.16	6.39	5.92	7.33	7.29	9.23	9.83	14.85	5.22	14.13	15.03	13.73	14.86	20.95	33.09	15.97	15.77	11.6	11.96	10.75	5.37	18.05	13.71	17.71	15.83	12.92	15.68	8.78	11.52	14.54
gene5083	XP_007057825.1	ANKRD13B	ankyrin repeat domain-containing protein 13B	ANKRD13B	ankyrin repeat domain-containing protein 13B	3.18	2.97	3.31	4.22	4.43	2.85	1.98	17.65	4.42	3.37	4.23	2.99	5.37	6.92	2.91	3.45	3.88	3.45	2.73	4.42	3.98	3.63	1.83	12.8	12.89	2.58	2.97	6.84	4.13	1.65	1.7	2.79	2.44	2.79	0.65	1.63	1.57	2.83	2.45	2.13	2.38	2.18	2.35	2.89
gene10521	XP_007063523.1	ANKRD13C	ankyrin repeat domain-containing protein 13C	ANKRD13C	Ankyrin repeat domain-containing protein 13C-A	2.12	2.43	2.6	2.68	1.72	2.22	1.61	7.02	5.12	3.33	2.83	1.87	2.98	2.62	1.44	2.52	2.07	1.97	2.24	2.17	2.46	2.57	0.49	3.3	3.63	0.96	0.86	2.82	3.8	2.89	3.13	2.4	2.27	2.14	0.71	3.18	2.97	3.1	3.86	2.89	3.09	1.19	1.86	2.71
gene16289	XP_007069531.1	ANKRD13D	ankyrin repeat domain-containing protein 13D	ANKRD13D	G protein-coupled receptor kinase 2	19.35	20.17	17.84	27.08	20.9	11.54	10.2	16.07	25.46	19.19	23.34	15.43	30.42	30.61	28.24	20.34	13.73	22.55	24.72	24.57	28.01	33.79	15.37	17.18	17.92	8.53	10.58	23.63	29.6	35.18	33.82	23.29	21.09	22.18	22.33	32.88	22.64	24.89	24.44	24.19	27.29	15.61	15.06	24.42
gene3411	XP_007056005.1	ANKRD16	ankyrin repeat domain-containing protein 16 isoform X1	ANKRD16	Ankyrin repeat domain-containing protein 16	0.47	0.61	0.15	0.6	0.51	1.39	0.9	1.48	2.83	1.64	1.97	1.22	2.39	2.4	1.75	0.61	0.5	0.57	0.49	0.59	0.64	1.16	0.8	2.33	2.22	1.18	0.92	1.41	1.71	0.41	0.78	0.89	0.82	0.8	0.61	1.07	1.36	0.85	0.65	0.74	0.94	1.11	1.07	0.95
gene12488	XP_007065574.1	ANKRD17	ankyrin repeat domain-containing protein 17	ANKRD17	ankyrin repeat domain-containing protein 17	2.34	2.48	3.71	3.47	2.44	3.97	2.97	10.07	9.45	5.61	4.85	2.26	4.21	4.04	4.21	2.5	2.23	2.27	2.7	3.01	3	3.95	1.48	4.26	4.42	2.31	2.15	3.44	5.36	3.99	4.26	2.93	3.02	2.54	1.39	5.09	3.63	3.55	3.74	3.37	3.83	2.11	2.55	3.72
gene15009	XP_007068233.1	ANKRD2	ankyrin repeat domain-containing protein 2	ANKRD2	ankyrin repeat domain-containing protein 2	0	0	0	0.08	0	1.04	0.53	0	0.61	1.11	1.57	0.08	0.3	0.29	0.09	0	0	0	0	0	0	3.31	54.2	0	0	2.02	1.81	0.18	0.28	0.1	0	0	0	0	0.39	0.05	11.15	0.07	0.05	0	0.05	0.1	0	0.09
gene18503	XP_007071636.1	ANKRD22	ankyrin repeat domain-containing protein 22	ANKRD22	Ankyrin repeat domain-containing protein 22	24.22	24.65	20.33	16.95	13.98	1.04	0.85	4.81	0.44	1.14	0.99	13.21	9.47	9.66	16.5	21.08	17.77	26.67	24.05	22.44	25.47	14.04	7.65	0.17	0	0.5	0.24	2.82	4.63	15.32	15.53	27.03	26.5	22.37	23.29	20.85	16.94	19.73	21.02	24.57	29.98	14.25	13.51	24.62
gene17651	XP_007070821.1	ANKRD23	ankyrin repeat domain-containing protein 23	ANKRD23	Ankyrin repeat domain-containing protein 1	4.09	5.1	2.22	3.12	3.11	4.77	5.19	5.6	7.22	8.14	8.46	3.57	10.28	9.61	10.11	4.18	3.81	3.01	3.71	2.92	3.6	5.31	11.03	12.4	12.99	4.26	5.02	7.99	6.64	2.08	2	2.88	2.9	2.67	1.68	1.94	13.07	3.12	2.46	2.11	2.57	2.23	2.17	2.66
gene19135	XP_007072292.1	ANKRD24	ankyrin repeat domain-containing protein 24	ANKRD24	ankyrin repeat domain-containing protein 24	0.4	0.36	0.07	0.35	0.4	5.53	3.87	5.36	12.69	1.34	1.56	0.09	1.5	1.49	1.02	0.18	0.26	0.37	0.16	0.38	0.26	0.83	0.66	4	3.9	4.09	4.07	4.01	7.66	1.15	1.12	1.07	0.75	0.54	0.97	1.69	0.98	1.06	1.05	1.23	1.35	2.04	1.66	1.4
gene6004	XP_007058714.1	ANKRD27	ankyrin repeat domain-containing protein 27	ANKRD27	ankyrin repeat domain-containing protein 27	1.26	1.16	1.43	1.35	1.43	2.95	2.16	7.44	4.59	4.22	3.95	1.62	2.87	2.84	2.72	1.44	1.28	1.41	1.7	1.85	1.78	1.47	0.78	2.46	2.6	1.31	1.05	1.63	2.49	2.44	2.12	2.68	2.21	1.97	1.3	2.15	1.81	2.3	2.68	2.13	2.16	2.03	2.13	2.22
gene739	XP_007053308.1	ANKRD28	serine/threonine-protein phosphatase 6 regulatory ankyrin repeat subunit A isoform X1	ANKRD28	Serine/threonine-protein phosphatase 6 regulatory ankyrin repeat subunit A	0.77	0.64	0.7	0.85	0.83	2.15	1.55	5.78	2.03	2.53	2.53	0.77	1.39	1.21	0.71	0.83	0.91	0.94	0.85	1.16	1.19	1.05	0.53	3.31	3.26	1.35	1.26	1.5	1.39	1.32	1.2	0.95	0.86	0.87	0.77	1.57	1.27	1.32	1.54	1.21	1.21	1.05	1.33	1.21
gene4403	XP_007057082.1	ANKRD29	ankyrin repeat domain-containing protein 29	ANKRD29	ankyrin repeat domain-containing protein 29	0.65	0.44	0.79	1.5	1.41	1.39	1.31	2.7	2.32	1.26	1.43	0.75	0.85	0.9	0.5	1.02	1.13	1.28	0.91	1.21	0.9	1.1	0.76	6.64	5.73	0.73	0.81	1.9	1.6	6.64	6.85	1.75	2.64	2.14	1.87	6.18	4	3.09	2.67	2.59	3.3	1.81	1.9	2.45
gene11517	XP_007064577.1	ANKRD31	putative ankyrin repeat domain-containing protein 31	ANKRD31	Ankyrin repeat domain-containing protein 31	0.14	0.17	0.08	0.12	0.11	0	0.01	0.01	0.01	0.01	0.01	0.01	0.01	0.01	0.05	0.11	0.07	0.05	0.05	0.1	0.12	0.08	0.05	0	0.01	0	0	0.01	0	0.23	0.24	0.19	0.37	0.34	0.09	0.07	0.35	0.07	0.06	0.07	0.1	0.09	0.17	0.08
gene1614	XP_007054136.1	ANKRD32	ankyrin repeat domain-containing protein 32	SLF1	BRCT domain-containing protein 1	0.41	0.33	0.34	0.28	0.31	0.52	0.35	1.28	0.81	0.5	0.36	0.22	0.33	0.26	0.33	0.26	0.39	0.2	0.25	0.38	0.33	0.26	0.08	1.67	1.54	0.28	0.25	0.84	0.87	0.23	0.28	0.39	0.42	0.3	0.12	0.21	0.21	0.39	0.57	0.43	0.32	0.25	0.33	0.38
gene11583	XP_007072809.1	ANKRD34A	ankyrin repeat domain 34A	ANKRD34C	Isocitrate dehydrogenase	0	0	0	0	0	1.4	2.39	0.89	2.45	0.31	0.31	0	0	0.64	0.93	0	0	0	0	0	0	0.3	0	0	0	2.33	3.15	0.61	0	0	0	0	0	0	0	0	0	0	0	0	0	0	0.55	0.77
gene6520	XP_007059284.1	ANKRD34B	ankyrin repeat domain-containing protein 34B	ANKRD34B	ankyrin repeat domain-containing protein 34B	0.56	0.26	2.39	2.2	0.84	1.21	0.62	4.17	8.06	1.62	1.29	0.29	0.71	0	2.25	0.3	0	0.98	0.35	0	1.14	2.51	0.65	0	0	0.37	0.36	0.95	5.15	1.53	1.94	1.64	0.2	0.18	0	3.98	0.88	1.11	0.38	0.98	1.85	0.17	1.91	1.76
gene6822	XP_007059610.1	ANKRD34C	ankyrin repeat domain-containing protein 34C	ANKRD34C	Isocitrate dehydrogenase	0	0	0	0	0	0	0	0	0	0	0	0	0	0	0	0	0	0	0	0	0	0	0	0	0	0	0	0	0	0	0	0	0	0	0.34	0	0	0	0	0	0	0	0	0
gene11595	XP_007064674.1	ANKRD35	ankyrin repeat domain-containing protein 35	ANKRD35	ankyrin repeat domain-containing protein 35	21.34	23.67	13.21	15.28	10.23	0.06	0.08	0.81	0.66	0.1	0.06	0.04	0.02	0.12	0.04	18.88	16.24	15.48	20.4	19.45	21.14	36.64	7.81	0.33	0.47	0.02	0.01	0.1	0.04	34.23	34.12	25.84	23.06	22.06	17.88	56.14	46.1	28.57	24.27	22.66	31.24	11.7	11.34	25.2
gene10708	XP_007063712.1	ANKRD37	ankyrin repeat domain-containing protein 37	ANKRD37	Ankyrin repeat domain-containing protein 37	5.88	6.48	1.28	4.56	2.11	4.8	3.66	26.53	1.13	15.91	19.55	15.87	15.53	13.39	7.75	15.33	9.54	4.2	3.76	5.05	4.41	0.84	0.52	0.71	1.2	2.69	1.85	0.85	3.27	1	2.07	15.98	20.93	26.05	2.39	1.83	4.6	5.99	6.95	8.49	3.85	7.22	6.43	1.54
gene17650	XP_007070820.1	ANKRD39	ankyrin repeat domain-containing protein 39	ANKRD39	Ankyrin repeat domain-containing protein 39	8.9	10.21	3.45	4.81	5.81	8.18	8.61	7.1	8.09	5.15	7.99	3.83	6.97	6.36	5.94	6.03	5.65	4.19	6.38	4.92	5.87	7.64	4.34	12.53	13.6	7.34	8.62	11.33	10.46	3.39	3.58	4.26	2.96	3.59	1.24	3.5	2.48	2.81	3.34	3.12	2.43	2.22	2.33	4.2
gene7819	XP_007060654.1	ANKRD42	ankyrin repeat domain-containing protein 42	ANKRD42	ankyrin repeat domain-containing protein 42	0.04	0	0	0.01	0	0.35	0.35	8.02	0.29	0.39	0.22	4.22	3.68	3.79	0.5	0	0	0.02	0	0	0.02	0.02	0	0.12	0	0.16	0.22	0.49	0.46	0	0	0.01	0.03	0.01	0	0	0	0	0	0.02	0	0	0.01	0
gene18832	XP_007071939.1	ANKRD44	serine/threonine-protein phosphatase 6 regulatory ankyrin repeat subunit B isoform X2	ANKRD44	Serine/threonine-protein phosphatase 6 regulatory ankyrin repeat subunit B	1.33	1.72	1.27	1.22	1	1.06	0.9	2.66	3.42	1.67	1.76	1.26	1.6	1.66	1.89	1	0.9	0.85	1.09	1.09	1.31	1.38	0.61	0.89	1.02	0.51	0.46	2.57	2.05	1.07	0.94	0.66	0.93	0.89	0.64	1.44	1.12	1.74	1.91	1.47	2.16	0.87	0.89	1.76
gene8369	XP_007061240.1	ANKRD45	ankyrin repeat domain-containing protein 45	ANKRD45	ankyrin repeat domain-containing protein 45	0.08	0.08	0	0.08	0.04	0.82	0.67	7.06	0.94	1	1	4.73	3.72	4.64	0.62	0.09	0.11	0	0.05	0.05	0.08	0.05	0.05	0.4	0.6	0.69	0.54	0.75	1	0.1	0.16	0.05	0	0.16	0	0.11	0.36	0.11	0.28	0.06	0.08	0.23	0.31	0.07
gene14070	XP_007067248.1	ANKRD46	ankyrin repeat domain-containing protein 46 isoform X2	ANKRD46	Ankyrin repeat domain-containing protein 46	21.82	20.71	15.55	22.58	20.88	48.29	48.02	55.29	57.78	34.76	32.57	37.13	40.18	39.36	32.53	16.87	17.79	25.54	24.08	26.01	21.83	32.18	28.24	37.6	41.64	34.11	34.55	37.37	53.55	41.69	40.26	36.12	36.16	33.25	41.23	42.35	36.06	32.77	37.18	39.4	38.9	30.62	32.69	29.89
gene6697	XP_007059461.1	ANKRD49	ankyrin repeat domain-containing protein 49	ANKRD49	ankyrin repeat domain-containing protein 49	34.24	43.43	20.99	30.73	26.12	13.79	10.86	49.49	24.13	27.49	27.5	29.55	34.63	28.38	24.71	36.44	41.68	37.02	35.53	26.75	22.01	24.66	25.99	27.9	24.1	9.78	8.82	20.32	24.27	30.05	29.16	52.47	38.56	36.53	44.08	26.54	29.48	32.34	42.76	49.62	30.12	41.36	41.73	31.36
gene6446	XP_007059208.1	ANKRD50	ankyrin repeat domain-containing protein 50	ANKRD50	Ankyrin repeat domain-containing protein 50	5.55	4.44	6.17	9.1	12.48	13.18	3.78	90.77	41.56	24.7	23.74	5.22	9.92	10.3	5.44	4.73	5.02	7.32	5.87	13.79	9.85	5.05	3.32	37.37	43.23	3.31	3.28	26.36	29.24	7.44	7.91	7.9	7.94	9.17	2.14	6.12	5.62	5.65	10.24	6.05	6.07	13.04	19.6	7.64
gene11911	XP_007064974.1	ANKRD52	serine/threonine-protein phosphatase 6 regulatory ankyrin repeat subunit C	ANKRD52	Serine/threonine-protein phosphatase 6 regulatory ankyrin repeat subunit C	0.53	0.7	0.59	0.63	0.42	0.93	0.63	2.77	2.12	0.96	1.07	0.45	1.05	0.84	0.53	0.55	0.54	0.44	0.56	0.57	0.67	0.57	0.08	1.75	1.75	0.57	0.3	1.24	1.77	0.76	0.58	0.43	0.29	0.26	0.11	0.6	0.77	0.62	0.65	0.47	0.57	0.17	0.17	0.53
gene11049	XP_007064082.1	ANKRD53	ankyrin repeat domain-containing protein 53	ANKRD53	Ankyrin repeat domain-containing protein 53	0.16	0.15	0.02	0.1	0.16	0.23	0.22	0.32	0.46	0.39	0.55	0.2	0.43	0.23	0.22	0.17	0.15	0.1	0.02	0.06	0.22	0.34	0.12	0.28	0.4	0.22	0.16	0.4	0.39	0.2	0.19	0.19	0.05	0.32	0.09	0.22	0.35	0.44	0.41	0.36	0.46	0.36	0.33	0.14
gene15919	XP_007069194.1	ANKRD54	ankyrin repeat domain-containing protein 54	ANKRD54	Ankyrin repeat domain-containing protein 54	5.92	5.89	6.81	7	5.73	6.29	5.88	8.08	7.49	13.51	13.23	8.1	10.84	10.97	5.76	6.88	6.28	5.48	7.39	7.66	7.25	9.18	6.49	7.67	8.02	5.08	6.33	8.24	8.99	7.13	7.67	6.38	6.63	4.1	2.96	9.45	7.74	6.93	7.65	5.56	6.98	5.88	5.55	5.96
gene1399	XP_007053954.1	ANKRD55	ankyrin repeat domain-containing protein 55	ANKRD55	Ankyrin repeat domain-containing protein 55	0.01	0	0	0.01	0.01	0.16	0.16	0.03	0.07	0.07	0.07	0.05	0.08	0.09	0.04	0.01	0.01	0	0	0.01	0	0.01	0.01	0	0.01	0.07	0.06	0.05	0.05	0.01	0	0	0.01	0.03	0.01	0.01	0.02	0.01	0.01	0	0	0	0	0
gene10146	XP_007063107.1	ANKRD6	ankyrin repeat domain-containing protein 6 isoform X4	ANKRD6	Ankyrin repeat domain-containing protein 6	0.28	0.49	1.19	1.2	1.21	4.44	3.01	4.42	6.92	3.02	2.66	1.68	3.49	3.09	2.27	0.45	0.52	0.62	0.78	1.12	0.75	1.56	0.79	1.42	1.38	2.38	2.06	2.55	4.19	1.32	1.27	0.99	1.42	1.07	0.38	1.07	1.57	1.13	1.39	1.05	1.28	1.19	1.58	1.5
gene17103	XP_007070301.1	ANKRD65	ankyrin repeat domain-containing protein 65	ANKRD65	Receptor-interacting serine/threonine-protein kinase 4	20.44	19.09	22.45	11.89	9.76	40.4	42.16	15.05	2.75	14.34	14.18	10.03	11.49	16.61	3.49	14.36	9.51	9.74	14.66	17.7	18.47	15.95	4.37	0.72	1.21	20.79	20.53	1.2	4.87	17.81	16.58	12.7	7.42	7.97	6.88	13.23	17.55	13.79	14.37	16.97	6.6	6.46	5.27	15.3
gene8844	XP_007061763.1	ANKRD66	ankyrin repeat domain-containing protein 66	ANKRD66	Serine/threonine-protein phosphatase 6 regulatory ankyrin repeat subunit C	0.09	0.12	0	0.12	0.28	0.75	0.48	11.96	0.56	0.75	0.53	1.32	1.91	2.24	0.21	0.07	0.38	0	0.04	0.17	0	0	0.04	0.74	0.49	0.37	0.3	0.56	1.1	0.02	0.06	0	0.02	0.1	0.11	0.06	0.05	0.12	0	0.02	0.12	0.08	0.13	0.02
gene10020	XP_007062963.1	ANKRD9	ankyrin repeat domain-containing protein 9	ANKRD9	ankyrin repeat domain-containing protein 9	12.38	9.58	10.11	17.23	8.48	52.91	48.87	12.21	123.96	31.63	26.37	20.04	23.98	27.21	62.62	9.46	6.43	8.62	5.29	9.07	8.92	11.4	22.26	7.26	12.94	60.11	58.29	14.75	152.94	27.46	35.56	30.47	15.43	15.33	25.02	36.38	310.17	7.1	17.98	22.86	23.17	6.73	8.62	8.22
gene10601	XP_007063612.1	ANKS1A	ankyrin repeat and SAM domain-containing protein 1A	ANKS1A	Ankyrin repeat and sterile alpha motif domain containing 1A	1.58	1.55	2.28	2.85	2.1	2.19	1.82	5.32	8.42	5.51	6.26	3.47	7.04	5.08	2.43	2.23	1.8	1.41	1.96	2.52	2.95	3.8	0.4	1.74	2.3	1.19	1.22	3.58	6.08	3.53	3.24	2.01	1.63	2.11	0.92	3.37	3.44	2.78	3.53	2.61	3.27	0.92	1.54	2.46
gene16019	XP_007069269.1	ANKS1B	ankyrin repeat and sterile alpha motif domain-containing protein 1B	ANKS1B	Ankyrin repeat and sterile alpha motif domain-containing protein 1B	0	0	0	0	0	0.01	0.01	0.02	0.02	0	0.02	0	0.01	0.01	0.01	0	0	0	0	0	0	0.01	0	0.01	0.01	0.01	0	0.01	0.01	0.01	0.01	0.01	0.01	0.01	0	0.01	0.01	0.01	0.01	0.01	0.01	0.01	0.01	0.01
gene7845	XP_007060682.1	ANKS4B	ankyrin repeat and SAM domain-containing protein 4B	ANKS4B	Ankyrin repeat and sterile alpha motif domain containing 4B	0	0	0	0	0	30.68	32.07	0	0.25	2.91	1.55	0	0	0	0	0	0	0	0	0	0	0	0	0.13	0	15.1	13.56	0	0	0	0	0	0	0	0	0	0	0	0	0	0	0	0	0
gene5614	XP_007058320.1	ANKS6	ankyrin repeat and SAM domain-containing protein 6	ANKS6	Ankyrin repeat and sterile alpha motif domain containing 6	1.21	1.08	1.66	1.73	1.48	2.81	2.16	4.64	4.59	3.25	2.86	2.56	2.97	3.6	2.07	1.16	1.12	1.52	1.34	1.64	1.58	1.74	0.9	2.83	3.17	1.64	1.46	2.17	2.94	1.6	1.67	2.04	1.57	1.49	0.64	1.74	1.69	1.76	1.83	1.51	1.75	1.53	1.75	1.75
gene4767	XP_007057503.1	ANKUB1	protein ANKUB1	ANKUB1	Ankyrin repeat and ubiquitin domain containing 1	0.01	0.05	0	0.01	0.01	0.2	0.13	1.12	0.11	0.1	0.15	0.79	0.87	1.16	0.05	0.06	0.01	0.05	0	0.03	0.01	0.16	0.07	0.11	0	0.09	0.11	0.08	0.23	0.02	0.02	0.02	0.02	0	0.01	0.03	0.07	0.01	0.03	0.02	0.03	0	0.02	0.01
gene15515	XP_007068753.1	ANKZF1	ankyrin repeat and zinc finger domain-containing protein 1	ANKZF1	Ankyrin repeat and zinc finger domain-containing protein 1	4.99	5.23	3.36	7.89	5.9	8.32	7.09	13.53	19.23	22.78	24.41	6.42	39.47	35.13	36.99	3.07	3.13	3.8	3.2	3.31	4.05	13.43	12.97	17.64	19.86	9.39	10.81	22.7	33.29	13.97	13.19	11.23	12.91	13.26	14.19	15.51	17.63	15.4	13.85	16.97	17.88	14.03	12.62	16.42
gene12810	XP_007065950.1	ANLN	actin-binding protein anillin	ANLN	Actin-binding protein anillin	13.41	15.02	11.25	7.69	9.55	1.83	0.55	28.02	2.83	0.63	0.69	0.46	0.8	0.57	5.27	15.45	16.41	14.05	16.17	12.41	12.8	6.24	1.47	29.93	28.8	0.15	0.15	6.27	0.75	8.64	8.58	14.76	7.03	6	3.53	7.51	5.67	12.46	16.93	13.93	10.96	7.29	9.54	13.53
gene14807	XP_007068009.1	ANO1	anoctamin-1	ANO1	Anoctamin	0.36	0.57	0.04	0.07	0.06	0.63	0.12	4.58	1.53	0.81	0.95	0.53	0.66	0.75	0.13	0.43	0.6	0.19	0.25	0.18	0.16	0.04	0.1	0.58	0.46	0.11	0.12	0.65	0.98	0.05	0.08	0.5	0.12	0.25	0.03	0.02	0.22	0.09	0.14	0.05	0.14	0.35	0.53	0.13
gene7324	XP_007060141.1	ANO10	anoctamin-10	ANO10	Anoctamin	1.5	1.43	1.36	1.73	1.77	0.96	0.62	3.7	2.18	1.58	1.49	1.35	1.37	1.49	1.84	0.82	0.8	1.14	1.04	1.18	1.14	1.24	0.78	2.48	2.73	0.61	0.5	1.24	1.24	1.45	1.4	1.23	1.28	1.13	1.54	1.81	1.47	1.2	1.48	1.19	1.07	1.43	1.89	1.31
gene4322	XP_007056982.1	ANO2	anoctamin-2	ANO2	Anoctamin	0.02	0.01	0	0	0.03	0.01	0.01	0.12	0.03	0.08	0.07	0.08	0.16	0.16	0	0.01	0.02	0.02	0.02	0.01	0.01	0.02	0.01	0.04	0.03	0.01	0	0.01	0	0	0	0.01	0.01	0.03	0	0	0	0.01	0	0.01	0	0.02	0.02	0
gene14782	XP_007067983.1	ANO3	anoctamin-3	ANO3	Anoctamin	1.29	1.59	1.65	1.63	1.1	0.41	0.34	3.81	6.43	0.2	0.18	0.82	1.95	2.05	15.66	0.78	0.72	1.55	1.42	1.99	2.11	1.85	0.72	0.07	0.09	0.4	0.35	6.96	6.84	2.42	2.53	1.25	1.83	1.29	1.77	2.59	1.98	1.45	1.5	1.5	1.75	0.99	0.89	1.71
gene16089	XP_007069347.1	ANO4	anoctamin-4	ANO4	Anoctamin	0.02	0.02	0.01	0.04	0.03	0.03	0.02	0.08	0.04	0.05	0.05	0.12	0.15	0.14	0.13	0.03	0.01	0.03	0	0.03	0.03	0.03	0.04	0.03	0.05	0.02	0.03	0.08	0.06	0.02	0.01	0.05	0.02	0.02	0.02	0.02	0.01	0.01	0.02	0.02	0.01	0.02	0.03	0.02
gene14788	XP_007068042.1	ANO5	anoctamin-5	ANO5	Anoctamin	0.35	0.19	0.22	0.43	0.45	1.06	0.58	5.07	4.29	1.35	1.2	0.63	1.21	1.09	0.5	0.39	0.5	0.48	0.37	0.44	0.34	0.46	0.19	2.37	2.32	0.61	0.55	2.01	3.63	0.58	0.63	0.48	0.23	0.36	0.15	0.46	0.85	0.26	0.56	0.32	0.34	0.35	0.66	0.55
gene11023	XP_007064064.1	ANO6	anoctamin-6	ANO6	Anoctamin	0.66	0.62	0.44	0.54	0.76	1.41	0.57	9.22	7.8	3.07	3.21	2.72	3.05	3.55	1.22	0.78	1.22	0.98	0.73	0.97	0.88	1.36	0.88	5.75	5.95	0.56	0.56	3.55	2.36	1.38	1.4	0.95	0.74	0.83	0.31	1.1	1.54	0.75	0.99	0.61	0.81	0.75	1.42	0.87
gene14250	XP_007067456.1	ANO7	anoctamin-7	ANO7	Anoctamin	0.33	0.29	0.31	0.6	0.25	10.62	6.72	5.51	16.13	6.85	7.8	0.69	6.22	5.33	5.87	0.18	0.3	0.27	0.37	0.45	0.2	1.71	1.26	3.11	3.41	5.29	5.1	4.74	14.77	1.35	1.51	1.12	1.67	1.61	0.63	1.49	1.55	1.37	1.29	0.87	1.15	1.33	1.11	1.13
gene19002	XP_007072219.1	ANO8	anoctamin-8	ANO8	Anoctamin	1.98	1.97	1.3	0.8	1.48	2.08	1.2	7.5	6.25	1.8	2.24	1.24	2.29	2.27	1.37	1.55	0.98	0.51	0.67	2.56	2.83	6.86	1.4	3.18	3.15	1.19	0.79	3.19	3.59	2.65	3.62	0.35	1.06	0.78	0.96	4.1	13.98	1.8	1.62	0.9	2.12	0.89	1.09	2.73
gene4123	XP_007056812.1	ANO9	anoctamin-9	ANO9	Anoctamin	2.07	2.72	1.31	1.71	0.89	0.43	0.26	0.64	0.22	0.39	0.43	0.51	0.58	0.92	0.25	1.38	0.75	0.64	0.76	0.88	0.96	2.53	0.49	0.05	0.02	0.25	0.16	0.23	0.32	1.83	2	1.26	1.43	1.33	0.4	2.29	2.28	2.4	2.93	1.82	3.42	0.8	0.91	2.66
gene6800	XP_007059567.1	ANP32A	acidic leucine-rich nuclear phosphoprotein 32 family member A isoform X2	ANP32A	acidic leucine-rich nuclear phosphoprotein 32 family member A	35.21	31.75	30.01	36.79	35.19	23.25	20.46	49.83	42.39	31.82	31.86	26.49	32.27	28.33	53.74	31.02	33.38	42.37	37.49	36.99	36.95	37.64	31.49	55.27	59.92	21.96	20.48	41.86	51.37	43.72	45.39	45.94	36.09	34.94	39.78	46.4	38.06	42.12	45.07	43.5	44.02	40.22	39.15	39.66
gene11571	XP_007064623.1	ANP32E	acidic leucine-rich nuclear phosphoprotein 32 family member E isoform X1	ANP32E	Acidic leucine-rich nuclear phosphoprotein 32 family member E	40.65	42.13	28.74	53.3	51.01	25.38	21.23	69.37	58.55	53.01	51.93	47.99	45.93	44.74	43.03	40.4	38.18	43.6	46.31	41.49	45.45	39.57	15.39	65.84	64.49	18.46	17.5	47.97	56.97	53.34	50.02	48.19	32.62	34.13	25.81	64.76	58.77	61.18	74.25	64.04	62.38	36.65	45.02	68.45
gene6826	XP_007059614.1	ANPEP	aminopeptidase N	ANPEP	Aminopeptidase Ey	1.71	0.78	7.87	11.09	15.31	45.86	50.61	2.33	1.61	2.76	2.97	0.43	0.54	0.66	15.45	0.9	0.61	7.53	5.24	4.61	5.45	32.5	9.97	1.17	1.07	35.03	33.8	5.03	2.11	25.43	23.91	5.98	8.18	7.92	3.57	9.97	7.53	3.96	2.24	2.08	6.5	4.22	2.87	4.24
gene12456	XP_007065537.1	ANTXR1	anthrax toxin receptor 1	ANTXR1	ANTXR cell adhesion molecule 1	0.79	0.49	0.52	0.59	0.89	0.78	0.28	5.77	2.79	5.64	5.78	3.01	5.72	4.71	0.51	0.84	1.08	1	0.88	1.13	0.72	0.7	0.19	2.28	2.1	0.13	0.1	1.01	0.75	0.54	0.61	0.44	0.32	0.47	0.06	0.57	0.32	0.45	0.46	0.27	0.28	0.23	0.39	0.37
gene17208	XP_007070368.1	ANTXR2	anthrax toxin receptor 2	ANTXR2	Anthrax toxin receptor	0.96	0.86	1.02	0.81	1.07	0.56	0.31	2.71	9.76	6.73	6.17	3.02	5.33	4.95	2.24	1.61	1.87	1.33	1.23	1.72	1.41	1.69	1.31	4.68	4.54	0.32	0.35	4.63	3.41	1.38	1.41	1.44	1.49	1.76	0.45	1.23	0.96	0.91	0.98	0.91	0.85	1.26	1.15	0.9
gene12528	XP_007065616.1	ANXA1	annexin A1 isoform X1	ANXA1	Annexin	585.57	794.14	137.71	91.91	102.77	29.36	5.03	468.91	211.77	109.42	104.15	368.33	253.28	305.6	154.22	292.7	342.32	273.52	257.61	317.06	297.1	152.67	177.96	506.18	499.73	6.04	5.74	255.54	179.44	236.27	237.39	343.47	175.72	152.73	150.45	110.42	72.6	152.61	208.52	235.61	142.66	215.01	257.05	189.15
gene13950	XP_007067153.1	ANXA10	annexin A10	none	none	0.02	0.02	0.03	0.02	0.02	0.04	0.02	0.03	0.18	0.04	0.03	0.03	0.02	0.04	0.01	0.03	0.02	0.01	0.02	0.03	0.02	0.02	0.01	0.02	0	0.04	0.05	0	0.03	0.04	0.04	0.06	0.01	0.03	0.07	0.02	0.06	0.04	0.03	0.01	0.04	0.04	0.02	0.04
gene14147	XP_007067323.1	ANXA11	annexin A11 isoform X2	ANXA11	Annexin	10.48	9.61	10.07	13.18	14.42	18.91	15.54	32.15	29.74	35.93	33.74	31.59	36.26	41.33	35.38	11.72	12.86	12.94	13.46	13.29	13.58	8.22	6.83	25.38	25.15	16.8	15.39	22.29	23.36	7.87	7.86	10.65	9.49	10.19	4.03	4.83	7.17	8.14	10.62	8.72	6.88	11.03	10.84	10.47
gene17769	XP_007070935.1	ANXA13	annexin A13	ANXA13	Annexin	0.03	0.04	0	0.05	0.06	0.41	0.53	0.15	0.79	0.48	0.53	0.19	0.33	0.29	0.32	0.05	0.05	0	0.02	0	0.02	0.03	0.04	0.02	0.07	0.23	0.09	0.07	0.05	0.02	0.02	0.01	0	0.03	0.09	0.01	0.11	0.04	0.08	0	0.01	0.1	0	0.04
gene1293	XP_007053835.1	ANXA2	annexin A2	ANXA2	Annexin	143.77	116.31	129.59	166.43	153.07	22.52	5.77	235.53	114.33	74.48	70.76	67.23	71.47	73.09	51.89	213.42	216.94	293.43	257.63	222.84	218.77	178.5	113.5	264.32	274.76	7.38	5.92	73.4	38.71	215.79	215.72	236.36	158.49	155.09	249.87	243.8	164.64	205.45	215.4	241.14	165.81	172.5	160.86	186.53
gene16641	XP_007069870.1	ANXA3	annexin A3	ANXA3	Annexin	30.43	33.74	16.3	13.35	13.35	4.61	2.1	24.38	60.94	20.77	20.22	19.19	22.13	22.05	46.47	27.65	26.62	24.22	24.44	25.02	23.92	11.28	15.01	19.46	19.42	2.5	2.12	28.57	32.4	14.98	14.29	37.06	28.09	26.9	10.55	9.54	7.24	13.57	18.61	19.02	11.88	15.24	16.33	15.1
gene12452	XP_007065551.1	ANXA4	annexin A4	ANXA4	Annexin	9.9	10.79	10.2	13.16	12.14	2.19	1.11	18.82	9.36	5.99	6.36	2.55	2.82	3.65	5.53	11.58	11.02	12.44	12.93	12.65	11.99	10.93	3.66	11.76	12.15	0.91	1.24	6.04	5.28	11.16	11.43	15.43	6.78	6.4	6.21	12.17	11.5	13.98	14.22	14.22	9.79	8.14	9.38	13.12
gene4209	XP_007056892.1	ANXA5	annexin A5	ANXA5	Annexin	32.39	23.1	25.65	27.16	34.49	32.58	26.86	104.74	82.14	30.82	29.08	17.5	21.24	21.94	39.9	32.18	45.32	56.71	45.88	43.33	39.25	20.86	26.59	114.31	117.76	16.15	14.69	52.9	40.41	22.61	21.61	49.15	29.16	33.1	15.03	13.07	11.49	20.92	30.8	26.96	17.6	48.48	50.42	24.47
gene18437	XP_007071568.1	ANXA6	annexin A6 isoform X2	ANXA6	Annexin	13.9	10.6	12.95	18.21	27.87	32.69	21.97	169.45	47.14	17.18	19.28	5.71	15.87	15.31	19.24	26.89	34.99	41.1	32.01	37.93	37.43	10.41	16.56	108.76	108.49	13.9	12.26	42.83	36.08	3.14	2.69	15.88	11.84	13.96	2.36	2.76	13.37	8.9	13.76	9.24	5.78	27.59	24.41	10.76
gene12811	XP_007065951.1	AOAH	acyloxyacyl hydrolase isoform X1	AOAH	acyloxyacyl hydrolase	0.41	0.37	0.49	0.33	0.3	0.21	0.18	0.6	2.3	0.77	0.96	0.98	0.95	1.03	11.88	0.41	0.31	0.44	0.41	0.47	0.73	0.35	0.35	0.9	1.02	0.18	0.18	1.56	1.38	0.31	0.21	0.16	0.39	0.56	0.16	0.12	0.17	0.61	0.54	0.46	0.67	0.44	0.45	0.78
gene1942	XP_007054486.1	AP1AR	AP-1 complex-associated regulatory protein	AP1AR	AP-1 complex-associated regulatory protein isoform A	7.7	8.08	5.31	8.16	7.1	12.55	10.49	15.33	7.48	22.02	20.22	11.33	10.31	9.7	7.05	7.47	8.41	7.29	7.58	7.85	7.89	10.51	5.06	6.15	6.78	6.75	6.41	6.42	5.86	15.18	15.01	12.34	11.13	9.83	13.48	18.89	14.2	16.95	17.83	18.94	22.25	8.38	9.55	16.13
gene17766	XP_007070923.1	AP1B1	AP-1 complex subunit beta-1-like isoform X5	AP1B1	AP complex subunit beta	8.32	8.61	9.15	11.04	9.61	8.02	6.74	16.68	17.85	11.07	11.94	7.17	10.79	11.01	9.77	7.88	7.95	7.83	8.31	9.51	10.16	6.77	2.65	9.62	10.74	6.27	5.4	9.12	13.93	6.03	5.53	6.82	5.1	5.23	2.61	5.76	4.94	5.03	6.78	6.4	4.92	4.18	4.58	5.75
gene9585	XP_007062495.1	AP1G1	AP-1 complex subunit gamma-1 isoform X2	AP1G1	PH domain leucine-rich repeat-containing protein phosphatase 2 isoform A	3.41	3.5	4.52	4.31	3.59	4.18	3.4	13.75	8.3	5.26	4.77	3.5	5.33	5.62	4.19	3.09	2.76	3.19	3.17	3.51	3.84	3.17	0.78	4.56	4.3	2.73	2.29	3.77	6.04	3.59	3.6	3.09	2.75	2.29	1.1	3.83	3.06	3.27	4.03	3.35	3.1	2.1	2.4	3.38
gene18932	XP_007072084.1	AP1M1	AP-1 complex subunit mu-1	AP1M1	AP-1 complex subunit mu-1	14.85	15.07	10.31	15.22	14.3	9.54	8.48	25.02	17.74	15.02	15.6	11.64	15.17	13.32	11.36	13.25	12.38	12.28	12.86	14.04	14.3	11.08	4.27	21.64	20.88	4.15	4.37	11.3	8.82	12.89	13.06	15.47	11.2	11.32	6.93	13.66	13.03	15.8	19.34	16.43	16.06	10.72	12.02	16.76
gene3342	XP_007055949.1	AP1M2	AP-1 complex subunit mu-2	AP1M2	AP-1 complex subunit mu-2	31.37	34.88	26.47	27.29	22.42	9.7	9.45	9.56	3.57	10.48	13.43	18.01	16.59	19.62	19.66	29.79	23.3	31.54	30.95	36.42	37.8	28.2	10.87	0.69	0.76	11.98	10.93	9.68	11.15	21.24	20.9	26.67	22.31	19.77	26.15	23.54	15.04	24.04	25.34	27.69	21.02	14.49	12.02	22.4
gene17404	XP_007070559.1	AP1S2	AP-1 complex subunit sigma-2 isoform X3	AP1S2	AP complex subunit sigma	9.17	8.57	5.54	8.31	9.67	13.49	12.53	31.87	44.41	25.95	24.69	24.45	25.93	22.4	25.46	11.1	13.04	10.35	10.45	12.54	11.23	8.18	13.42	21.72	21.2	8.65	9.49	24.76	25.72	5.58	4.9	9.17	8.3	9	5.29	5.97	5.51	8.27	9.98	7.47	7.67	10.28	12.81	9.45
gene5535	XP_007058256.1	AP1S3	AP-1 complex subunit sigma-3	AP1S3	AP complex subunit sigma	38.4	49.58	16.93	20.42	16.89	27.49	29.12	14.46	2.3	59.47	57.12	32.51	26.32	26.98	11.45	32.65	27.76	15.53	18.8	29.27	32.03	12.42	6.74	1.81	1.22	14.01	17.19	9.66	5.32	24.22	20.21	38.83	42.53	34.03	30.65	31.37	38.84	38.6	35.21	37.01	36.69	16.28	20.3	29.18
gene446	XP_007053049.1	AP2A1	AP-2 complex subunit alpha-1	AP2A1	AP-2 complex subunit alpha	5.88	5.23	5.2	7.03	7.05	6.03	5.16	17.28	13.2	14.07	16.05	10.4	23.08	22.39	15.27	6.09	6.96	7.19	6.74	7.6	7.58	7.01	6.44	18.18	17.95	5.89	5.91	10.97	11.12	5.49	5.47	6.63	5.24	5.94	6.23	5.36	4.44	7.68	6.04	5.66	4.92	6.79	5.4	5.81
gene7007	XP_007059785.1	AP2A2	AP-2 complex subunit alpha-2 isoform X1	AP2A2	AP-2 complex subunit alpha	1.67	1.52	1.27	1.81	2.01	5.86	5.34	7.23	10.15	6.96	6.52	3.83	5.41	5.61	6.07	1.42	1.77	1.53	1.44	1.46	1.53	1.1	0.58	3.45	3.57	2.73	2.38	3.24	8.67	0.81	0.74	1.05	0.89	0.99	0.2	0.7	0.92	0.92	1.16	0.95	1.02	0.86	1.3	0.89
gene15446	XP_007068680.1	AP2M1	AP-2 complex subunit mu isoform X3	AP2M1	AP-2 complex subunit mu	33.05	29.48	29.49	35.66	39.53	40.14	42.87	64.91	57.88	46.76	47.29	45.99	54.81	53.6	74.45	32.86	34.51	38.78	36.9	42.44	41.02	22.18	20.04	76.38	79.54	33.27	28.78	52.48	76.01	20.59	20.73	35.05	27.44	28.74	17.81	26.41	21.87	27.33	31.64	27.32	25.41	36.22	34.21	26.55
gene15868	XP_007069131.1	AP2S1	AP-2 complex subunit sigma	AP2S1	AP complex subunit sigma	16.26	17.46	12.07	15.19	15.87	25.05	23.78	28.87	36.76	26.38	28.56	25.62	31.16	29.02	35.19	18.79	20.07	23.05	22.38	18.66	19.75	17.48	16.02	43.5	40.69	26.31	22.78	25.47	41.13	11.07	11.39	16.35	12.54	13.12	11.4	14.65	10.63	13.26	13.69	15.01	10.93	16.02	15.83	13.9
gene13632	XP_007066752.1	AP3B1	AP-3 complex subunit beta-1	AP3B1	AP-3 complex subunit beta	0.88	0.86	1.06	1.06	0.87	0.88	0.68	1.75	1.77	1.13	1.3	1.01	1.2	1.33	1.56	1.15	1.1	1.24	1.31	1.19	1.28	1.04	0.63	0.88	1	0.58	0.56	1.1	1.41	0.67	0.68	1.03	0.81	0.73	0.59	0.86	0.64	0.8	0.88	0.75	0.75	0.9	0.83	0.84
gene3903	XP_007056533.1	AP3B2	AP-3 complex subunit beta-2	AP3B2	AP-3 complex subunit beta	0.05	0.04	0.11	0.4	0.48	1.13	0.12	14.11	5.23	0.28	0.28	0.07	0.39	0.33	0.17	0.64	0.78	1.2	0.66	0.49	0.26	0.69	1	7.21	7.34	0.16	0.16	1.49	2.04	0.04	0.04	0.15	0.2	0.32	0.06	0.1	0.11	0.21	0.52	0.4	0.31	1.8	2.51	0.46
gene15399	XP_007068635.1	AP3D1	AP-3 complex subunit delta-1	AP3D1	AP-3 complex subunit delta-1	3.03	3.25	3.21	3.72	3.47	3.83	3.44	8.23	6.27	6.62	6.27	5.02	6.89	6.86	5.98	3.59	3.44	3.44	3.46	3.64	3.69	3.38	2.12	4.4	4.42	3.19	3.03	4.16	4.8	4.18	3.96	3.22	2.75	3.13	1.25	3.65	2.75	3.25	3.72	3	3.25	2.01	2.54	3.03
gene4862	XP_007057553.1	AP3M1	AP-3 complex subunit mu-1	AP3M1	AP-3 complex subunit mu-1	20.69	23.62	16.32	15.25	14.15	31.84	30.59	28.2	18.59	15.3	15.85	18.32	19.7	19.26	9.64	24.25	21.96	21.24	23.73	21.38	23.18	16.58	9.15	22.74	22.37	25.89	20.64	16.46	15.96	22.72	21.66	29.88	22.79	19.96	13.99	19.88	18.24	23.96	27.4	30.02	22.5	17.14	19.3	20.27
gene11224	XP_007064250.1	AP3M2	AP-3 complex subunit mu-2	AP3M2	AP-3 complex subunit mu-2	7.19	7.06	7.32	10.18	9.52	8.08	7.36	17.93	23.9	14.2	14.73	10.1	16.01	13.86	14.43	6.84	7.66	8.09	8.13	9.77	9.98	12.44	5.24	17.96	20.19	5.08	4.75	11.43	15.74	15.22	14.03	9.27	9.52	9.46	9.93	17.6	14.78	11.87	11.52	10.81	14.25	9.61	8.86	11.86
gene2882	XP_007055491.1	AP3S1	AP-3 complex subunit sigma-1	AP3S1	AP complex subunit sigma	5.04	4.66	4.59	4.98	4.19	4.84	4.17	9.43	9.1	9.38	8.78	5.93	8.61	7.17	8.45	3.95	4.51	5.5	4.92	4.55	4.85	6.86	7.68	7.69	7.63	3.09	3.32	6.64	7.23	9.69	9.56	9.28	11.17	9.3	15.9	11.76	9.06	10.59	9.94	11.4	12.09	9.81	10.45	10.65
gene6901	XP_007059657.1	AP4B1	AP-4 complex subunit beta-1	AP4B1	AP complex subunit beta	13.37	16.91	13.44	19.73	15.22	11.74	7.59	37.94	48.72	18.95	19.55	10.79	23.24	21.77	25.14	12.73	12.75	11.59	13.37	14.48	15.65	23.15	6.72	20.59	23.97	9.59	8.9	22.52	52.09	20.14	18.71	17.51	19.34	17.87	10.8	26.21	25.91	21.97	27.5	19.34	24.99	11.22	14.47	23.66
gene13722	XP_007066920.1	AP4E1	AP-4 complex subunit epsilon-1	AP4E1	AP-4 complex subunit epsilon	2.84	3.02	3.14	3.53	3.14	2.85	1.8	10.8	7.78	5.58	5.06	3.66	5.16	4.92	3.41	2.56	3.02	2.87	2.96	3.21	3.04	3.27	1.04	7	7.18	1.31	0.99	4.74	6.33	3.58	3.67	3.76	2.76	2.65	1.25	4.48	3.77	3.85	5.11	4.25	4.34	2.39	3.91	4.57
gene10744	XP_007063751.1	AP4S1	AP-4 complex subunit sigma-1	AP4S1	AP complex subunit sigma	10.83	11.25	9.36	12.47	10.05	13.83	13.51	20.51	19.03	9.69	10.05	6.13	7.93	7.7	6.89	9.44	10.06	10.09	10.79	11.94	11.41	22.51	11.66	9.8	9.88	6.28	5.67	8.58	12.56	25.52	26.83	18.35	16.49	13.19	16.81	27.91	30.05	19.92	20.64	19	24.47	11.59	12.94	20.33
gene3630	XP_007056219.1	AP5B1	AP-5 complex subunit beta-1	AP5B1	AP-5 complex subunit beta-1 [Chelonia mydas]	6.61	6.97	6.09	9.28	9	8.78	7.38	17.91	29.3	20.36	19.78	6.25	18.21	21.02	22.25	8.08	6.46	8.26	7.92	9.29	9.52	8.87	9.82	21.41	25.67	7.55	7.62	18.87	21.54	6.09	7.93	12.44	11.17	10.39	8.27	6.63	8.73	8.09	9.13	9.13	6.8	8.47	7.84	10.94
gene14667	XP_007067863.1	AP5M1	AP-5 complex subunit mu-1	AP5M1	AP-5 complex subunit mu-1	3.84	4.89	7.01	6.41	5.75	9.08	7	9.11	15.58	11	11.32	8.31	10.7	12.05	11.83	4.67	4.2	5.23	4.02	6.03	6.22	8.13	5.83	6.84	6.12	6.25	5.46	9.06	16.33	9.34	8.55	7.97	8.33	7.02	7.08	10.13	6.91	8.74	8.71	8.12	7.85	8.25	7.48	8.34
gene18926	XP_007072078.1	AP5S1	AP-5 complex subunit sigma-1	AP5S1	AP-5 complex subunit sigma-1	18.01	16.83	5.45	15.04	14.79	16.41	21.12	27.5	25.17	22.62	23.13	21.7	19.93	26.66	31.61	20.19	16.72	19.91	18.19	17.71	19.26	18.6	28.72	29.48	30.04	18.44	14.78	19.83	19.58	13.55	12.73	14.48	10.59	12.17	27.34	19.61	22.65	22	23.41	22.36	18.69	19.34	22.07	15.19
gene9844	XP_007062815.1	AP5Z1	AP-5 complex subunit zeta-1	AP5Z1	AP-5 complex subunit zeta-1	11.01	10.99	11.88	12.06	12.01	11.02	9.08	18.07	28.77	21.17	21.63	13.51	27.84	25.14	27.32	9.94	8.68	11.49	11.87	13.66	15.01	15.51	10.37	9.26	10.37	10.44	10.25	14.34	28.25	15.09	15.26	22.03	24.87	22.67	14.53	17.44	13.38	17.29	19.65	20.01	16.15	13.18	11.87	16.88
gene16020	XP_007069273.1	APAF1	apoptotic protease-activating factor 1 isoform X4	APAF1	Apoptotic peptidase activating factor 1	0.44	0.56	0.32	0.57	0.51	2.08	1.28	7.13	6.43	5.23	4.86	2.17	4.86	4.63	2.78	0.56	0.58	0.54	0.6	0.59	0.38	0.75	0.47	2.55	2.81	1.09	0.93	2.57	3.77	0.83	0.91	1.03	1.24	1.02	0.41	0.8	0.83	1.08	1.32	0.86	1.29	0.95	1.51	1.05
gene12544	XP_007065631.1	APBA1	amyloid beta A4 precursor protein-binding family A member 1 isoform X1	APBA1	Amyloid beta precursor protein binding family A member 1	0.13	0.16	0.13	0.22	0.21	0.27	0.2	0.95	0.71	0.37	0.51	0.32	0.44	0.44	0.26	0.11	0.1	0.11	0.08	0.14	0.1	0.24	0.07	0.41	0.28	0.14	0.13	0.45	0.35	0.23	0.26	0.17	0.15	0.18	0.04	0.23	0.15	0.21	0.22	0.14	0.19	0.12	0.17	0.19
gene1280	XP_007053821.1	APBA2	amyloid beta A4 precursor protein-binding family A member 2 isoform X2	APBA2	Amyloid beta precursor protein binding family A member 2	0	0	0.01	0	0.01	0.14	0.09	0.06	0.03	0.02	0.02	0.01	0.04	0.02	0.04	0	0.01	0.01	0.01	0.01	0.01	0.03	0.02	0.01	0.04	0.23	0.23	0.06	0.05	0.02	0.02	0.02	0.01	0	0.03	0.01	0.01	0.01	0.02	0.02	0.02	0.01	0.02	0.02
gene10890	XP_007063912.1	APBA3	amyloid beta A4 precursor protein-binding family A member 3	APBA3	Amyloid beta precursor protein binding family A member 3	5.48	4.7	5.01	7.67	6.48	2.89	3.81	7.6	11.5	5.9	6.46	4.42	8.15	7.5	9.25	4.43	4.26	5.8	5.77	5.78	6.85	5.93	3.33	9.07	8.37	3.48	4.2	9.84	16.26	5.16	5.75	4.65	4.78	5.51	3.12	5.17	5.22	4.02	5.21	5.13	4.5	4.07	2.85	4.8
gene5845	XP_007058544.1	APBB1IP	amyloid beta A4 precursor protein-binding family B member 1-interacting protein	APBB1IP	Amyloid beta A4 protein-binding family B member 1-interacting protein isoform A	0.94	0.94	1.18	1.15	1.13	1.42	0.7	4.05	6.55	4.98	5	2.61	4.09	3.81	6.58	0.57	0.28	0.47	0.45	0.7	0.97	0.63	0.44	1.02	1.14	0.54	0.5	3.94	3.15	0.37	0.35	0.25	0.94	1.31	0.07	0.22	0.24	0.91	0.91	0.67	1.17	0.62	0.54	1.36
gene13350	XP_007066484.1	APBB2	amyloid beta A4 precursor protein-binding family B member 2	APBB2	Amyloid beta precursor protein binding family B member 2	0.94	0.68	0.7	1.18	1.52	2.23	0.99	10.42	2.58	3.24	3.09	1.09	1.27	1.47	0.44	0.76	1.07	1.12	0.92	1.15	1.02	0.37	0.17	4.69	4.88	0.76	0.6	1.96	1.4	0.39	0.39	0.68	0.63	0.64	0.1	0.51	0.3	0.63	0.83	0.54	0.45	0.65	0.99	0.55
gene6470	XP_007059225.1	APBB3	amyloid beta A4 precursor protein-binding family B member 3	APBB3	Amyloid beta precursor protein binding family B member 3	0.03	0.03	0	0.1	0.03	0.16	0.1	0.31	0.13	0.06	0.1	0.05	0.11	0.08	0.02	0.04	0.1	0.18	0.09	0.13	0.07	0.13	0.08	0.7	0.71	0.11	0.01	0.06	0.08	0.01	0.09	0.04	0.04	0.07	0.31	0.46	0.37	0.07	0.24	0.25	0.12	0.26	0.3	0.15
gene2897	XP_007055479.1	APC	adenomatous polyposis coli protein	APC	Adenomatosis polyposis coli	1.83	1.9	1.48	1.88	1.57	1.82	1.35	4.06	4.69	2.02	1.84	1.38	1.78	1.65	1.5	1.8	1.57	1.45	1.66	1.8	1.79	1.96	0.67	2.2	1.97	1.02	0.98	2.12	2.76	2.41	2.41	1.91	1.81	1.84	1.04	2.61	2.09	2.08	2.33	1.82	2.51	1.4	1.4	2.06
gene19035	XP_007072238.1	APC2	adenomatous polyposis coli protein 2	APC2	APC2, WNT signaling pathway regulator	0	0	0	0	0	0.61	0.65	0.26	0.29	0.11	0	0	0.02	0	0.11	0	0	0	0	0.02	0	0.04	0	0	0	0.47	0.62	0.22	0.45	0.02	0.04	0	0	0.01	0	0.07	0.05	0	0.01	0	0	0	0.01	0.04
gene7078	XP_007059921.1	APCDD1L	protein APCDD1-like	APCDD1L	APC down-regulated 1 like	10.03	9.85	1.27	0.94	1.04	1.68	0.59	12.62	4.91	3.11	3	0.63	1.02	1.3	1.88	0.7	1.38	2.24	1.86	1.95	2.32	17.25	2.57	2.56	1.7	0.12	0.13	4.18	7.66	9.41	9.38	2.36	2.82	2.66	3.15	12.83	7.62	4.17	2.65	2.6	4.38	1.22	0.85	5.02
gene15133	XP_007068354.1	APEH	acylamino-acid-releasing enzyme	APEH	N-acylaminoacyl-peptide hydrolase	3.77	3.39	3.92	5.46	4.1	7.27	7.4	9.83	8.92	9.86	11.84	4.29	14.72	13.25	13.69	3.25	3.29	4.1	4.42	4.7	4.94	6.71	4.25	9.45	10.11	7.36	7.63	8.29	11.3	4.83	4.82	4.98	4.47	4.01	4.15	5.65	4.78	5.42	5.48	5.68	5.74	5.23	5	6.16
gene18894	XP_007072046.1	APEX1	DNA-(apurinic or apyrimidinic site) lyase	APEX1	DNA-(apurinic or apyrimidinic site) lyase	101.1	97.82	81.31	139.4	130.65	41.04	36.99	139.64	44.75	134.74	167.76	98.31	205.07	170.16	83.21	133.09	130.57	154.86	145.34	161.66	165.59	156.22	67.45	127.39	132.3	35.76	42.68	57.65	55.24	113.55	118.32	113.72	80.76	78.58	88.42	109.88	81.59	79.29	98.13	84.13	85.45	83.13	69.21	98.4
gene15998	XP_007069253.1	APEX2	DNA-(apurinic or apyrimidinic site) lyase 2	APEX2	DNA-(apurinic or apyrimidinic site) lyase	5.29	6.38	2.64	5.44	4.7	7.07	4.1	19.2	13.93	12.13	15.76	3.94	19.09	19.22	20.98	4.48	5.92	6.56	6.42	7.05	6.75	7.6	8.74	22.4	24.67	6.03	7.99	12.09	18.02	2.92	3.49	5.18	4.52	4.5	2.6	4.4	3.51	4.59	3.34	4.29	5.34	6.22	5.37	5.04
gene14938	XP_007068194.1	APH1A	gamma-secretase subunit APH-1A	APH1A	Anterior pharynx defective 1 homolog A	1.15	1.11	0.95	0.91	0.9	2.48	1.99	2.49	3.09	5	5.13	1.17	5.11	4.09	6.38	0.85	0.75	0.96	1.17	1.21	1.27	1.84	0.78	2.16	1.09	2.12	1.51	3.13	4.28	1.21	1.06	1.85	1.57	1.08	0.09	1.36	0.99	2.42	1.34	1.2	0.99	1.02	0.85	1.53
gene15701	XP_007068944.1	APH1B	gamma-secretase subunit Aph-1b	APH1B	Aph-1 homolog B, gamma-secretase subunit	3.62	3.4	2.97	3.87	3.72	2.24	1.7	4.69	8.1	4.52	3.87	2.23	3.41	3.19	3.88	1.69	2.03	2.02	2.14	1.88	2.25	1.39	1.03	3.78	2.9	0.95	0.84	3.5	3.79	2.28	2.97	3.18	2.47	3.19	2.4	3.58	2.45	3.21	4.02	3.54	3.46	3.05	3.39	3.98
gene8438	XP_007061333.1	API5	apoptosis inhibitor 5	API5	Apoptosis inhibitor 5	13.31	13.04	10.78	16.54	13.63	13.05	11.48	20.66	22.03	14.92	13.28	14.83	14.63	15.71	18.24	11.16	10.34	12.36	12.18	14.68	13.98	11.39	4.99	12.81	13.85	8.24	7.72	11.97	19.39	14.69	15.61	15.62	12.53	12.64	7.75	15.02	13.17	17.08	19.61	18.23	17.72	12.64	13.3	17.66
gene14825	XP_007068046.1	APIP	methylthioribulose-1-phosphate dehydratase	APIP	Methylthioribulose-1-phosphate dehydratase	5.97	8.53	5.02	6.68	5.12	11.95	10.67	9.75	10.7	11.55	11.86	10.29	10.3	10.67	7.4	4.13	4.33	4.18	4.91	4.44	5.05	6.43	2.88	9.25	10	7.67	6.44	7.35	10.69	7.89	7.49	6.57	5.51	5.5	3.6	5.79	7.05	5.9	6.73	5.6	6.53	4.71	4.54	5.03
gene1235	XP_007053802.1	APITD1	centromere protein S	none	CENPS-CORT readthrough	9.32	8.23	5.45	4.82	4.94	3.56	2.72	13.83	6.33	3.78	3.63	2.01	2.79	2.31	5.8	5.97	7.78	8.78	7.34	4.62	4.79	2.39	4.47	13.82	15.47	1.94	2.17	5.23	3.26	3.3	3.17	7.7	6.52	5.47	2.85	2.42	4.05	7.21	7.55	7.51	7.23	6.89	6.58	6.54
gene11181	XP_007064202.1	APLF	aprataxin and PNK-like factor	APLF	Aprataxin and PNKP like factor	1.37	1.22	1.34	1.56	1.2	1.6	1.35	2.66	3.46	2	1.83	1.7	1.74	1.79	1.69	1.41	1.23	1.18	1.14	1.31	1.31	1.66	0.69	1.61	1.86	0.97	0.97	1.62	2.47	2.13	2.19	1.67	1.59	1.46	1.39	2.35	1.68	1.55	2.03	1.75	1.63	1.01	1.22	1.65
gene10852	XP_007063880.1	APLN	apelin	APLN	apelin [Chelonia mydas]	0.5	0.42	0.61	0.46	0.91	0.56	0.43	2.4	2.31	1.55	1.48	0.36	0.53	0.72	0.51	0.61	1.56	1.78	1.22	0.85	0.64	0.39	0.6	3.63	2.91	0.32	0.37	1.47	1.62	0.17	0.19	1.02	0.6	0.78	0.14	0.13	0.16	0.22	0.48	0.36	0.2	3.2	4.66	0.46
gene15039	XP_007068257.1	APLNR	apelin receptor	APLNR	G-protein coupled receptor APJ	6.21	1.09	6.16	1.51	3.1	32.02	26.8	1.28	75.28	1.78	0.89	0.79	0	0	0	4.98	10.41	28.81	16.45	19.04	13.7	34.08	27.97	93.14	87.67	29.76	24.73	0.87	0.89	3.04	2.42	1.36	1.11	0.99	0.71	1.83	3.64	0.17	1.58	0	2.29	1.9	2.36	1.98
gene15417	XP_007068652.1	APLP2	amyloid-like protein 2 isoform X4	APLP2	Amyloid beta precursor like protein 2	83.11	84.33	81.78	112.91	107.95	184.65	182.84	206.66	250.1	198.63	194.6	224.65	229.47	270.75	339.34	93.65	76.86	95.61	101.31	105.87	113.29	103.71	40.15	88.16	91.18	143.72	132.77	230.49	284.13	128.49	130.01	89.28	92.87	99.63	78.35	140.11	104.33	138.8	134.9	122.92	124.63	91.85	98.94	134.01
gene6280	XP_007059038.1	APMAP	adipocyte plasma membrane-associated protein	APMAP	adipocyte plasma membrane-associated protein isoform X2	9.71	9.37	11.62	17.76	17.79	31.28	28.53	41.93	35.82	49.16	46.73	37.99	49.65	47.78	34.62	8.85	8.88	13.85	11.17	13.77	13.42	32.96	17.91	41.69	41.53	20.86	20.01	30.87	30.58	37.18	37.4	16.45	21.14	20.49	26.78	44.59	29.22	26.68	21.7	17.59	28.88	22.7	24.37	32.4
gene7699	XP_007060524.1	APOA1	apolipoprotein A-I	APOA1	Apolipoprotein A-I	0.2	0	0	0	0	131.86	205.87	2.29	0.3	12.53	12.53	16.48	31.43	34.8	12.48	0.21	0	0	0	0	0	0.44	0.23	1.26	0.63	78.7	81.34	0.9	2.95	0	0.37	0.46	0.28	0.38	0.73	0.67	0.16	0	0.13	0.55	0.13	0.24	0.4	0.11
gene11616	XP_007064662.1	APOA1BP	NAD(P)H-hydrate epimerase	APOA1BP	NAD(P)H-hydrate epimerase	0	0	0	0	0	0	0	0	0	0	0	0	0	0	0	0	0	0	0	0	0	0	0	0	0	0	0	0	0	0	0	0	0	0	0	0	0	0	0	0	0	0	0	0
gene7701	XP_007060525.1	APOA4	apolipoprotein A-IV	APOA4	Apolipoprotein A-IV	0	0	0	0	0	0.37	0.16	0	0.32	0	0.25	0	0	0	0	0	0	0	0	0	0	0	0	0	0	0	0	0	0	0	0	0	0	0	0	0	0	0	0	0	0	0	0	0
gene7702	XP_007060526.1	APOA5	apolipoprotein A-V	APOA5	Apolipoprotein A-V	1.88	3.71	5.65	4.18	3.14	0.09	0	0.17	0	0.24	0.12	0	0	0.12	0	4.37	1.99	5.34	6.66	4.67	9.19	7.57	2.4	0	0.17	0	0	0	0	7.24	7.39	7.01	3.67	4.27	4.21	6.33	6.06	4.57	5.96	4.22	5.08	2.44	1.91	5.22
gene16876	XP_007070068.1	APOB	apolipoprotein B-100	APOB	Apolipoprotein B	0	0	0	0	0	153.87	110.92	0.33	0.28	12.7	12.15	0.04	0	0	0.01	0.01	0	0	0.01	0	0	0	0	0.03	0.15	65.53	60.04	0	0	0	0	0	0.01	0.01	0	0	0	0	0	0	0	0	0.01	0
gene10622	XP_007063573.1	APOBEC2	probable C->U-editing enzyme APOBEC-2	APOBEC2	Apolipoprotein B mRNA editing enzyme catalytic subunit 2	0.05	0.19	0	0.05	0.16	0	0.11	1.28	0.94	0.12	0.12	0.1	0.33	0.37	0.89	0	0.31	0.36	0.06	0.29	0.21	3.92	54.01	0.08	0.08	0.1	0.3	4.38	7.27	0	0	0.33	0	0	3.41	0.17	100.99	0	0.04	0.29	0.14	0.35	0.04	0.03
gene8307	XP_007061272.1	APOBEC4	putative C->U-editing enzyme APOBEC-4	APOBEC4	Apolipoprotein B mRNA editing enzyme catalytic polypeptide like 4	0.23	0.21	0	0.33	0.11	0.29	0.17	18.76	1.03	0.39	0	22.97	18.19	21.47	2.74	0	0.2	0.4	0	0.25	0.23	0.13	0	0.54	0.73	0.38	0.07	2.19	2.08	0.07	0	0.07	0	0	0	0	0	0.1	0	0	0	0	0	0
gene7700	XP_007060549.1	APOC3	apolipoprotein C-III	APOC3	Apolipoprotein C-III	0	0	0.63	0	0	54.47	78.43	0	0	12.37	16.27	0	0	0	0	0	0	0	0	0	0	0	0	0.32	0.32	8.19	8.11	0	0	0	0	0	0	0	0	0	0	0	0	0	0	0	0	0
gene18259	XP_007071410.1	APOD	apolipoprotein D	APOD	Very long-chain specific acyl-CoA dehydrogenase	3.66	1.59	7.68	14.63	9.08	47.95	26.43	98	2.18	1.66	2.39	0.38	0.71	0.37	1.59	3.64	5.95	0.81	1.02	5.07	4.58	45.11	43.32	15.64	16.97	40.97	35.7	4.34	7.13	41.46	42.87	21.67	35.88	36.51	67.78	97.04	83.12	51.94	40.54	36.05	44.15	60.57	60.68	26.42
gene2586	XP_007055148.1	APOH	beta-2-glycoprotein 1	APOH	beta-2-glycoprotein 1 [Chelonia mydas]	0	0	0	0	0	1.8	1.74	0.45	0.05	0.04	0	0.03	0	0	0	0	0	0	0	0	0	0	0	0	0	0.77	0.64	0	0	0	0	0.02	0	0	0	0	0	0	0	0	0	0	0	0
gene9792	XP_007062715.1	APOL6	apolipoprotein L6	none	apolipoprotein L6 [Chelonia mydas]	43.57	54.09	1.47	1.63	0.97	0.96	0.72	8.93	3.98	0.8	0.96	27.61	24.82	27.19	10.18	5.21	3.26	0.81	1.56	2.33	3.65	0.77	1.43	1.54	0.66	2.12	2.24	15.54	28.91	1.09	0.43	3.08	2.49	0.8	0.25	0.94	0.11	1.09	0.85	0.39	2.65	1.54	1.23	1.26
gene11110	XP_007064117.1	APOLD1	apolipoprotein L domain-containing protein 1	APOLD1	Apolipoprotein L domain-containing protein 1	20.48	16.23	75.24	89.19	144.2	116.87	85.54	337.75	675.1	65.47	74.76	27.95	45.98	41.88	91.47	47.8	64.23	47.53	24.78	55.05	42.9	48.66	52.92	513.27	519.08	104.47	106.3	679.21	1262.84	109.83	87.03	143.09	59.29	91.18	46.74	30.04	12.63	29.94	49.85	30.63	58.77	90.25	87.18	81.26
gene17370	XP_007070532.1	APOO	apolipoprotein O	APOO	MICOS complex subunit	2.2	2.2	1.59	1.76	1.78	3.45	3.4	5.25	3.18	3	3.01	10.58	8.21	7.91	4.57	2.43	2.42	2.51	2.7	2.87	2.58	1.53	1.62	3.12	2.86	3.41	3.44	2.94	5.94	1.59	1.6	3.39	2.16	2.39	2.65	2.04	2.39	3.09	3.45	3.16	2.99	2.64	2.77	2.93
gene6740	XP_007059510.1	APOOL	apolipoprotein O-like	APOOL	MICOS complex subunit	3.25	3.62	3.15	3.62	3.17	2.96	3.18	3.97	5.25	2.95	2.82	2.56	2.82	2.61	2.94	1.98	1.92	3.01	2.86	2.39	2.77	4.75	3.89	2.88	3.02	2.59	2.18	2.74	3.2	6.28	6.56	4.98	3.86	3.14	7.3	8.95	7.28	5.95	5.86	5.49	7.69	4.04	3.79	6.48
gene17627	XP_007070788.1	APP	amyloid beta A4 protein isoform X3	APP	Amyloid protein variant 2	9.23	7.92	9.51	10.67	13.33	11.59	9.61	26.95	12.77	17.23	17.08	6.1	11.01	11.09	13.97	9.67	9.85	11.31	11.26	13	12.24	7.13	4.53	16.71	17.18	13.37	11.72	12.06	10.45	6	5.84	9.87	9.27	9.87	5.73	8.47	5.85	8.91	9.54	7.86	5.59	11.93	11.4	7.53
gene5005	XP_007057790.1	APPBP2	amyloid protein-binding protein 2	APPBP2	Amyloid beta precursor protein binding protein 2	6.93	7.36	6.59	7.48	8.1	9.91	8.14	21.57	15.43	15	13.67	12.77	16.22	13.31	11.83	6.64	6.58	8.04	7.03	7.82	6.66	6.59	4.57	17.79	19.37	5.56	4.95	11.42	9.93	9.22	9.31	11.51	10.57	9.86	7.36	9.78	7.21	9.41	11.35	9.7	10.24	10.09	9.66	9.09
gene7971	XP_007060826.1	APPL1	DCC-interacting protein 13-alpha	APPL1	DCC-interacting protein 13-alpha	0.63	0.87	0.71	1.06	0.8	2.88	2.04	6.39	6.34	2.75	2.65	1.17	2.04	1.97	1.52	0.89	0.9	0.73	0.85	0.94	0.91	1.54	0.35	2.98	3.08	1.36	1.33	3.45	5.97	2.08	1.97	1.19	0.92	0.82	0.46	1.86	1.63	1.3	1.46	1.02	1.56	0.44	0.79	1.38
gene13051	XP_007066194.1	APPL2	DCC-interacting protein 13-beta isoform X2	APPL2	DCC-interacting protein 13-beta	5.48	5.41	7.08	7.82	5.97	5.27	4.09	10.7	9.69	15.01	14.66	7.23	11.63	11.46	4.68	4.48	4.13	5.87	6.21	7	6.51	9.8	4.31	7.43	7.36	4.42	3.65	5.66	9.56	13.8	14	9.2	9.64	8.32	7.14	11.98	10.77	9.5	11.01	11.01	10.9	7.15	6.92	9.96
gene6626	XP_007059409.1	APRT	adenine phosphoribosyltransferase	APRT	Adenine phosphoribosyltransferase	16.41	16.19	14.43	21.25	24.33	14.36	13.85	36.5	20.88	19.54	16.2	16.85	18.46	16.71	15.13	14.11	12.14	17.01	14.09	16.35	16.56	8.61	8.47	28.3	31.31	15.01	14.48	19.33	19.78	9.44	7.85	13.89	12.65	13.75	9.86	11.62	11.2	14.41	17.66	17.57	12.89	14.13	15.49	15.95
gene5285	XP_007057981.1	APTX	aprataxin	APTX	Aprataxin	2.3	1.97	2.55	3.19	2.6	3.76	3.19	6.39	5.47	4.78	4.74	3.34	4.23	3.68	3.79	3.55	3.7	4.36	4.52	3.71	3.53	4.1	3.69	3.52	3.59	2.4	2.18	2.85	3.59	3.2	3.18	3.85	3.56	2.67	1.67	2.94	2.97	3.1	2.86	2.45	2.74	2.62	2.84	2.01
gene14273	XP_007067464.1	AQP11	aquaporin-11	AQP11	aquaporin-11 [Chelonia mydas]	0.37	0.51	1.04	1.29	1.38	2.13	1.12	10.14	1.89	1.44	1.72	0.6	1.2	0.96	0.14	0.87	1.47	1.51	1.1	1.75	1.04	0.55	0.48	17.97	16.78	0.76	0.73	2.49	0.28	0.16	0.34	1.16	0.4	1.16	0	0.15	0.23	0.48	0.92	0.53	0.24	2.11	3.01	0.54
gene16757	XP_007069977.1	AQP2	aquaporin-2	AQP2	Aquaporin-2	0	0	0	0	0	16.07	25.89	0	0	69.56	81.3	0	0	0	0	0	0	0	0	0	0	0	0	0.05	0.05	20.26	21.69	0	0	0.02	0	0	0	0	0	0	0	0	0	0	0	0	0	0
gene10394	XP_007063360.1	AQP3	aquaporin-3	AQP3	Aquaporin 3 (Gill blood group)	262.53	325.55	46.76	74.9	59.4	4.08	6.45	2.69	0.39	13.65	15.77	22.24	48.5	47.97	5.24	28.71	30.62	13.67	16.86	27.84	30.34	44.83	10.49	0.07	0	5.63	5.04	1.74	1.49	59.57	58.26	26.45	35.87	32.36	30.49	90.35	55.55	48.55	36.07	29.57	41.46	25.64	26.99	47.83
gene16516	XP_007069741.1	AQP4	aquaporin-4	AQP4	Carbohydrate sulfotransferase	0	0.21	0.08	0.22	0.07	3.23	2.06	0.48	1.88	1.27	1.69	0	0.18	0.09	0.5	0	0	0.17	0	0.08	0.07	0.74	0.67	0	0	0.73	0.62	1.83	2.18	1.51	0.78	0.26	0.37	0.75	0.09	1.24	13.82	0.22	0.4	0.51	0.43	0	0.3	0.58
gene16756	XP_007069982.1	AQP5	aquaporin-5	AQP5	aquaporin-5	0	0	0	0	0	0	0.1	9.87	17.04	0	0.16	74.71	72.31	84.48	109.91	0	0	0	0	0	0	0	0	0	0.22	0	0.09	6.62	0.16	0	0	0	0	0	0	0	0	0	0	0	0	0	0	0
gene11687	XP_007064776.1	AQP6	aquaporin-6	AQP6	aquaporin-6	0.14	0.06	0	0	0.07	0.06	0.05	1.57	0.1	0.16	0.08	1.8	1.72	2.1	1.33	0.07	0	0	0.17	0.08	0	0	0	0.76	0.44	0	0	1.77	6.87	0.04	0	0	0.1	0.13	0.04	0.18	0.11	0.09	0.19	0.05	0.27	0.25	0.19	0.04
gene10396	XP_007063361.1	AQP7	aquaporin-7	AQP7	Aquaporin-7	0.15	0.19	0	0.05	0.2	10.66	11.82	0.33	0.19	1.18	1.47	0.18	0.13	0.09	0.09	0.11	0.11	0.15	0	0.08	0	0.87	0.34	0.08	0.04	7.57	6.45	0.11	0.2	8.31	6.99	0.18	0.25	0.22	2.94	2.51	2.81	1.05	0.85	0.59	2.71	0.52	0.41	0.88
gene5938	XP_007058667.1	AQP8	aquaporin-8	AQP8	Aquaporin 8a, tandem duplicate 1	0	0	0	0	0	0.76	0.43	2.12	9.7	0.31	0.82	3.47	6.98	7.74	71.29	0	0	0.15	0	0	0	0	0	0	0.07	1.97	1.72	1.45	0.36	0.16	0	0	0	0	0.14	0	0	0.08	0	0	0.06	0	0	0
gene3847	XP_007056447.1	AQP9	aquaporin-9	AQP9	Aquaporin 9, transcript variant X1	0.5	0.38	1.63	2	1.48	0.03	0.02	0.02	0.07	0.04	0	0.06	0.02	0.06	0.01	1.07	0.68	0.88	0.83	0.62	1.21	1.4	0.65	0.1	0.06	0.02	0.01	0.11	0.03	1.01	1.04	1.7	1.92	2	0.72	0.64	0.58	1.26	1.82	1.33	0.53	1.43	1.25	0.77
gene16187	XP_007069455.1	AQR	intron-binding protein aquarius	AQR	Aquarius intron-binding spliceosomal factor	1.36	1.21	1.53	1.48	1.45	1.7	1.18	4.28	3.54	2.37	2.4	2.66	5.34	4.19	2.59	1.22	1.24	1.73	1.68	1.7	1.99	1.29	0.55	2.39	2.46	0.99	0.91	1.82	2.89	1.22	1.34	1.76	1.41	1.37	0.67	1.51	1.21	1.66	1.9	1.6	1.41	1.32	1.68	1.54
gene7454	XP_007060310.1	AR	androgen receptor	AR	Androgen receptor del splice variant	0.06	0.05	0.91	1.85	1.46	0.2	0.07	0.35	1.91	0.14	0.13	0.05	0.12	0.07	0.01	0.2	0.05	0.3	0.41	0.74	0.77	1.48	0.11	0.03	0.03	0.05	0.05	0.05	0.06	1.14	1.29	0.45	0.61	0.72	0.08	0.96	1.1	0.73	0.78	0.63	0.85	0.25	0.41	0.91
gene15659	XP_007068902.1	ARAP1	arf-GAP with Rho-GAP domain, ANK repeat and PH domain-containing protein 1	ARAP1	Arf-GAP with Rho-GAP domain, ANK repeat and PH domain-containing protein 1	0.92	0.93	0.8	1.22	1.23	2.93	2.1	9.6	17.69	10.52	11.91	7.78	17.82	18.68	5.03	1.07	1.08	0.93	0.99	1.45	1.34	1.29	0.46	7.81	8.14	2	1.87	8.21	7.52	1.02	0.98	0.97	1.2	1.56	0.31	1.05	1.18	1.09	1.26	1.01	1.12	0.73	1.3	1.16
gene7000	XP_007059773.1	ARAP2	arf-GAP with Rho-GAP domain, ANK repeat and PH domain-containing protein 2	ARAP2	arf-GAP with Rho-GAP domain, ANK repeat and PH domain-containing protein 2	1.06	1.33	1.18	1.28	0.81	0.46	0.33	1.44	1.17	0.68	0.53	0.73	0.64	0.87	0.38	0.83	0.69	0.58	0.71	0.97	1.02	1.29	0.26	0.08	0.05	0.2	0.18	0.64	0.41	2.23	1.97	1.44	1.63	1.46	0.51	1.91	1.59	1.56	1.81	1.58	1.83	0.67	0.74	1.78
gene7531	XP_007060355.1	ARAP3	arf-GAP with Rho-GAP domain, ANK repeat and PH domain-containing protein 3	ARAP3	Arf-gap with rho-gap ank repeat and ph domain-containing protein 3	1.39	1.37	1.67	1.89	2.42	5.71	3.7	7.44	32.94	11.89	13.58	2.95	9.68	9.02	20.34	1.54	2.52	1.93	1.18	2.04	1.68	2.58	2.26	12.38	13.04	3.58	3.77	16.66	28.37	2.03	2	1.47	1.19	1.54	0.38	0.61	1.04	1.05	1.31	0.99	2.08	1.99	2.79	1.95
gene9547	XP_007062449.1	ARCN1	coatomer subunit delta	ARCN1	Archain 1	63.4	64.39	61.83	89.31	84.6	60.66	47.98	204.98	165.56	83.04	80.48	73.59	108.22	113.56	110.05	75.89	78.71	90.45	86.71	91.93	91.18	90.9	45.81	159.88	165.16	37.24	33.79	87.7	82.45	77.87	78.09	84.45	63.94	69.37	49.18	92.29	68.32	96.33	108.93	98.63	95.23	91.11	88.52	98.18
gene9976	XP_007062921.1	AREG	amphiregulin	AREG	Schwannoma derived growth factor	3.22	4.43	5.84	2.48	1.7	0.56	0.29	2.95	1.31	0.43	0.6	0.43	0.53	0.59	0.51	5.74	6.27	3.01	5.26	7.72	5.31	1.64	0.83	0	0.04	0.71	0.8	3.77	9.74	4.4	4.85	12.25	10.79	8.78	3.91	4.01	2.72	8.37	10.9	7.01	8.87	4.61	6.88	13.88
gene12208	XP_007065283.1	AREL1	apoptosis-resistant E3 ubiquitin protein ligase 1	AREL1	Apoptosis resistant E3 ubiquitin protein ligase 1	6.68	6.09	5.68	8.52	9.29	17.97	12.95	40.25	44.12	25.97	25.98	14.73	26.56	27.46	14.72	5.99	7.23	7.66	7.06	9.09	8.4	9.81	2.79	23.29	22.58	8.81	8.58	19.07	29.97	9.3	7.77	9.34	8.9	8.93	3.05	8.82	9.55	10.71	13.47	10.85	10.36	6.46	7.94	10.12
gene3011	XP_007055604.1	ARF1	ADP-ribosylation factor 1 isoform X1	ARF1	ADP-ribosylation factor 1	597.93	611	452.22	473.11	420.14	187.11	164.48	747.61	344.61	391.6	345.86	561.19	523.31	499.32	528.58	464.45	502.7	584.94	525.82	489.27	488.33	409.56	366.03	602.08	604.12	122.64	122.47	312.14	200.78	600.25	579.19	730.98	632.35	584.33	739.4	652.71	529.53	686.37	733.81	797.62	792.37	695.69	668.15	656.24
gene11721	XP_007064771.1	ARF3	ADP-ribosylation factor 3 isoform X2	ARF3	ADP-ribosylation factor 3	276.58	268.93	167.75	279.36	288.22	159.87	154.04	306.87	192.29	235.31	260.32	237.93	308.26	299.16	262	310.85	300.76	350.06	343.89	356.26	341.62	259.34	203.15	448.01	455.58	164.61	183.07	244.74	306.02	157.05	156.49	213.97	162.54	158.78	154.57	167.65	118.12	171.28	179	187.76	174.93	168.08	154.1	184.65
gene7975	XP_007060780.1	ARF4	ADP-ribosylation factor 4	ARF4	ADP-ribosylation factor 4	78.51	75.74	64.2	75.6	74.51	34.61	23.37	202.16	84.23	52.42	49.5	61.06	63.84	55.35	84.28	81.04	85.42	98.53	85.98	82.22	83.19	82.54	122.86	133.6	132.06	19.24	20.59	63.02	40.24	91.69	93.13	101.33	98.86	87.26	104.81	90.15	65.28	101.28	110.75	111.14	118.38	131.95	126.47	113.76
gene13703	XP_007066831.1	ARF5	ADP-ribosylation factor 5	ARF5	ADP-ribosylation factor 5	9.88	10	10.17	11.07	11.27	9.43	7.76	18.31	21.29	16.11	17.68	10.94	19.8	19.94	19.32	9.18	9.04	12.17	11.52	12.12	12.7	10.87	9.47	17	16.21	6.61	6.22	14.06	17.57	9.42	9	9.39	10.61	9.94	7.06	9.29	7.66	10.97	10.18	9.84	10.01	8.73	7.78	10.96
gene7123	XP_007059934.1	ARFGAP1	ADP-ribosylation factor GTPase-activating protein 1	ARFGAP1	ADP-ribosylation factor GTPase-activating protein 1	4.14	4.56	3.06	6.13	5.26	6	3.62	26.7	15.42	8.58	9.03	6.08	10.95	9.91	6.8	5.18	5.26	4.87	5.64	6.62	5.92	5.18	2.06	11.41	11.75	2.47	2.51	6.35	8.61	6.92	8.03	7.6	6.63	7.74	2.44	5.7	4.07	7.21	8.63	6.9	7.17	4.49	5.52	6.68
gene1819	XP_007054359.1	ARFGAP2	ADP-ribosylation factor GTPase-activating protein 2	ARFGAP2	ADP-ribosylation factor GTPase-activating protein 2	21.04	21.77	19.29	24.61	20.11	28.28	35.14	19.48	22.62	36.16	42.93	39.76	36.9	38.41	24.17	25.1	18.29	23.35	27.59	31.68	36.44	36.98	15.25	14.83	17.28	30.96	26.45	19.73	28.64	36	34.16	27.09	23.14	24.59	21.22	39.12	33.3	29.19	29.95	26.27	25.75	17.5	15.78	23.19
gene1577	XP_007054103.1	ARFGEF1	brefeldin A-inhibited guanine nucleotide-exchange protein 1 isoform X1	ARFGEF1	ADP ribosylation factor guanine nucleotide exchange factor 1	0.93	0.85	1.05	1.43	1.11	1.73	1.42	3.28	2.69	2.19	2.06	1.87	2.82	2.71	1.86	0.76	0.73	0.92	0.86	1.06	1.11	1.57	0.69	1.54	1.52	1.12	1.01	1.76	2.34	2.21	2.09	1.28	1.79	1.5	1.39	2.6	1.72	1.71	1.91	1.49	1.87	1.54	1.81	1.89
gene7021	XP_007059899.1	ARFGEF2	brefeldin A-inhibited guanine nucleotide-exchange protein 2	ARFGEF2	ADP ribosylation factor guanine nucleotide exchange factor 2	4.5	4.99	4.63	5.46	4.39	4.38	3.85	7.81	7.74	5.93	5.61	3.47	4.93	5.38	4.36	4.83	3.98	4.25	4.55	5.34	5.53	6.36	1.03	5.63	5.31	3.14	2.72	5.16	7.06	8.04	7.65	5.92	4.26	4.41	1.78	7.72	5.91	7.09	8.31	6.64	8.08	2.99	3.71	6.97
gene18171	XP_007071318.1	ARFIP1	arfaptin-1 isoform X1	ARFIP1	ADP ribosylation factor interacting protein 1	2.55	3.04	2.51	2.92	1.89	1.58	1.37	5.16	3.94	2.69	2.66	2.21	2.55	2.79	2	2.51	2.16	2.08	2.52	2.41	2.37	2.4	1.77	3.51	3.58	1.06	0.88	2.31	2.36	2.63	2.63	2.61	2.27	2.09	2.01	2.91	2.19	2.47	3.22	3.59	3.41	2.3	2.78	3.08
gene12913	XP_007066066.1	ARFIP2	arfaptin-2 isoform X4	ARFIP2	ADP ribosylation factor interacting protein 2	4.55	4.25	2.6	4.32	3.93	8.36	6.78	14.43	15.79	12.3	14.71	10.74	20.15	19.66	15.46	3.19	3.87	3.98	3.65	4.39	5.76	6.8	4.57	9.15	9.03	7.23	7.69	12.3	22.8	3.31	3.53	4.25	3.6	4.37	3.05	3.4	4.19	3.64	3.85	4.83	3.47	2.97	2.62	3.95
gene9689	XP_007062576.1	ARFRP1	ADP-ribosylation factor-related protein 1	ARFRP1	Epididymis secretory sperm binding protein	6.18	4.93	5.9	5.65	4.92	6.8	5.92	14.36	12.35	11.19	10.83	7.68	13.32	13.43	11.95	6.52	7.34	7.75	7.82	7.68	8.28	8.57	4.9	7.36	7.93	5.04	4.74	8.3	12.07	9.67	8.66	9.47	8.66	8.71	10.17	12.63	10.89	9.94	11.5	12.33	11.22	7.32	7.42	11.23
gene9392	XP_007062313.1	ARG1	arginase-1	ARG1	Arginase, hepatic	0.1	0	0	0.1	0.08	0	0.06	0.04	0.2	0.21	0.15	0.37	0.26	0.43	0.39	0	0.02	0	0.03	0	0	0	0	0.08	0.17	0.02	0.02	0.21	0.36	0.03	0	0.06	0	0	0	0	0.04	0.01	0.04	0	0	0.02	0	0.03
gene3310	XP_007055931.1	ARGLU1	arginine and glutamate-rich protein 1	ARGLU1	arginine and glutamate-rich protein 1	29.34	27.21	26.66	30.21	31.2	204.36	133.24	283.99	425.2	190.19	176.91	32.64	186.06	175.4	188.31	31.61	34.25	34.53	36.61	39.94	34.44	94.66	82.18	125.92	139.78	109.3	121.68	130.25	197.36	100.21	104.38	109.65	117.34	101.35	103.82	140.62	131.41	120.29	113.28	122.25	133.24	125	143.13	98.96
gene16577	XP_007069797.1	ARHGAP1	rho GTPase-activating protein 1	ARHGAP1	Rho GTPase-activating protein 1	7.08	7.31	6.22	8.98	9.32	11.57	10.83	16.91	30.12	11.51	12.11	12.91	15.27	16.19	11.56	7.22	7.45	7.01	6.95	8.07	8.1	5.06	1.58	18.8	17.22	7.1	5.99	13.97	21.55	4.78	4.22	4.9	4.12	4.89	1.19	4.89	4.14	5.15	6.9	4.8	4.74	4.17	4.35	5.39
gene3158	XP_007055764.1	ARHGAP10	rho GTPase-activating protein 10	ARHGAP10	Rho GTPase activating protein 10	0.48	0.47	0.55	0.57	0.49	0.91	0.58	2.02	1.64	0.41	0.45	0.08	0.26	0.23	0.46	0.49	0.42	0.69	0.58	0.59	0.54	0.85	0.49	0.62	0.52	0.35	0.34	0.77	1.2	0.87	0.87	0.77	0.76	0.7	0.52	1.04	0.88	0.81	0.89	0.74	0.9	0.64	0.65	0.89
gene16196	XP_007069423.1	ARHGAP11A	rho GTPase-activating protein 11A	ARHGAP11A	Rho GTPase activating protein N/AflII-2	11.02	10.15	9.76	7.96	8.23	3.43	1.96	20.25	7.24	5.81	5.19	3.36	4.25	4.31	7.24	12.5	14.81	16.68	13.43	12.72	12.43	5.85	3.7	24.41	24.19	2.18	2.06	8.21	6.9	9.03	9.89	19.27	10.99	12.49	5.87	7.71	7.19	13.99	16.29	14.44	13.45	12.71	12.75	14.14
gene2377	XP_007054968.1	ARHGAP12	rho GTPase-activating protein 12	ARHGAP12	Rho-type GTPase-activating protein 12	0.79	0.7	0.89	0.78	0.79	1.43	1.09	2.37	2.12	2.29	2.07	1.37	1.75	1.74	1.14	0.66	0.68	0.66	0.66	0.8	0.71	1	0.39	1.53	1.6	1.03	0.87	1.25	1.73	1.62	1.55	1.21	1.05	1.04	0.5	1.22	1.69	1.05	1.27	1.01	1.08	0.81	1.13	1.22
gene4846	XP_007057539.1	ARHGAP15	rho GTPase-activating protein 15	ARHGAP15	rho GTPase-activating protein 15	0.05	0.04	0.08	0.06	0.07	0.46	0.51	0.14	0.26	0.23	0.22	0.09	0.16	0.13	0.42	0.07	0.03	0.05	0.03	0.05	0.06	0.08	0.1	0.44	0.48	0.21	0.2	0.42	0.17	0.06	0.06	0.02	0.08	0.09	0.04	0.09	0.05	0.08	0.09	0.06	0.12	0.09	0.15	0.11
gene5936	XP_007058638.1	ARHGAP17	rho GTPase-activating protein 17	ARHGAP17	Rho GTPase activating protein 17	5.82	5.43	9.48	7.2	6.62	14.89	11.57	25.4	59.1	16.46	16.01	9.08	18.35	18.12	24.49	6.76	6.28	6.12	6.72	7.95	9.27	9.58	5.15	10.07	9.94	10.71	10.08	16.27	48.41	17.35	16.18	7.78	10.52	12.18	6.4	11.37	10.45	9.67	11.31	9.03	10.94	6.3	7.86	10.01
gene8003	XP_007060840.1	ARHGAP18	rho GTPase-activating protein 18	ARHGAP18	Rho GTPase activating protein 18	0.58	0.5	0.71	0.49	0.46	2.42	2.22	3.01	6.28	2.75	2.58	2.27	2.4	2.68	1.13	0.39	0.48	0.35	0.43	0.55	0.58	0.47	0.43	0.85	0.97	1.41	1.3	1.9	1.54	0.6	0.57	0.47	0.37	0.5	0.16	0.29	0.64	0.34	0.55	0.42	0.51	0.49	0.56	0.54
gene15018	XP_007068231.1	ARHGAP19	rho GTPase-activating protein 19	ARHGAP19	Rho GTPase activating protein 19	0.95	0.96	1.13	0.97	0.78	0.64	0.46	5.03	0.69	0.2	0.15	2.14	1.82	1.78	0.93	1.38	1.63	1.16	1.62	1.77	1.55	1.12	0.49	2.07	2.18	0.24	0.13	1.39	0.89	0.67	0.86	1.78	0.95	0.81	0.27	0.92	0.94	1.31	1.48	1.5	1.15	0.82	0.76	1.33
gene5837	XP_007058539.1	ARHGAP21	rho GTPase-activating protein 21	ARHGAP21	rho GTPase-activating protein 21	2.43	2.57	1.42	1.47	1.56	2.21	1.35	5.81	6.52	4.26	3.73	1.94	3.11	2.92	2.08	2.21	2.45	2.47	2.32	1.67	1.71	1.25	0.81	5.48	5.36	1.3	1.14	3.02	2.65	1.34	1.25	2.21	1.43	1.66	0.72	1.14	1.09	1.31	1.59	1.27	1.37	1.96	2.09	1.43
gene15925	XP_007069195.1	ARHGAP22	rho GTPase-activating protein 22	ARHGAP22	Rho GTPase-activating protein 22	0.21	0.17	0.12	0.23	0.22	0.53	0.4	0.42	0.8	0.05	0.04	0.02	0.03	0.05	0.22	0.22	0.21	0.2	0.25	0.17	0.17	0.19	0.07	0.21	0.18	0.25	0.26	0.13	0.32	0.18	0.17	0.2	0.28	0.22	0.16	0.26	0.31	0.32	0.27	0.27	0.28	0.27	0.24	0.31
gene9133	XP_007062094.1	ARHGAP23	rho GTPase-activating protein 23	ARHGAP23	rho GTPase-activating protein 23	1.49	1.76	1.23	1.67	1.5	1.1	0.85	4.62	4.98	1.82	2.01	0.72	1.75	1.7	2.23	1.4	1.44	1.04	1.21	1.93	1.7	1.78	0.83	2.55	2.74	0.97	1.19	2.55	5.08	1.09	1.22	1.47	2.01	1.71	0.72	1.39	1.36	1.36	1.14	0.9	1.32	0.91	0.92	1.49
gene13569	XP_007066689.1	ARHGAP24	rho GTPase-activating protein 24 isoform X1	ARHGAP24	Rho GTPase activating protein 24	0.16	0.11	0.11	0.12	0.23	2.94	2.58	0.38	0.74	0.98	1	0.4	0.67	0.71	0.86	0.13	0.07	0.08	0.11	0.16	0.18	0.05	0.13	0.08	0.07	3.04	2.69	1.02	0.76	0.03	0.02	0.08	0.19	0.23	0.02	0.02	0.17	0.08	0.11	0.06	0.03	0.13	0.08	0.07
gene12461	XP_007065540.1	ARHGAP25	rho GTPase-activating protein 25	ARHGAP25	Rho GTPase-activating protein 25	0.44	0.61	0.72	0.7	0.47	0.28	0.26	0.61	2.76	1.59	1.66	0.77	1.63	1.35	5.58	0.62	0.55	0.4	0.6	0.65	0.93	0.44	0.25	0.32	0.38	0.32	0.24	3.07	2.68	0.17	0.18	0.19	0.85	1.03	0.12	0.11	0.14	0.51	0.68	0.5	0.55	0.46	0.39	1.03
gene10672	XP_007063670.1	ARHGAP26	rho GTPase-activating protein 26 isoform X1	ARHGAP26	Rho GTPase activating protein 26	0.03	0.02	0.03	0.03	0.05	0.25	0.14	0.91	0.39	0.24	0.27	0.3	0.42	0.33	0.35	0.05	0.11	0.04	0.04	0.07	0.04	0.04	0.04	0.4	0.43	0.13	0.09	0.28	0.43	0.03	0.03	0.05	0.03	0.02	0	0.02	0.01	0.01	0.04	0.02	0.03	0.02	0.03	0.03
gene1337	XP_007053893.1	ARHGAP27	rho GTPase-activating protein 27	ARHGAP27	rho GTPase-activating protein 27	2.08	2.45	1.71	2.31	1.65	0.64	0.62	1.26	4.74	2.24	2.28	1.51	1.69	2.26	1.86	1.37	1.16	1.27	1.19	1.66	1.7	2.35	0.43	1.43	1.5	0.63	0.63	2.32	4.2	1.48	1.49	1.68	1.73	1.85	0.29	1.53	1.68	1.96	2.19	1.39	2.4	1.16	1.13	2.39
gene9471	XP_007062382.1	ARHGAP28	rho GTPase-activating protein 28	ARHGAP28	Rho GTPase activating protein 28	0.31	0.26	0.32	0.24	0.49	2.37	1.39	9.97	4.95	3.71	3.89	0.92	3.22	2.62	1.1	0.29	0.5	0.26	0.26	0.34	0.23	0.17	0.07	4.03	3.87	0.89	0.78	2.87	1.39	0.19	0.27	0.26	0.28	0.47	0.03	0.13	0.12	0.36	0.7	0.4	0.26	0.29	0.53	0.3
gene12153	XP_007065236.1	ARHGAP29	rho GTPase-activating protein 29	none	Rho GTPase activating protein 29	0.64	0.81	0.83	0.92	1.04	2.66	1.63	5.99	5.84	3.99	3.56	1.9	3.72	3.5	4.88	0.58	0.54	0.62	0.62	0.8	0.81	2.09	0.85	1.91	2	1.35	1.05	3.66	3.97	2.17	2.01	0.66	1.53	1.64	0.85	2.17	1.64	1.74	1.82	1.21	2.26	0.87	1.16	1.89
gene295	XP_007052914.1	ARHGAP30	rho GTPase-activating protein 30	ARHGAP30	Rho GTPase-activating protein 30	1.42	1.62	1.97	1.76	1.48	0.38	0.32	0.98	4.84	2.05	2.26	1.54	2.67	2.44	6.24	1.65	1.18	1.53	1.96	1.53	2.45	1.82	0.53	0.51	0.88	0.43	0.32	4.42	2.52	1.15	1.03	0.73	1.25	1.4	0.18	0.49	0.52	1.6	2.2	1.59	1.96	0.67	0.71	1.99
gene13294	XP_007066419.1	ARHGAP32	rho GTPase-activating protein 32-like	ARHGAP32	Rho GTPase activating protein 32	2.42	3.27	2.3	2.24	1.95	2.77	1.95	5.86	2.44	2.57	2.58	2.04	2.31	2.8	0.96	2.02	1.88	1.16	1.55	1.86	1.8	1.83	0.23	1.64	1.82	1.32	1.33	1.49	1.45	1.63	1.6	1.09	0.82	0.9	0.03	1.52	1.35	1.47	1.36	0.96	1.41	0.44	0.6	1.48
gene15867	XP_007069113.1	ARHGAP35	rho GTPase-activating protein 35	ARHGAP35	rho GTPase-activating protein 35	2.53	3.04	2.55	3.67	3.22	4.05	3.24	10.15	7.97	5.05	4.71	4.86	5.21	4.49	1.8	2.73	2.47	2.01	2.21	3.1	2.9	3.3	0.37	5.4	5.74	2.35	2.05	4.59	5.54	3.21	3.28	1.89	1.59	1.97	0.18	3.25	2.66	2.75	3.16	2.09	2.89	0.68	1.59	2.91
gene10407	XP_007063391.1	ARHGAP39	rho GTPase-activating protein 39	ARHGAP39	rho GTPase-activating protein 39	0.05	0.03	0.03	0.04	0.05	0.14	0.08	0.31	0.15	0.15	0.19	0.13	0.19	0.19	0.11	0.03	0.02	0.04	0.03	0.04	0.04	0.04	0.04	0.05	0.03	0.07	0.05	0.08	0.14	0.03	0.04	0.02	0.04	0.03	0.01	0.04	0.1	0.04	0.06	0.03	0.05	0.04	0.06	0.03
gene4576	XP_007057238.1	ARHGAP40	rho GTPase-activating protein 40	ARHGAP40	rho GTPase-activating protein 40	0.77	0.73	2.52	2.64	2.36	8.46	5.66	11.99	6.75	7.48	8.12	1.52	2.79	2.79	1.66	1.84	2.43	2.37	1.84	2.93	2.21	4.67	0.88	4.92	7.19	3.28	2.98	3.75	2.02	4.22	4.53	2.13	2.24	3.11	0.72	5.56	4.08	2.56	2.51	1.62	3.59	1.71	2.5	3.51
gene6682	XP_007059455.1	ARHGAP42	rho GTPase-activating protein 42	ARHGAP42	Rho gtpase-activating protein 42	0.13	0.09	0.07	0.09	0.16	0.56	0.32	1.3	0.68	0.89	0.77	0.31	0.66	0.62	0.28	0.13	0.2	0.08	0.08	0.12	0.09	0.08	0.06	0.43	0.38	0.25	0.21	0.56	0.68	0.04	0.04	0.11	0.14	0.15	0.01	0.05	0.06	0.07	0.11	0.07	0.06	0.07	0.14	0.06
gene12260	XP_007065334.1	ARHGAP5	rho GTPase-activating protein 5 isoform X3	ARHGAP5	rho GTPase-activating protein 5	4.37	4.63	3.93	4.61	3.9	6.79	4.8	14.84	24.21	7.01	6.16	4.76	5.75	5.76	4.74	3.82	3.58	2.98	3.77	3.93	3.82	4.35	2.13	5.93	5.9	2.93	2.67	7.11	7.63	5.19	4.49	4.47	4.11	4.12	2.44	4.97	4.24	4.51	6.01	4.33	5.42	3.61	4.51	5.06
gene7466	XP_007060316.1	ARHGAP6	rho GTPase-activating protein 6	ARHGAP6	Rho GTPase activating protein 6	0.13	0.1	0.12	0.18	0.29	0.46	0.21	1.56	1.89	1.11	1.14	0.36	1.23	1.01	0.56	0.15	0.23	0.24	0.16	0.2	0.17	0.14	0.17	1.02	0.98	0.16	0.16	0.73	0.9	0.08	0.05	0.14	0.09	0.14	0.02	0.03	0.05	0.08	0.12	0.09	0.07	0.18	0.32	0.1
gene8891	XP_007061808.1	ARHGAP8	rho GTPase-activating protein 8	ARHGAP8	rho GTPase-activating protein 8	0.29	0.26	0.33	0.2	0.21	2.17	1.85	1.54	1.25	2.67	2.54	1.78	2.21	2.6	0.84	0.35	0.23	0.11	0.14	0.31	0.36	0.47	0.31	0.17	0.19	1.58	1.54	1.18	1.37	0.57	0.64	0.38	0.51	0.55	0.55	0.45	0.37	0.44	0.39	0.31	0.58	0.34	0.32	0.62
gene670	XP_007053259.1	ARHGAP9	rho GTPase-activating protein 9	ARHGAP9	Rho GTPase activating protein 9	0.56	0.33	0.22	0.51	0.53	0.36	0.28	1.56	2.27	1.05	1.05	0.36	1.72	1.08	2.81	0.64	0.3	0.61	0.53	0.71	1.21	1.02	0.68	0.67	0.39	0.53	0.52	3.57	1.76	0.13	0.26	0.35	0.5	0.52	0.06	0.09	0.17	0.66	0.36	0.12	0.67	0.45	0.5	0.76
gene10453	XP_007063418.1	ARHGDIA	rho GDP-dissociation inhibitor 1 isoform X2	ARHGDIA	Rho GDP dissociation inhibitor alpha	170.98	189.88	156.39	164.75	149.84	86.02	97.85	146.7	123.35	126.2	130.47	186	167.29	182.36	174.48	187.33	176.65	163.64	175.53	187.68	175.34	124.63	53.17	156.27	146.27	82.23	72.44	113.81	110.21	120.29	105.55	131.65	91.18	87.69	60.67	106.95	100.5	128.53	152.08	155.04	128.47	87.96	88.83	139.09
gene11063	XP_007064087.1	ARHGDIB	rho GDP-dissociation inhibitor 2	ARHGDIB	Rho GDP dissociation inhibitor beta	143.78	116.23	110.58	116.82	128.24	41.32	32.4	168.81	182.76	177.83	186.41	179.24	189.74	191.03	588.02	148.47	155.73	178.45	163.34	154.14	192.92	101.22	96.55	175.38	169.17	53.65	52.05	312.8	207.62	60.19	62.28	96.01	98.05	119.92	47.15	53.35	50.64	99.76	113.29	99.32	94.89	112.19	101.47	126.57
gene6080	XP_007058807.1	ARHGEF10	rho guanine nucleotide exchange factor 10	ARHGEF10	Rho guanine nucleotide exchange factor 10	0.92	1.36	1.49	1.79	1.32	0.84	0.44	3.3	4.21	0.91	0.66	0.35	0.68	0.51	0.35	1.16	1.09	1.07	1.25	1.51	1.44	1.91	0.44	1.3	1.25	0.23	0.21	0.99	1.08	2.53	2.42	1.79	1.87	1.82	0.45	1.99	1.25	1.51	2.03	1.75	1.76	0.75	1.17	1.85
gene16109	XP_007069361.1	ARHGEF10L	rho guanine nucleotide exchange factor 10-like protein	ARHGEF10L	Rho guanine nucleotide exchange factor 10 like	2.28	2.55	1.75	2.32	1.85	9.19	7.02	5.24	4.38	4.92	5.13	3.67	6.04	6.54	2.77	2.25	1.7	2.24	2.74	3.16	3.36	2.49	1.29	3.17	2.71	6.38	6.08	3.4	3.91	1.94	1.98	1.97	1.85	1.99	1.15	1.71	2.37	1.64	1.85	1.92	1.43	1.22	1.2	1.72
gene11636	XP_007064699.1	ARHGEF11	rho guanine nucleotide exchange factor 11	ARHGEF11	rho guanine nucleotide exchange factor 11	1.18	1.18	1.18	2.01	2.03	5.92	4.1	12.7	16.08	5.24	6.07	1.78	7.96	6.92	6.71	1.51	1.66	2.14	2.46	2.88	2.64	4.04	1.82	8.15	7.66	2.98	3.31	7.7	9.76	3.79	3.64	2.7	2.77	2.77	0.99	2.32	1.88	2.37	2.1	2.28	1.93	1.9	2.38	2.55
gene13882	XP_007067054.1	ARHGEF12	rho guanine nucleotide exchange factor 12	ARHGEF12	Guanine nucleotide exchange factor	6.49	6.64	6.66	8.76	7.3	4.6	3.7	12.53	21.54	7.49	8.02	7.82	10.21	10.47	9.27	6.27	5.17	4.99	6.46	7.17	7.55	9.27	1.51	7.34	8.13	4.03	3.82	12.25	26.85	10.33	10.51	6.74	6.42	6.91	2.08	9.61	9.19	8.65	9.65	7.8	8.52	3.82	4.35	8.05
gene17062	XP_007070223.1	ARHGEF16	rho guanine nucleotide exchange factor 16	ARHGEF16	Rho guanine nucleotide exchange factor 16	5.66	6.23	2.26	1.9	2.19	2.18	1.67	3.74	1.58	0.81	0.59	2.32	2.95	3.01	1.86	3.84	2.89	1.73	2.07	2.36	2.79	2.37	1.22	2.65	2.65	2.47	2.29	3.25	2.36	2.6	2.56	4.12	3.12	2.99	1.1	2.58	2.69	4.94	5.44	4.15	4.22	2.51	2.97	4.43
gene9448	XP_007062368.1	ARHGEF17	rho guanine nucleotide exchange factor 17	ARHGEF17	Rho guanine nucleotide exchange factor 17	0.47	0.33	0.28	0.41	0.57	0.93	0.66	1.85	2.22	1.15	1.23	0.83	0.88	0.77	0.45	0.28	0.34	0.4	0.41	0.54	0.38	0.6	0.03	2.16	2.31	0.47	0.41	2.87	2.49	0.35	0.28	0.19	0.13	0.15	0.04	0.4	0.34	0.33	0.39	0.24	0.25	0.08	0.16	0.33
gene18950	XP_007072094.1	ARHGEF18	rho guanine nucleotide exchange factor 18	ARHGEF18	rho guanine nucleotide exchange factor 18	1.12	1.21	0.72	1.34	1.19	2.96	2.26	4.15	6.12	3.46	3.8	2.62	3.61	3.8	2.46	0.92	0.88	0.69	0.76	1.08	1.27	1.49	0.18	2.67	2.48	1.3	1.28	2.54	4.72	1.67	1.67	0.93	0.85	1.07	0.25	1.85	1.69	1.55	1.92	1.21	1.57	0.48	0.94	1.5
gene11598	XP_007064677.1	ARHGEF2	rho guanine nucleotide exchange factor 2	ARHGEF2	rho guanine nucleotide exchange factor 2	0.97	0.97	0.69	1.24	1.13	1.1	0.91	4.65	4.52	3.62	4.25	2.6	6.94	6.93	7.09	0.88	0.78	0.57	0.87	1.02	0.89	0.72	0.36	2.28	2.62	1.13	1.08	4.25	6.25	0.34	0.33	0.75	0.75	0.87	0.09	0.27	0.26	0.57	0.67	0.49	0.48	0.46	0.43	0.57
gene4745	XP_007057427.1	ARHGEF26	rho guanine nucleotide exchange factor 26	ARHGEF26	Rho guanine nucleotide exchange factor 26	0.14	0.11	0.08	0.05	0.06	0.47	0.35	1.27	0.61	0.86	0.99	0.63	0.68	0.64	0.6	0.03	0.05	0.04	0.04	0.11	0.08	0.17	0.06	0.22	0.21	0.28	0.3	0.66	0.93	0.06	0.1	0.04	0.06	0.05	0.03	0.05	0.07	0.07	0.06	0.06	0.11	0.06	0.05	0.06
gene11510	XP_007064574.1	ARHGEF28	rho guanine nucleotide exchange factor 28	ARHGEF28	Rho-guanine nucleotide exchange factor	1.05	0.77	1.12	0.84	1.16	6.12	3.87	7.9	2.92	8.12	7.45	2.47	5.76	4.82	0.68	1.45	1.56	1.39	1.42	1.43	1.4	1.1	0.4	6.21	7.19	2.35	2.2	2.15	0.63	1.3	1.29	1.44	0.97	1.07	0.68	2	1.65	1.9	2.13	1.43	1.65	1.62	2.28	1.63
gene7968	XP_007060776.1	ARHGEF3	rho guanine nucleotide exchange factor 3 isoform X1	ARHGEF3	rho guanine nucleotide exchange factor 3	0.33	0.36	0.53	0.64	0.42	0.87	0.51	0.85	1.65	0.7	0.74	0.14	0.46	0.33	0.3	0.3	0.25	0.41	0.38	0.38	0.49	0.87	0.32	0.66	0.74	0.3	0.26	0.88	1.35	1.15	1.01	0.66	0.7	0.56	0.28	0.85	0.82	0.84	0.89	0.82	0.86	0.45	0.52	0.89
gene10259	XP_007063241.1	ARHGEF33	rho guanine nucleotide exchange factor 33	ARHGEF33	Rho guanine nucleotide exchange factor 33	1.03	1.08	1.03	0.48	0.44	0.29	0.21	2.02	0.61	0.93	0.8	0.64	1.1	1.65	0.48	1.11	0.81	0.59	0.58	0.97	0.83	0.59	0.32	0.22	0.06	0.12	0.17	0.36	0.32	0.53	0.66	0.71	0.52	0.79	0.22	0.31	0.19	0.61	0.8	0.84	0.41	0.54	0.35	0.49
gene9504	XP_007062406.1	ARHGEF37	rho guanine nucleotide exchange factor 37	ARHGEF37	Rho guanine nucleotide exchange factor 37	0.34	0.39	1.24	2.55	1.66	1.78	1.73	2.22	2.65	0.83	1.13	0.94	0.81	1.44	0.59	0.67	0.61	1.56	1.71	2.2	2.25	13.55	2.11	0.53	0.74	1.51	1.07	1.34	1.66	15.56	14.04	1.63	3.65	4.31	4.39	14.92	20.38	6.02	5.15	4.49	5.38	2.7	2.07	5.6
gene1912	XP_007054452.1	ARHGEF38	dynamin-binding protein	ARHGEF38	rho guanine nucleotide exchange factor 38	0.15	0.14	0.16	0.19	0.25	1.61	1.22	1.45	2.43	2.4	2.55	1.72	3.25	3.12	2.59	0.07	0.07	0.05	0.09	0.11	0.05	0.16	0.3	0.54	0.38	1.11	0.99	1.42	2.55	0.15	0.07	0.04	0.09	0.08	0.05	0.05	0.17	0.14	0.13	0.05	0.08	0.08	0.11	0.09
gene11555	XP_007064605.1	ARHGEF4	rho guanine nucleotide exchange factor 4 isoform X1	ARHGEF4	Rho guanine nucleotide exchange factor 4	0.93	1.05	0.44	0.45	0.34	0.4	0.3	0.58	1.39	0.27	0.25	0.5	0.65	0.79	0.36	0.36	0.35	0.37	0.47	0.36	0.37	0.82	0.22	0.13	0.17	0.53	0.42	0.4	0.78	1	1.12	0.82	0.56	0.54	0.43	0.93	0.74	0.89	0.9	0.92	0.99	0.49	0.44	0.86
gene15487	XP_007068724.1	ARHGEF6	rho guanine nucleotide exchange factor 6	ARHGEF6	Rho guanine nucleotide exchange factor 6	3.53	3.88	4.41	4.71	3.88	3.05	2.23	5.6	9.09	4.89	4.81	3.46	5.25	5.52	4.29	2.88	2.65	2.96	3.54	4.16	4.17	5.6	1.31	4.64	5.55	1.66	1.64	5.55	5.04	5.69	5.43	3.74	4.5	4.89	1.29	5.42	4.73	5.44	6.33	5.05	5.26	2.76	3.05	5.46
gene10946	XP_007063962.1	ARHGEF7	rho guanine nucleotide exchange factor 7 isoform X1	ARHGEF7	Rho guanine nucleotide exchange factor 7	0.44	0.48	0.51	0.5	0.5	0.84	0.49	3.52	2.27	2.61	2.68	0.7	1.55	1.37	1.23	0.32	0.4	0.36	0.33	0.44	0.32	0.49	0.26	1.24	1.24	0.36	0.32	1.02	1.81	0.66	0.54	0.6	0.5	0.56	0.23	0.56	0.5	0.57	0.72	0.53	0.67	0.5	0.73	0.63
gene7435	XP_007060238.1	ARHGEF9	rho guanine nucleotide exchange factor 9 isoform X1	ARHGEF9	Rho guanine nucleotide exchange factor 9	0.52	0.51	0.45	0.38	0.32	0.1	0.07	0.13	0.45	0.11	0.11	0.05	0.13	0.14	0.43	0.35	0.26	0.59	0.67	0.42	0.43	0.62	0.24	0.17	0.16	0.06	0.07	0.17	0.31	0.71	0.69	0.51	0.36	0.32	0.39	0.86	0.69	0.56	0.5	0.57	0.53	0.24	0.21	0.59
gene11805	XP_007064872.1	ARID1A	AT-rich interactive domain-containing protein 1A isoform X1	ARID1A	AT-rich interaction domain 1A	5.21	5.59	6.24	6.8	5.54	8.71	7.59	14.41	13.77	11.09	11.47	7.25	12.95	13.3	12.78	4.89	4.05	4.41	5.24	5.33	5.73	7.07	2.48	8.2	8.16	7.58	6.88	10.59	15.25	6.38	6.32	6.19	6.52	6.32	3.78	7.44	5.29	6.54	6.58	5.15	7.2	4.39	4.68	6.6
gene10699	XP_007063696.1	ARID1B	AT-rich interactive domain-containing protein 1B-like	ARID1B	AT-rich interactive domain-containing protein 1B	0.54	0.47	0.66	0.68	0.59	0.75	0.51	1.77	1.46	1.35	1.37	0.73	1.5	1.36	0.68	0.48	0.49	0.52	0.54	0.56	0.62	0.68	0.25	1.07	1.12	0.47	0.41	0.85	0.88	0.75	0.75	0.54	0.59	0.53	0.33	0.86	0.59	0.63	0.64	0.55	0.59	0.48	0.48	0.65
gene11025	XP_007064047.1	ARID2	AT-rich interactive domain-containing protein 2	ARID2	AT-rich interaction domain 2	0.61	0.64	0.8	0.81	0.69	1.09	0.71	2.44	2.85	1.69	1.59	0.98	1.79	1.73	1.38	0.51	0.52	0.52	0.66	0.65	0.65	0.83	0.39	1.44	1.41	0.58	0.58	1.52	1.88	0.89	0.95	0.86	0.81	0.86	0.5	0.96	0.91	0.82	0.8	0.63	1.02	0.67	0.89	0.87
gene19057	XP_007072248.1	ARID3A	AT-rich interactive domain-containing protein 3A	ARID3A	AT-rich interactive domain-containing protein 3A	0.13	0.2	0.21	0.32	0.16	1.19	0.93	0.57	1.47	0.71	0.84	0.27	0.42	0.52	0.56	0.14	0.13	0.09	0.12	0.17	0.24	0.39	0.12	0.42	0.46	0.66	0.58	0.77	1.54	0.17	0.19	0.11	0.18	0.08	0.07	0.16	0.13	0.17	0.13	0.07	0.07	0.07	0.05	0.15
gene12771	XP_007065910.1	ARID3B	AT-rich interactive domain-containing protein 3B	ARID3B	AT-rich interaction domain 3B	0.57	0.69	0.09	0.3	0.35	2.42	1.67	3.37	6.09	2.44	2.64	0.89	2.25	2.11	1.8	0.23	0.29	0.16	0.22	0.38	0.33	0.41	0.11	1.73	1.69	1.13	1.12	1.85	4.68	0.46	0.45	0.43	0.29	0.47	0.05	0.41	0.59	0.38	0.28	0.26	0.38	0.21	0.41	0.57
gene12300	XP_007065385.1	ARID4A	AT-rich interactive domain-containing protein 4A isoform X3	ARID4A	AT-rich interaction domain 4A	2.04	2.64	3.45	3.21	3.11	4.23	3.35	7.37	18.75	6	5.51	3.46	6.98	5.87	10.39	2.85	2.62	2.84	2.93	2.82	3	3.91	3.38	4.7	4.47	3.45	3.26	7.17	11.34	3.98	3.81	2.91	4.16	4.07	2	3.87	3.08	3.34	4.04	2.94	3.98	3.06	3.49	3.78
gene15689	XP_007068936.1	ARID4B	AT-rich interactive domain-containing protein 4B	ARID4B	AT-rich interactive domain-containing protein 4B	0.93	0.83	0.88	1.2	1.06	3.29	2.97	3.57	4.87	3	2.52	1.83	3.19	3.04	3.27	0.76	0.85	0.91	0.99	0.94	0.89	1.47	1.16	1.9	1.91	1.99	1.87	2.44	3.62	1.6	1.75	1.18	1.49	1.33	1.08	1.35	1.41	1.23	1.49	1.22	1.34	1.15	1.39	1.51
gene16904	XP_007070097.1	ARID5A	AT-rich interactive domain-containing protein 5A	ARID5A	AT-rich interactive domain-containing protein 5A	3.84	4.53	7.72	5.26	4.93	8.34	8	10.05	47.38	35.09	41.2	24.19	48.38	43.12	36.99	6.13	7.56	4.16	5.31	8.66	9.32	6.66	4.34	12.92	13.75	14.89	16.37	31.66	44.41	6.45	7	5.01	6.49	6.4	2.31	5.24	4.59	5.48	7.6	5.33	9.72	5.41	4.74	10.08
gene2339	XP_007054900.1	ARID5B	AT-rich interactive domain-containing protein 5B	ARID5B	AT-rich interactive domain-containing protein 5B	0.76	0.61	0.88	0.79	0.79	1.51	0.79	4.69	2.82	4.48	4.51	1.55	2.62	2.5	0.75	0.62	0.79	0.58	0.61	1.07	1.11	0.88	0.17	3.39	3.43	0.61	0.59	2.82	1.34	0.69	0.66	0.76	0.73	0.67	0.2	0.72	0.32	0.65	0.92	0.65	1.03	0.63	0.79	0.78
gene3912	XP_007056523.1	ARIH1	E3 ubiquitin-protein ligase ARIH1	ARIH1	RBR-type E3 ubiquitin transferase	3.54	3.57	4.11	4.92	4.17	5.15	3.94	12.85	12.09	9.33	9.19	6.07	10.01	9.65	10.6	4.02	3.83	4.77	4.69	4.57	4.56	5.18	3.38	7.14	7.35	4.28	3.82	5.99	12.46	6.26	6.21	5.73	5.28	4.88	5.58	6.78	8.03	6.77	6.94	6.3	6.75	5.31	4.93	6.85
gene16350	XP_007069587.1	ARIH2	E3 ubiquitin-protein ligase ARIH2	ARIH2	RBR-type E3 ubiquitin transferase	3.76	3.88	3.42	5.13	3.9	3.75	2.61	9.74	8.18	5.67	5.51	4.23	6.87	6.34	5.88	4.44	4.25	4.07	4.6	4.95	4.43	4.92	1.52	5.19	5	2.5	2.17	4.35	9.18	6.11	6.97	6.49	4.73	4.97	3.44	7.02	7.51	6.65	7.11	6.57	7.03	3.99	4.02	6.65
gene16092	XP_007069341.1	ARL1	ADP-ribosylation factor-like protein 1	ARL1	ADP ribosylation factor like GTPase 1	48.12	48.92	48.47	48.61	45.38	23.47	19.84	64.77	63.91	49.97	47.55	69.19	56.29	64.35	63.7	45.68	40.28	52.18	54.92	46.91	48.49	38.27	26.2	52.39	51.84	21.16	17.53	36.81	38.76	40.63	39.18	48.44	41	39.05	49.89	58.01	51.15	66.55	67.83	68.34	64.61	51.54	47.72	61.62
gene11997	XP_007065079.1	ARL10	ADP-ribosylation factor-like protein 10	ARL10	ADP ribosylation factor like GTPase 10	66.3	69.24	42.23	47.91	35.94	11.78	6.83	39.02	18.77	28.33	31.72	21.29	36.56	33.02	25.16	46.59	37.51	51.1	50.98	49.14	54.56	45.17	19.6	43.68	43.22	11.49	9.77	31.45	19.54	54.93	47.07	65.1	56.55	56.14	51.63	60.54	67.77	74.55	71.32	82.83	76.48	42.03	37.93	70.03
gene19273	XP_007072421.1	ARL11	ADP-ribosylation factor-like protein 11	ARL11	ADP ribosylation factor like GTPase 11	7.34	6.17	0	5.72	2.93	3.79	5.4	8.45	4.42	4.21	1.68	8.17	4.61	9.56	1.68	1.57	2.54	4.26	3.66	4.91	4.44	0	0	1.16	0	1.94	0.47	1.66	6.7	0.44	0	5.13	3.68	4.21	0	0.49	0.57	7.05	5.47	3.57	5.77	0.9	1.99	2.08
gene14769	XP_007067971.1	ARL14EP	ARL14 effector protein	ARL14EP	ADP ribosylation factor like GTPase 14 effector protein	21.07	17.73	20.54	26.72	28.07	29.47	22.12	72.03	77.61	48.79	45.65	50.76	55.64	56.71	41.17	29.42	29.83	29.69	25.87	34.14	30.96	35.61	18.28	50.72	44.97	15.21	15.93	43.37	56.1	43.48	39.69	37.82	31.77	33.84	21.87	49.35	41.21	33.76	39.5	36.21	37.04	21.54	25.81	36.2
gene2880	XP_007055466.1	ARL14EPL	ARL14 effector protein-like isoform X1	ARL14EPL	ADP ribosylation factor like GTPase 14 effector protein like	0	0	0	0	0	0.03	0	0.19	0.59	0.58	0.18	0	0.1	0	0.09	0	0	0	0	0.04	0	0.04	0.09	0.19	0	0	0	0	0	0	0	0.09	0	0	0	0.03	0	0	0	0	0	0.02	0.11	0
gene256	XP_007052895.1	ARL15	ADP-ribosylation factor-like protein 15	ARL15	ADP ribosylation factor like GTPase 15	0.16	0.13	0.15	0.27	0.19	0.44	0.3	0.6	0.92	0.47	0.43	0.12	0.18	0.21	0.32	0.19	0.15	0.19	0.15	0.21	0.23	0.23	0.17	0.32	0.31	0.36	0.27	0.41	0.62	0.24	0.2	0.21	0.18	0.2	0.09	0.2	0.11	0.19	0.25	0.19	0.25	0.13	0.14	0.27
gene10446	XP_007063435.1	ARL16	ADP-ribosylation factor-like protein 16	ARL16	ADP ribosylation factor like GTPase 16	4.72	2.9	5.52	3.98	5.42	17.2	14.65	17.84	12.93	14.78	17.38	18.11	24.68	25.93	14.73	4.82	5.86	5.72	6.42	6.37	6.4	6.03	5.81	13.8	14.91	14.77	14.61	14.62	15.92	6.49	5.06	7.92	8.92	9.83	9.32	12.41	8.1	8.03	6.06	6.95	5.17	6.79	5.39	7.27
gene17276	XP_007070412.1	ARL2	ADP-ribosylation factor-like protein 2 isoform X1	ARL2	ADP ribosylation factor like GTPase 2	32.54	32.03	26.11	34.26	29.89	18.82	15.98	31.67	39.95	30.62	37.83	47.4	59.18	54.24	69.52	37.15	30.96	41.82	41.51	35.82	36.22	31.81	24.72	37.34	45.29	21.52	16.82	34.06	45.13	26.35	27.52	39.16	26	23.9	12.55	18.84	22.95	21.08	22.55	18.46	23.62	16.2	16.2	21.5
gene17467	XP_007070640.1	ARL2BP	ADP-ribosylation factor-like protein 2-binding protein	ARL2BP	ADP ribosylation factor like GTPase 2 binding protein	3.57	5.14	3.73	3.99	4.61	8.98	7.26	32.32	10.47	9.6	8.42	7.47	11.4	8.85	4.46	4.48	5.17	3.55	4.17	4.98	4.08	4.97	2.53	16.27	14.44	3.05	4.45	8.06	7.62	4.25	4.14	5.78	2.79	4.23	1.32	4.24	4.6	4.8	6.02	3.96	5.85	3.61	5.41	5.57
gene691	XP_007053276.1	ARL4A	ADP-ribosylation factor-like protein 4A	ARL4A	ADP ribosylation factor like GTPase 4A	93.52	110.48	96.84	136.02	104.46	21.88	33.36	89.32	584.56	86.74	80.47	133.61	132.12	144.9	163.42	94.9	110.78	138.05	160.45	113.56	117.27	345.69	170.02	84.74	80.99	38.66	26.57	135.71	457.53	416	366.82	190.18	129.41	129.75	348.94	486.87	376.67	285.21	255.92	225.18	364.12	155.27	140.12	291.94
gene2282	XP_007054811.1	ARL4D	ADP-ribosylation factor-like protein 4D	ARL4D	Neuroprotective protein 2	376.58	347.02	223.15	318.24	309.77	221.7	188.46	175.04	767.1	950.86	1110	82.08	140.05	112.31	343.38	454.01	376.36	493.31	524.09	172.94	222.16	672.55	572	685.34	624.76	217.48	261.15	580.67	258.7	627.74	598.02	983.31	446.19	475.95	1275.59	1063.49	1025.17	534.65	665.72	775.88	1113.4	794.06	537.82	718.35
gene4092	XP_007056747.1	ARL5A	ADP-ribosylation factor-like protein 5A	ARL5A	ADP ribosylation factor like GTPase 5A	4.95	5.39	5.77	5.52	4.66	3.42	2.66	25.83	7.29	11.06	12.3	7.62	8.74	9.6	5.74	6.25	7.77	7.41	6.76	6.44	6.15	5.58	5.21	10.71	10.85	2.35	1.76	5.7	4.67	7.9	5.94	8.65	7.78	7.13	9.45	7.6	7.35	8.27	8.95	10.45	9.14	9.27	10.37	8.46
gene5818	XP_007058526.1	ARL5B	ADP-ribosylation factor-like protein 5B isoform X1	ARL5B	ADP ribosylation factor like GTPase 5B	3.37	2.75	1.83	2.55	2.21	2.5	1.53	8.14	11.21	5.01	4.93	2.38	4.69	3.6	2.79	2.33	2.27	2.95	2.59	2.32	1.77	3.02	2.29	4.38	4.01	1.6	1.76	3.6	5.21	4.26	4.17	4.04	4.53	4.84	3.65	3.5	4.07	4.73	5.66	6.2	6.52	4.54	4.78	4.59
gene4933	XP_007057614.1	ARL6	ADP-ribosylation factor-like protein 6	ARL6	ADP-ribosylation factor-like protein 6	0.77	0.6	0.6	0.84	0.69	3.43	2.71	5.33	2.28	3.41	3.66	2.68	3.49	3.5	1.38	1.03	0.89	1	0.83	0.89	0.92	1.2	1	1.2	1.13	2.48	1.88	1.86	1.88	1.64	1.79	2.31	1.64	1.32	1.79	1.98	1.75	1.82	1.87	1.73	1.81	1.63	1.61	1.69
gene11421	XP_007064442.1	ARL6IP1	ADP-ribosylation factor-like protein 6-interacting protein 1	ARL6IP1	ADP ribosylation factor like GTPase 6 interacting protein 1	83.62	79.75	55.23	77.66	73.52	35.27	28.33	93.39	76.45	69.63	65.75	77.42	71.39	79.45	80.87	82.67	75.11	88.36	85.22	79.04	84.43	65.7	39.27	98.86	105.59	26.82	26.14	64.81	71.53	86.67	83.39	102.09	81.29	77.34	89.61	105.66	86.39	99.89	103.76	108.67	105.04	80.3	78.65	101.38
gene5636	XP_007058337.1	ARL6IP4	ADP-ribosylation factor-like protein 6-interacting protein 4	ARL6IP4	ADP ribosylation factor like GTPase 6 interacting protein 4	13.89	12.51	17.35	18.12	17.51	10.78	9.74	17.45	12.43	15.68	15.61	15.21	23.35	17.2	24.17	20.58	19.25	24.88	24.62	24.24	23.58	20.12	18.84	10.8	12.47	10.93	9.4	11.17	15.61	12.26	12.77	15.47	14.99	12.12	14.34	19.35	16.61	18.63	23.18	22.83	15.36	16.43	13.94	16.76
gene8629	XP_007061547.1	ARL6IP5	PRA1 family protein 3	none	ADP-ribosylation factor-like 6 interacting protein 5b	9.39	8.77	7.56	9.27	11.13	5.69	4.29	25.9	12.95	9.61	9.93	8.18	8.62	8.46	6.69	8.99	9.99	10.08	8.41	9.77	9.6	6.04	6.3	21.26	19.61	4.26	4.24	10.05	3.72	5.27	5.36	9.17	7.91	8.03	5.94	8.88	10.29	11.48	15.93	13.48	11.23	11.9	13.65	11.45
gene4087	XP_007056784.1	ARL6IP6	ADP-ribosylation factor-like protein 6-interacting protein 6	ARL6IP6	ADP-ribosylation factor-like protein 6-interacting protein 6	10.38	10.35	8.16	10.55	8.77	7.66	5.79	13.99	19.15	10.5	12.19	7.98	12.45	10.34	10.31	8.65	8.43	10.13	9.53	10.24	11.11	11.28	5.44	10.69	10.84	4.21	4.23	9.87	17.51	12.26	12.75	12.26	10.31	9.21	9.81	13	10.68	10.95	14.56	14.02	13.9	8.12	9.55	13.26
gene1835	XP_007054370.1	ARL8A	ADP-ribosylation factor-like protein 8A	ARL8A	ADP ribosylation factor like GTPase 8A	6.75	7.2	6.92	6.55	5.67	5.7	4.1	14.34	11.19	12.6	13.98	10.3	18.45	17.99	13.2	6.71	3.75	5.23	6.3	5.96	6.69	6.87	3.18	10.28	12.74	5.93	4.96	10.07	14.14	10.48	8.28	7.79	8.08	7.65	5.3	6.91	5.33	11.22	8.2	6.85	7.63	5.26	4.93	7.84
gene17477	XP_007070654.1	ARL9	ADP-ribosylation factor-like protein 9	ARL9	ADP ribosylation factor like GTPase 9	6.02	5.04	3.71	4.3	4.76	3.19	2.45	19.19	11.94	9.88	10.77	20.04	18.77	18.35	13.1	5.12	6.35	5.53	5.24	5.32	4.83	3.66	3.8	10.03	11.07	1.85	1.67	6.85	6.77	3.77	3.92	5.72	4.11	3.83	2.35	2.65	5.24	4.08	5.44	4.97	4.25	4.66	4.95	5.04
gene8612	XP_007061504.1	ARMC1	armadillo repeat-containing protein 1 isoform X1	ARMC1	Armadillo repeat-containing protein 1	3.66	2.99	2.73	3.66	3.83	4.09	3.24	10.51	8.22	6.83	6.97	5.28	7.67	6.86	6.78	3.35	4.07	4.36	3.79	4.3	3.94	3.8	3.31	9.33	9.26	2.37	2.81	6.35	6.06	3.89	3.61	5.27	4.55	4.44	3.72	4.44	3.91	4.73	6.12	5.33	4.76	6.25	6.16	5.22
gene10828	XP_007063861.1	ARMC10	armadillo repeat-containing protein 10	ARMC10	Armadillo repeat-containing X-linked protein 3	1.9	1.73	1.7	2.27	1.78	5.67	5.27	9.43	9.8	6.72	5.17	3.17	5.22	4.63	3.49	1.39	1.45	1.77	1.19	1.85	1.34	2.4	1.81	6.06	4.91	3.98	3.08	4.8	8.61	3.82	3.35	2.16	2.28	2.11	1.39	2.91	3.45	2.19	2.43	2.16	2.77	1.69	1.73	2.78
gene10586	XP_007063604.1	ARMC12	armadillo repeat-containing protein 12	ARMC12	armadillo repeat-containing protein 12	0	0	0	0	0	0	0.02	0	0	0	0.03	0.21	0.08	0.04	0.17	0	0.03	0	0	0	0	0	0	0	0.1	0	0	0.03	0	0	0.08	0	0	0.06	0.06	0	0.05	0.01	0.04	0	0	0	0.06	0
gene4795	XP_007057467.1	ARMC2	armadillo repeat-containing protein 2	ARMC2	armadillo repeat-containing protein 2	0.05	0.07	0.09	0.14	0.14	0.42	0.23	2.51	0.73	1.14	0.93	0.6	1.29	1.06	0.67	0.09	0.1	0.1	0.13	0.14	0.1	0.17	0.16	0.25	0.2	0.17	0.19	0.29	0.39	0.18	0.14	0.15	0.08	0.14	0.12	0.22	0.25	0.25	0.35	0.23	0.28	0.26	0.38	0.21
gene5830	XP_007058536.1	ARMC3	armadillo repeat-containing protein 3	ARMC3	Armadillo repeat-containing protein 3	0.02	0.01	0.03	0.04	0.02	1.2	0.83	5.55	0.5	0.61	0.5	1.71	4.18	4.2	0.42	0.03	0.02	0.02	0.02	0.02	0.02	0.06	0.05	0.05	0.04	0.45	0.55	0.41	0.91	0.04	0.02	0.05	0.04	0.03	0.06	0.06	0.05	0.07	0.08	0.13	0.07	0.07	0.04	0.07
gene11314	XP_007064343.1	ARMC4	armadillo repeat-containing protein 4	ARMC4	Armadillo repeat-containing protein 4	0.01	0	0.03	0.03	0.03	0.14	0.08	1.28	0.05	0.1	0.14	0.77	0.75	0.7	0.13	0.04	0.02	0.02	0.01	0.01	0.03	0.06	0.03	0.01	0.02	0.05	0.05	0.08	0.09	0.12	0.1	0.15	0.06	0.08	0.2	0.41	0.17	0.24	0.3	0.29	0.32	0.18	0.14	0.23
gene18985	XP_007072107.1	ARMC6	armadillo repeat-containing protein 6	ARMC6	Armadillo repeat-containing protein 6	11.19	11.39	8.16	12.09	11.08	8.26	7.61	22.22	23.91	21.55	20.23	13.47	24.53	27.5	25.82	11.98	12.71	14.52	12.06	11.49	13.37	10.86	5.92	20.77	18.32	9.85	9.62	13.7	26.39	11	9.93	15.86	10.58	13.26	7.34	12.57	15.2	12.38	18.11	18.5	17.68	12.38	12.33	14.96
gene12030	XP_007065105.1	ARMC7	armadillo repeat-containing protein 7	ARMC7	armadillo repeat-containing protein 7	5.17	4.48	6.84	5.93	7.56	11.9	9.5	23.37	19.44	15.45	15.67	15.88	15.76	17.26	11.6	7.9	6.08	10.92	8.29	10.5	8.38	12.93	6.55	32.66	36.43	9.77	8.91	16.86	18.12	13.78	12.22	13.22	7.4	8.47	8.67	18.99	15.89	11.44	12.26	11.42	12.46	15.97	13.87	11.4
gene5163	XP_007057870.1	ARMC9	lisH domain-containing protein ARMC9	ARMC9	LisH domain-containing protein ARMC9	0.22	0.17	0.18	0.22	0.26	1.08	0.8	2.91	1.19	1.26	1.33	0.67	0.94	1.06	0.4	0.28	0.22	0.23	0.26	0.25	0.24	0.26	0.13	0.37	0.54	0.49	0.4	0.58	0.64	0.26	0.29	0.33	0.31	0.39	0.12	0.43	0.35	0.35	0.41	0.46	0.38	0.28	0.24	0.48
gene14957	XP_007068166.1	ARNT	aryl hydrocarbon receptor nuclear translocator	ARNT	Aryl hydrocarbon receptor nuclear translocator	4.76	4.13	5.52	4.98	5.5	7.88	5.57	26.56	21.62	21.67	23.31	7.72	21.09	18.78	7.72	5.66	5.87	4.25	5.58	5.19	5.31	4.94	1.68	22.12	21.73	4.45	4.53	14.03	12.92	4.51	4.25	4.67	4.35	4.08	0.92	3.36	3.68	4.97	5.99	4.59	4.44	3.43	4.38	5.02
gene13786	XP_007066906.1	ARNT2	aryl hydrocarbon receptor nuclear translocator 2	ARNT2	Aryl hydrocarbon receptor nuclear translocator 2	0.15	0.09	0.05	0.1	0.19	1.88	1.22	3.09	2.19	1.69	1.5	0.16	0.79	0.73	0.18	0.14	0.13	0.09	0.09	0.14	0.09	0.1	0.05	0.81	0.69	0.6	0.44	0.6	0.45	0.09	0.09	0.15	0.13	0.17	0	0.07	0.08	0.16	0.13	0.12	0.06	0.09	0.15	0.12
gene6033	XP_007058759.1	ARNTL	aryl hydrocarbon receptor nuclear translocator-like protein 1 isoform X3	ARNTL	Aryl hydrocarbon receptor nuclear translocator like	0.9	1.05	1.26	1.23	0.87	2.2	1.53	3.69	4.49	2.75	2.77	1.42	2.58	2.6	2.09	0.63	0.67	1.02	0.98	1.29	1.39	2.46	1.16	1.57	1.61	1.79	1.66	2.3	3.16	4.99	4.78	2.84	2.7	1.97	2.88	3.98	3.33	2.21	1.82	1.78	2.8	1.48	1.53	2.57
gene10096	XP_007063091.1	ARNTL2	aryl hydrocarbon receptor nuclear translocator-like protein 2	ARNTL2	Aryl hydrocarbon receptor nuclear translocator like 2	1.15	1.2	0.58	0.81	0.65	3.92	1.73	16.21	6.74	2.79	1.98	0.4	3.08	2.88	1.95	0.63	0.87	0.48	0.63	0.84	0.51	4.4	1.27	3.26	3.18	1.12	1.01	2.34	2.42	4.28	4.49	4.7	3.72	3.62	0.99	2.96	2.8	2.8	3.08	2.69	3	2.01	2.24	2.47
gene9860	XP_007062788.1	ARPC1A	actin-related protein 2/3 complex subunit 1A	ARPC1A	Actin-related protein 2/3 complex subunit	143.08	146.8	86.76	97.1	81.73	21.5	16.56	136.41	34.18	57.89	60.09	86.73	84.78	80.33	88.18	95.35	82.28	102.97	97.51	98.34	104.62	90.58	64.15	42.38	43.24	20.25	19.19	45.71	41.94	124.96	124.74	124.87	111.34	91.56	157.16	150.65	113.14	136.19	144.5	158.95	149.97	95.71	83.48	131.62
gene9861	XP_007062789.1	ARPC1B	actin-related protein 2/3 complex subunit 1B	ARPC1B	Actin-related protein 2/3 complex subunit	83.13	72.74	72.29	81.37	99.99	21.04	11.48	159.55	84.56	95.14	102.8	95.88	91.34	79.93	171.08	73.35	63.07	83.39	72.83	100.27	92.95	31.58	49.47	104.49	100.09	16.52	14.9	173.14	67.48	15.46	15.65	42.23	75.03	96.11	17.39	18.7	16.63	56.73	63.46	50.08	44.74	69.51	61.17	65.06
gene5645	XP_007058344.1	ARPC3	actin-related protein 2/3 complex subunit 3	ARPC3	Actin-related protein 2/3 complex subunit 3-B	94.44	90.81	70.96	70.38	69.46	25.69	23.72	90.73	59.85	96.13	92.35	100.52	97.49	81.67	180.83	84.36	94.54	115.76	106.18	83.48	88	52.76	81.66	82.14	81.55	23.11	20.41	77.17	45.13	80.96	79.38	129.75	135.06	115.11	116.03	87.69	80.23	123.86	130.72	146.25	135.64	131.98	130.51	117.82
gene12855	XP_007066023.1	ARPC4	actin-related protein 2/3 complex subunit 4	ARPC4	Actin-related protein 2 3 complex subunit 4	92.67	94.68	55.6	83.94	75.85	27.06	19.36	77.04	83.71	60.91	61.04	58.86	76.53	73.07	118.1	78.49	67.77	91.5	93.61	91.77	103.69	49.12	36.72	57	55.35	21.45	16.29	62.74	57.05	58.09	57.89	74.91	70.48	65.61	61.24	58.86	52.99	85.13	88.75	88.73	70.13	62.73	55.03	79.63
gene8308	XP_007061195.1	ARPC5	actin-related protein 2/3 complex subunit 5 isoform X2	ARPC5	Actin-related protein 2/3 complex subunit 5-A	213.06	206.68	132.79	199.74	191.39	73.04	68.84	239.17	132.2	171.8	192.84	207.02	210.01	196.88	178.68	207.4	196.97	217.92	219.71	212.98	221.55	133.37	90.86	322.85	310.83	62.13	57.5	184.57	100.03	125.37	123.9	160.37	152	142.32	85.32	127.66	112.71	159.24	194.03	196.11	162.83	144.09	139.64	164.62
gene8156	XP_007061149.1	ARPC5L	actin-related protein 2/3 complex subunit 5-like protein	ARPC5L	Actin-related protein 2/3 complex subunit 5	12.41	14.18	11.2	16.76	13.58	5.3	5.43	11.28	13.79	12.72	12.03	8.9	14.23	13.8	15.41	12.22	12.99	13.53	13.02	14.79	14.47	14.22	9.9	9.28	8.53	4.04	4.03	13.52	10.84	17.46	19.73	21.05	18.5	18.16	25.6	24.37	22.4	22.82	26.29	24.84	28.71	18.29	18.97	24.62
gene3825	XP_007056431.1	ARPP19	cAMP-regulated phosphoprotein 19	ARPP19	cAMP regulated phosphoprotein 19	30.82	28.49	23.12	29.33	28.71	15.1	12.12	30.27	17.85	26.48	24.99	23.6	27.06	25.2	23.36	25.85	24.53	25.38	25.54	24.43	25.29	22.64	12.32	28.12	27.45	10.08	9.57	18.14	19.91	41.05	39.27	50.88	42.8	40.93	36.7	37.58	34.84	37.44	52.34	48.02	49	30.21	33.39	41.8
gene4612	XP_007057290.1	ARPP21	cAMP-regulated phosphoprotein 21 isoform X3	ARPP21	cAMP regulated phosphoprotein 21	0.83	0.59	0.43	0.49	0.67	0.06	0.03	0.27	0.57	0.24	0.2	0.31	0.4	0.35	0.2	0.36	0.5	0.55	0.46	0.69	0.57	0.55	1.11	0.85	0.76	0.03	0.04	1.5	0.92	0.31	0.35	0.5	0.52	0.55	0.13	0.33	0.56	0.34	0.32	0.18	0.26	0.23	0.23	0.19
gene2770	XP_007055341.1	ARR3	arrestin-C	ARR3	arrestin-C	0	0	0	0.06	0.14	0.05	0	0.05	0	0	0	0	0	0	0.03	0	0	0	0	0	0.03	0.06	0.03	0	0	0	0	0	0.03	0.1	0.12	0	0.08	0.15	0	0.08	0.04	0.21	0.14	0	0.19	0.18	0.14	0.18
gene17602	XP_007070770.1	ARRB1	beta-arrestin-1-like	ARRB1	Beta-arrestin-1	1.2	1.05	0.63	0.98	1.64	3.65	2.09	10.38	17.69	4.83	4.65	1.71	3.72	3.64	5.48	1.06	1.27	1.3	0.8	1.24	1.27	0.5	0.27	5.9	6.07	1.93	1.68	8.55	16.51	0.65	0.51	0.69	0.29	0.77	0.06	0.2	0.35	0.54	0.79	0.43	0.53	0.54	0.78	0.81
gene14500	XP_007067697.1	ARRDC1	arrestin domain-containing protein 1	ARRDC1	Arrestin domain-containing protein 1	2.82	3.7	2.74	2.23	1.58	1.7	1.7	4.35	3.46	2.68	3.1	2.3	3.03	3.58	3.2	2.33	1.68	1.57	1.77	2.36	2.78	1.73	0.5	0.56	0.66	1.89	1.87	2.18	7.08	2.15	2.19	1.96	1.9	2.01	0.77	1.62	0.74	2.28	2.41	1.83	1.78	1.31	1.22	2.6
gene18954	XP_007072189.1	ARRDC2	arrestin domain-containing protein 2	ARRDC2	Arrestin domain-containing protein 2	19.36	18.19	26.17	38.62	33.9	7.41	8.26	18.56	82.03	16.53	19.6	13.53	35.31	26.89	45.47	20.09	16.48	22.11	26.27	30.43	33.6	32.75	13.85	18.63	17.79	19.08	18.51	36.73	130.77	26.89	26.25	26.65	34	29.77	17	22.28	19.91	22.64	25.42	29.51	24.77	15.3	15.83	25
gene1610	XP_007054132.1	ARRDC3	arrestin domain-containing protein 3	ARRDC3	Arrestin domain-containing protein 3 mRNA	19.71	19.78	41.23	39	32.95	21.04	16.44	32.56	68.2	115.71	113.79	34.36	94.39	73.36	22.41	22.62	16.52	13.27	16.58	21.92	24.37	14.39	4.86	31.69	34.37	16.1	15.18	47.48	42.76	25.71	25.24	35.1	37.49	36.16	6.43	25.41	19.85	23.88	32.01	27.07	18.8	15.52	21.11	29.33
gene1046	XP_007053602.1	ARRDC4	arrestin domain-containing protein 4	ARRDC4	Arrestin domain-containing protein 4	2.26	2.68	1.91	1.81	1.87	2.88	1.77	5.04	7.34	3.88	3.27	1.78	3.5	2.85	4.74	2.93	2.51	2.5	2.42	1.91	2.49	1.37	0.68	3.77	3.54	1.68	1.44	3.4	7.78	1.88	1.93	3.79	3.04	3.67	1.07	1.99	1.69	2.77	4.82	4.94	2.65	3.27	3.42	2.5
gene19108	XP_007072278.1	ARRDC5	arrestin domain-containing protein 5	ARRDC5	Arrestin domain-containing protein 5	0.36	0.17	0.38	0.93	0.53	0.51	0.22	1.27	1.52	0.14	0.34	0.06	0.3	0.14	0	0.13	0.15	0.21	0.44	0.33	0.48	0.92	0.27	0.28	0.47	0.16	0.15	0.4	0.88	1.18	1.48	0.38	0.43	0.23	0.11	0.84	0.98	0.96	0.76	1.03	0.43	0.55	0.04	0.44
gene13665	XP_007066792.1	ARSA	arylsulfatase A-like	ARSA	Arylsulfatase A	60.67	52.57	39.65	62.13	65.29	69.14	62.53	147.08	118.01	57.51	68.37	58.27	94.26	100.04	71.5	60.45	57.85	58.13	60.19	76.35	74.21	71.79	34.95	164.07	170.03	48.09	53.95	118.7	103.44	59.6	55.56	61.28	49.41	54.8	22.67	30.7	30.58	38.66	44.86	40.73	38.1	34.84	33.69	40.6
gene13635	XP_007066754.1	ARSB	arylsulfatase B	ARSB	Dimethylglycine dehydrogenase, mitochondrial	1.5	1.5	1.39	1.27	1.68	7.46	7.55	4.36	2.78	2.37	2.35	2.5	2.79	2.62	5.47	1.59	1.5	1.51	1.44	1.56	1.56	0.57	0.55	2.34	2.12	5.13	4.56	1.77	1.39	0.49	0.48	1.01	0.91	1	0.52	0.61	0.5	0.78	1.01	0.84	0.54	1.25	1.07	0.74
gene10329	XP_007063298.1	ARSD	arylsulfatase D	ARSD	Arylsulfatase D	2.64	2.55	1.84	2.95	2.33	5.2	4.93	5.91	7	5.82	6.02	2.48	4.46	5.56	1.18	3.08	2.25	2.8	3.38	3.97	4.36	7.32	3.44	1.64	1.38	2.69	2.4	4.18	3.14	7.46	7.57	4.07	5.28	4.94	4.17	9.36	6.31	5.96	5.82	5.78	4.55	3.91	3.75	6.12
gene10328	XP_007072759.1	ARSE	arylsulfatase E (chondrodysplasia punctata 1)	none	Arylsulfatase D	0.01	0.02	0	0.01	0	0.32	0.21	0.22	0.06	0.05	0.09	0.01	0.03	0.03	0.11	0	0.01	0	0	0	0	0.01	0	0	0.02	0.01	0	0.09	0.05	0	0	0.02	0.05	0	0.01	0	0.02	0.04	0	0	0.01	0.01	0	0.02
gene2579	XP_007055188.1	ARSG	arylsulfatase G	ARSG	Arylsulfatase G	1.73	1.42	1.86	2.26	2.03	4.8	4.39	3.79	4.42	2.25	2.19	2.34	4.06	4.14	4.46	1.94	1.62	2.56	2.11	2.05	2.49	2.82	2.48	2.94	2.94	2.51	2.11	2.81	2.74	3.41	3.68	3.64	3.05	2.12	2.59	4.16	3.85	2.87	3.88	4.2	3.93	2.51	2.32	3.07
gene18425	XP_007071588.1	ARSI	arylsulfatase I	ARSI	Arylsulfatase I	19.31	15.71	8.91	13.66	19.09	4.46	0.38	61.97	8.59	45.48	50.15	17.34	31.81	31.71	0.59	7.66	8.54	7.11	10.36	11.82	10.06	0.69	0.12	54.3	64.12	0.62	1.14	26.46	7.23	0.5	0.06	10.64	6.09	9.27	0	0.7	0.41	5.48	6.55	3.25	0.82	8.41	13.21	3.06
gene1951	XP_007054548.1	ARSJ	arylsulfatase J	ARSJ	Arylsulfatase J	0.73	0.61	0.96	1.07	1.26	0.92	0.87	2.55	0.85	1.7	1.92	0.66	1.05	1.17	0.57	1.06	1.1	0.93	1.05	0.7	0.91	0.26	0.2	1.66	1.94	1.01	0.89	1.57	1.16	0.26	0.37	1.55	1.74	1.87	0.12	0.23	0.26	1.21	1.72	1.24	0.71	1.08	0.81	1.02
gene16857	XP_007070052.1	ART1	GPI-linked NAD(P)(+)--arginine ADP-ribosyltransferase 1	ART1	Erythroblast NAD(P)(+)--arginine ADP-ribosyltransferase	0	0	0	0	0	0	0	0	0.24	0	0	0	0	0	0.18	0	0	0	0	0	0	0.17	0.63	0	0	0.03	0	0.44	1.25	0	0.02	0	0	0	0	0	23.36	0	0	0	0	0	0	0
gene11067	XP_007064139.1	ART4	ecto-ADP-ribosyltransferase 4	ART4	Ecto-ADP-ribosyltransferase 4	3.38	1.58	0	9.89	4.51	3.4	4.56	9.27	180.75	0	0	4.57	0.71	1.34	29.64	0.6	2.93	0.65	1.41	2.52	0	1.25	0	8.91	3.59	24.25	20.34	19.08	314.75	1.7	4.93	0.99	2.02	1.44	0	0.38	2.65	0	1.15	0.39	7.02	0	0	0
gene8671	XP_007061595.1	ARTN	artemin	ARTN	artemin	0.83	0.39	0	0.41	1.66	2.15	3.37	8.9	1.88	9.55	7.64	2.11	20.92	17.25	7.61	1.34	0.36	0.48	0.52	2.79	1.68	1.85	4.77	1.97	4.64	2.48	3.49	1.88	3.8	1.75	1.56	1.21	1.19	0.53	0	0	0.65	1.27	0.28	0.87	1.36	1.02	1.13	0
gene17999	XP_007071178.1	ARV1	protein ARV1	ARV1	ARV1 homolog, fatty acid homeostasis modulator	3.41	3.34	2.09	3.05	2.68	5.93	5.65	6.87	11.38	8.89	9.23	4.46	5.49	5.29	4.81	3.41	2.43	3	3.15	3.35	3.03	4.29	2.78	3.18	2.79	3.8	3.88	4.21	8.3	6.09	5.36	4.66	4.82	4.62	4.09	5.64	3.75	5.25	6.01	4.79	4.66	5.05	5.01	5.1
gene2467	XP_007055009.1	ARVCF	armadillo repeat protein deleted in velo-cardio-facial syndrome homolog isoform X3	ARVCF	ARVCF, delta catenin family member b	0.02	0.01	0.03	0.05	0.06	0.39	0.32	0.63	1.33	0.13	0.16	0.09	0.17	0.18	0.42	0.1	0.06	0.11	0.07	0.13	0.17	0.11	0.04	0.22	0.25	0.25	0.21	0.86	1.66	0.05	0.05	0.03	0.06	0.05	0.02	0.06	0.07	0.07	0.1	0.09	0.05	0.07	0.09	0.11
gene17361	XP_007070571.1	ARX	homeobox protein ARX	ARX	homeobox protein ARX	0	0	0	0	0	0.02	0	0	0	0.05	0	0.02	0.14	0.03	0.03	0	0	0	0	0	0	0.03	0.7	0	0	0	0	0	0	0.01	0.03	0.03	0.02	0.03	0.12	0.05	2.5	0	0	0.06	0.01	0	0.03	0.01
gene5209	XP_007057932.1	AS3MT	arsenite methyltransferase	AS3MT	arsenite methyltransferase	7.58	6.42	6.55	8.85	7.9	25.71	27.9	13.75	15.54	17.38	18.59	14.33	17.4	17.27	20.76	7.88	7.67	10.5	8.19	10.99	10.42	8.32	7.76	18.46	17.71	26.64	23.82	15.89	17.71	10.93	11.11	12.18	11.83	10.01	10.76	9.72	7.66	9.07	10.95	10.21	8.81	10.96	9.19	9.74
gene9811	XP_007062753.1	ASAH1	acid ceramidase	ASAH1	N-acylethanolamine-hydrolyzing acid amidase	121.78	112.98	179.81	183.16	145.02	24.29	19.84	71.39	46.15	176.28	174.54	49.86	71.03	73.36	41.21	156.58	114.48	220.35	211.01	195.86	212.11	249.03	112	18.12	19.77	20.65	17.94	27.16	28.15	229.95	229.79	179.3	227.61	194.78	238.77	281.87	172.6	213.18	201.29	229.66	281.38	144.63	129.81	214.05
gene18516	XP_007071657.1	ASAH2B	neutral ceramidase	ASAH2	N-acylsphingosine amidohydrolase 2	0.02	0	0	0.02	0.01	0.06	0	0.16	0.07	0.08	0.08	0.05	0.11	0.09	0.18	0.03	0.03	0	0.03	0.03	0.1	0.66	0.43	0.06	0.06	0.01	0.01	0.1	0.1	1.47	1.45	0.07	0.17	0.2	1.2	1.5	0.85	0.15	0.07	0.07	0.13	0.13	0.09	0.1
gene3351	XP_007055962.1	ASAP1	arf-GAP with SH3 domain, ANK repeat and PH domain-containing protein 1	ASAP1	Arf-GAP with SH3 domain, ANK repeat and PH domain-containing protein 1	1.17	1.14	1.51	1.72	2.33	4.02	2.85	15.6	9.39	8.79	7.48	1.85	6.51	4.48	2.7	1.68	1.7	1.79	1.24	1.49	1.47	1.24	0.78	7.61	7.48	1.32	1.38	5.24	5.66	0.96	1.37	1.97	1.75	1.13	0.45	0.86	1.09	1.49	1.56	1.07	1.1	1.56	2.01	1.16
gene661	XP_007053255.1	ASAP2	arf-GAP with SH3 domain, ANK repeat and PH domain-containing protein 2	ASAP2	Arf-GAP with SH3 domain, ANK repeat and PH domain-containing protein 2	1.58	1.59	1.3	1.67	1.41	1.52	1.14	3.7	2.66	2.08	1.91	1.49	1.73	2.04	1.13	1.37	1.34	1.04	1.32	1.27	1.26	1.33	0.52	1.39	1.33	0.69	0.67	1.19	1.21	1.8	1.68	2.46	1.96	1.87	1.11	1.95	1.33	2.28	2.41	2.44	2.57	1.77	1.82	2.05
gene11840	XP_007064933.1	ASAP3	arf-GAP with SH3 domain, ANK repeat and PH domain-containing protein 3	ASAP3	arf-GAP with SH3 domain, ANK repeat and PH domain-containing protein 3	1.64	1.81	1.24	2.01	2.24	3.15	0.68	23.47	11.61	10.46	11.21	2.97	12.25	11.2	1.97	1.7	1.41	1.86	1.83	2.27	2.07	2.55	0.68	22.49	21.85	0.44	0.48	8.36	1.38	2.4	2.6	2.64	2.81	2.78	0.42	1.83	1.46	2.19	2.62	2.01	2.39	1.67	2.49	2
gene8021	XP_007060860.1	ASB1	ankyrin repeat and SOCS box protein 1	ASB1	Ankyrin repeat and SOCS box containing 1	3.16	3.02	2.46	4.27	3.16	2.04	1.73	8.7	6.7	12.11	14.18	6.04	11.64	11.77	2.11	4.18	5.31	3.89	4.06	3.45	3.58	3.76	1.26	11.96	9.76	1.36	1.56	7.27	5.52	4.33	4.1	4.46	3.34	4.41	1.69	4.27	4.8	4.73	4.76	3.6	4.08	2.18	2.71	3.92
gene16661	XP_007069894.1	ASB10	ankyrin repeat and SOCS box protein 10	ASB10	Ankyrin repeat and SOCS box containing 10	0	0	0	0	0	0.39	0.33	0	0	0.44	0.36	0	0.06	0.03	0.1	0	0	0	0	0	0	0.05	0.34	0	0	0.4	0.49	0	0.05	0.01	0.06	0.01	0	0	0.03	0	1.29	0	0	0	0.03	0	0	0
gene17413	XP_007070564.1	ASB11	ankyrin repeat and SOCS box protein 11 isoform X1	ASB11	Ankyrin repeat and SOCS box containing 11	0.01	0.01	0.05	0.06	0.01	0.21	0.23	0.08	0.18	0.1	0.12	0.05	0.03	0.04	0.08	0.01	0.04	0.01	0	0.03	0.05	0.07	0.18	0.06	0	0.09	0.13	0.03	0.01	0.05	0.04	0.07	0.02	0.02	0.07	0.09	0.78	0.1	0.06	0.04	0.05	0.04	0.04	0.06
gene7437	XP_007060304.1	ASB12	ankyrin repeat and SOCS box protein 12	ASB12	ankyrin repeat and SOCS box protein 12	0	0	0	0	0	0.34	0.12	0	0.47	0.45	1.17	0.32	0.39	0.46	0.36	0	0	0.09	0	0	0.08	0.17	0.72	0.25	0.62	0.41	0.35	0.88	0.71	0.09	0.1	0	0	0	0	0.11	4.53	0.07	0.11	0.22	0.15	0	0	0.04
gene3408	XP_007056018.1	ASB13	ankyrin repeat and SOCS box protein 13	ASB13	Ankyrin repeat and SOCS box containing 13	2.49	2.26	3.25	3.67	3.32	2.49	2.48	2.34	5.74	2.94	3.36	2.42	2.69	2.82	5.19	1.68	1.47	1.85	2.28	2.59	2.14	3.26	2.06	1.71	1.89	2.69	2.93	2.07	7.27	3.34	3.69	2.73	2.87	2.5	2.07	4.59	2.78	2.97	2.77	2.83	2.44	1.27	1.41	2.46
gene7972	XP_007060827.1	ASB14	ankyrin repeat and SOCS box protein 14	ASB14	Ankyrin repeat and SOCS box containing 14	0	0.02	0.04	0	0.05	1.23	0.65	2.01	0.6	0.48	0.48	0.42	1.34	1.98	0.4	0.02	0	0	0.02	0	0.04	0.23	0.14	0.19	0.14	0.66	0.81	0.31	1.09	0.25	0.27	0.23	0.07	0.09	0.23	0.35	2.81	0.21	0.07	0.08	0.09	0.06	0.08	0.05
gene10285	XP_007063248.1	ASB15	ankyrin repeat and SOCS box protein 15	ASB15	ankyrin repeat and SOCS box protein 15	0.02	0.03	0.12	0.02	0	0.2	0.11	0.36	0.28	0.08	0.19	0.09	0.11	0.11	0.06	0	0	0.02	0.07	0	0.04	0.28	0.67	0.17	0.2	0.19	0.22	0.33	0.27	0.29	0.22	0.05	0.04	0.05	0.13	0.12	4.05	0.03	0	0.06	0.05	0.01	0.04	0.03
gene9058	XP_007061961.1	ASB16	ankyrin repeat and SOCS box protein 16	ASB16	ankyrin repeat and SOCS box protein 16	0.28	0.13	0	0.14	0	0.31	0.47	1.75	0.85	0.65	0.65	0.07	0.98	0.34	0.65	0	0.12	0.25	0.44	0.63	0.22	0.87	1.14	2.69	2.26	0.7	0.59	0.96	1.7	0.26	0.27	0.66	0.15	0.14	0.09	0.24	4.33	0.22	0.29	0.54	0	0.39	0.1	0.04
gene5469	XP_007058181.1	ASB18	ankyrin repeat and SOCS box protein 18	ASB18	Ankyrin repeat and SOCS box containing 18	0	0	0	0	0	0	0	0	0	0	0	0	0	0	0.01	0	0	0	0	0	0	0.42	4.2	0	0	0	0	0	0.01	0	0	0	0	0	0	0	1.33	0	0	0	0.01	0	0	0
gene10536	XP_007063509.1	ASB2	ankyrin repeat and SOCS box protein 2	ASB2	Ankyrin repeat and SOCS box containing 2	0.11	0.1	0.1	0.15	0.15	0.46	0.14	0.78	1.94	1.96	1.98	1	1.27	1.42	4.52	0.02	0.01	0.02	0.08	0.03	0.02	0.05	0.49	0.05	0.07	0.2	0.21	3.52	8.55	0.01	0.02	0.03	0.09	0.04	0.04	0	8.29	0.02	0	0	0.02	0.03	0.01	0.03
gene19327	XP_007072464.1	ASB3	ankyrin repeat and SOCS box protein 3	ASB3	Ankyrin repeat and SOCS box containing 3	0.65	0.71	0.61	0.76	0.5	1.86	1.39	3.86	4.68	1.91	2.05	0.77	1.79	1.36	1.36	0.58	0.54	0.5	0.63	0.61	0.68	0.88	0.37	1.22	1.17	0.73	0.69	1.54	2.78	1.07	1.04	0.73	0.79	0.76	0.43	1.21	0.91	1.16	1.27	1.23	1.26	0.67	0.79	1.37
gene8948	XP_007061867.1	ASB4	ankyrin repeat and SOCS box protein 4	ASB4	Ankyrin repeat and SOCS box-containing protein 4	0	0	0	0	0	0.05	0.05	0.06	0.03	0.53	0.47	0.29	1.19	0.63	0.16	0.04	0	0	0	0	0	0	0.02	0	0	0.07	0.02	0.02	0	0	0.02	0.03	0	0.01	0	0	0.91	0	0	0	0.01	0.01	0.07	0
gene13976	XP_007067133.1	ASB5	ankyrin repeat and SOCS box protein 5 isoform X1	ASB5	ankyrin repeat and SOCS box protein 5	0.01	0.01	0.01	0.01	0.02	0.54	0.4	0.37	0.22	0.23	0.17	0.41	0.15	0.34	0.06	0.01	0.01	0	0	0.02	0.01	0.12	0.99	0	0	0.31	0.29	0.08	0.13	0.01	0.02	0.01	0.01	0.01	0.03	0.01	1.5	0.01	0.02	0.01	0.02	0.01	0.01	0.01
gene8285	XP_007061127.1	ASB6	ankyrin repeat and SOCS box protein 6 isoform X1	ASB6	Ankyrin repeat and SOCS box-containing protein 6	10.18	9.75	12.01	18.34	15.46	32.59	24.59	48.74	51.29	21.95	26.17	16.83	33.99	42.49	26.95	9.24	8.76	9.2	9.97	12.87	14.63	20.43	9	44.29	40.82	26.34	25.36	42.3	59.43	18.7	18.11	18.69	16.46	13.56	10.46	19.33	20.12	20.43	22.5	19.85	16.77	16.41	17.93	20.49
gene1033	XP_007053575.1	ASB7	ankyrin repeat and SOCS box protein 7	ASB7	Ankyrin repeat and SOCS box containing 7	1.25	1.57	1.04	1.63	1.64	1.49	1.03	3.81	3.48	2.26	2.04	2.11	2.25	1.92	1.36	1.42	1.35	1.15	1.13	1.58	1.23	2	0.68	2.21	2.35	0.75	0.74	1.87	2.65	1.68	1.92	1.62	1.53	1.5	1.06	2.3	2.04	2.03	2.21	1.76	2.31	1.3	1.55	2.21
gene5859	XP_007058580.1	ASB8	ankyrin repeat and SOCS box protein 8	ASB8	Ankyrin repeat and SOCS box containing 8	10.73	12.31	11.66	13.75	11.3	11.76	12.86	24.97	15.71	19.07	21.39	23.68	25.31	26.59	19.08	10.09	10.35	12.28	11.14	13.9	12.64	12.25	5.77	14.56	13.75	9.57	9.64	13.4	22.02	15.73	14.43	16.18	14.11	14.09	9.62	19.75	17.18	16.34	18.98	18.97	21.09	11.09	12.52	17.3
gene17414	XP_007070566.1	ASB9	ankyrin repeat and SOCS box protein 9	ASB9	Ankyrin repeat and SOCS box-containing protein 9	3.93	2.84	3.03	3.45	3.91	13.05	9.98	30.63	18.51	6	5.62	3.47	3.94	4.15	4.07	5.34	7.07	9.26	6.67	5.15	4.68	3.57	4.01	16.91	17.13	3.04	2.54	9.56	6.42	3.25	3.08	4.82	3.7	4.25	1.89	4.73	3.76	5.69	6.82	4.49	4.39	8.03	9.42	6.35
gene13681	XP_007066809.1	ASCC1	activating signal cointegrator 1 complex subunit 1	ASCC1	Activating signal cointegrator 1 complex subunit 1	6.47	5.51	6.18	6.49	6.39	3.44	2.73	7.25	7.75	8.81	8.19	9	7.75	8.05	8.54	5.9	4.92	7.42	6.92	6.38	6.99	5.75	5.35	11.18	10.72	4.16	3.71	8.46	6.91	4.43	4.42	6.24	4.36	4.22	2.52	4.45	5.21	5.46	6.37	6.05	5.04	5.3	5.3	4.92
gene15331	XP_007068555.1	ASCC2	activating signal cointegrator 1 complex subunit 2 isoform X1	ASCC2	Activating signal cointegrator 1 complex subunit 2	2.44	2.38	2.79	3.11	2.95	3.37	2.32	8.12	11.94	5	5.1	3.13	6.74	6.38	9	3.29	3.34	3.3	3.5	3.48	3.87	3.64	2.11	5.59	5.34	2.97	2.63	5.84	9.83	2.7	3.21	3.35	3.01	2.79	1.65	3.17	2.49	2.9	3.5	3.21	2.8	2.63	2.86	3.51
gene13292	XP_007066417.1	ASCC3	activating signal cointegrator 1 complex subunit 3	ASCC3	activating signal cointegrator 1 complex subunit 3	0.22	0.24	0.25	0.27	0.25	0.39	0.28	1.02	0.84	0.45	0.44	0.28	0.45	0.37	0.33	0.29	0.28	0.23	0.23	0.3	0.29	0.24	0.12	0.3	0.33	0.18	0.17	0.41	0.47	0.26	0.3	0.26	0.3	0.24	0.12	0.29	0.2	0.29	0.34	0.27	0.3	0.21	0.26	0.3
gene10075	XP_007063039.1	ASCL2	achaete-scute homolog 2	none	achaete-scute homolog 1	1.84	1.43	0.32	0.3	1.53	0.79	0.68	0.5	0.92	3.52	4.57	2.17	2.7	3.27	0	0	1.06	0.36	0.77	0.68	0.31	1.7	2.11	0	0	1.83	1.78	0.35	0	1.66	0.57	1.25	1.32	1.37	2.24	3.3	3.84	1.34	0.21	0	1.41	1.69	0.21	0.87
gene4514	XP_007057172.1	ASCL3	achaete-scute homolog 3	ASCL3	Achaete-scute like protein 3	0	0.77	0	0	0	2.13	2.43	5.44	7.47	7.59	7.59	14.23	19.74	15.67	8.51	0	0.72	0	0	0	0.83	1.84	1.89	0	1.32	0.55	1.6	6.53	14.16	0.5	1.03	1.45	0	0.53	2.52	3.89	0.65	2.17	1.12	8.05	5.96	0.51	1.68	2.34
gene13065	XP_007066214.1	ASCL4	achaete-scute homolog 4	ASCL4	Achaete-scute like protein 4	0.86	0	0	0	0	0	0.63	0	0	0.98	0	0	0	0	0	0	0	0	0	0	0	0.95	1.96	0	0	0	0	0	0	0	0	0	0	0	0	0.58	0.67	0	0	0	0	0	0	0
gene14931	XP_007068147.1	ASH1L	histone-lysine N-methyltransferase ASH1L	ASH1L	ASH1 like histone lysine methyltransferase	3.32	2.92	3.86	4.41	4.84	6.56	3.96	18.78	12.99	9.25	8.82	4.72	9	8.22	6.28	3.64	3.95	4.33	4.21	4.98	4.41	5.16	1.96	14.81	14.39	4.01	3.61	10.43	9.16	5.42	5.56	4.43	4.46	4.32	2.08	5.96	4.9	4.73	5.67	4.1	5.17	4.52	5.34	5.12
gene972	XP_007053520.1	ASH2L	set1/Ash2 histone methyltransferase complex subunit ASH2 isoform X2	ASH2L	ASH2 like histone lysine methyltransferase complex subunit	11.98	11.79	15.43	17.51	14.86	24.58	20.45	30.71	34.45	25.75	24.78	17.44	29.42	26.47	22.62	12.69	11.37	16.02	15.87	16.86	17.86	19.16	10.57	23.87	22.07	16.18	14.1	21.09	27.44	21.36	21.67	16.83	16.74	16.08	13.48	22.32	19.62	20.11	21.44	19.51	20.53	16.67	17.22	20.2
gene11689	XP_007064748.1	ASIC1	acid-sensing ion channel 1 isoform X2	ASIC1	Amiloride-sensitive sodium channel subunit beta	0	0.01	0.06	0.05	0.08	0.02	0.04	0.03	0.17	0.04	0.02	0.05	0.12	0.13	0.1	0	0.01	0.02	0.01	0.03	0.01	0.05	0.03	0.01	0	0.01	0	0.09	0.22	0.04	0.04	0.04	0.05	0.02	0	0.02	0.02	0.02	0.04	0.04	0.04	0.02	0.02	0.04
gene18192	XP_007071361.1	ASIC5	acid-sensing ion channel 5	ASIC5	Amiloride-sensitive cation channel 5	0	0	0	0	0	0.02	0	0.07	0.03	0	0	0	0.03	0	0	0	0	0	0	0	0	0	0.02	0	0	0	0	0	0	0	0	0	0	0	0	0	0	0	0.01	0.01	0	0.04	0.04	0
gene4552	XP_007057217.1	ASIP	agouti-signaling protein	ASIP	Agouti signaling peptide	0.03	0.07	3.76	0.15	0.08	3.23	0	17.01	0	0.09	0.09	0.03	0.1	0.09	0	14.4	16	3.7	2.99	0	0.03	5.75	1.77	31.79	32.64	0	0.02	24.55	0	3.19	3.71	1.38	2.23	2.35	0.3	2.16	0.48	0.31	1.4	1.06	1.01	0.58	1.01	0.66
gene10317	XP_007063292.1	ASMTL	N-acetylserotonin O-methyltransferase-like protein	ASMTL	Acetylserotonin O-methyltransferase like	2.04	2.07	1.98	2.75	2.78	6.74	6.83	4.49	5.55	7.65	7.52	4.38	5.76	5.13	4.64	1.77	2.08	2.38	1.95	2.47	2.62	3.28	2.52	3.75	4.27	5.25	4.92	3.3	5.3	2.87	2.99	2.48	1.97	2.08	2.86	5.03	4.31	3.78	3.86	4.11	3.86	2.77	3.2	3.44
gene5560	XP_007058282.1	ASNA1	ATPase Asna1	ASNA1	ATPase ASNA1	10.22	10.73	12.72	12.65	9.81	4.7	5.23	8.07	6.45	12.82	13.39	9.68	16.81	16.91	15.96	12.66	11.86	15.21	14.92	15.38	14.85	13.33	8.39	11.04	10.43	6.33	5.66	7.56	12.05	10.73	11.7	11.15	8.15	8.39	7.23	11.92	9.23	13.11	11.51	12.43	10.76	7.68	7.17	10.3
gene8940	XP_007061856.1	ASNS	asparagine synthetase	ASNS	Asparagine synthetase	26.9	28.82	25.15	33.41	23.51	3.95	2.7	36.34	17.48	11.61	11.52	11.24	11.64	12.13	21.09	18.07	17.53	20.88	21.91	18.64	18.86	15.56	5.56	27.13	26.34	2.2	2.51	13.95	9.84	24.87	24.21	33.25	16.19	15.04	11.89	29.41	32.11	24.01	30.3	29.76	34.35	19.71	21.2	26.15
gene16735	XP_007069956.1	ASNSD1	asparagine synthetase domain-containing protein 1	ASNSD1	Asparagine synthetase domain-containing protein 1	5.05	4.5	6.15	7.21	6.09	4.54	3.46	9.46	7.36	9.06	8.55	8.13	11.43	9.91	7.98	6.44	5.98	7.62	7.93	7.47	7.76	8.55	4.76	6.03	6	4.19	3.44	4.96	7.17	11.68	11.86	12.57	13.68	12.47	11.42	11.43	10.77	11.23	11.7	14.28	12.77	9.26	9.56	11.66
gene5052	XP_007057716.1	ASPA	aspartoacylase	ASPA	Aspartoacylase	13.9	17.17	15.72	17.14	11.98	95.06	112.57	2.86	0	5.33	6.36	0.96	0.7	0.4	0.06	16.18	19.51	18.34	20.69	15.13	16.91	20.13	10.97	0.97	0.62	28.5	29.84	0.06	0	19.66	20.65	32.62	23.01	18.43	30.11	32.55	22.54	25.76	29.59	40.12	35.87	15.71	13.47	33.7
gene14827	XP_007068076.1	ASPG	60 kDa lysophospholipase	ASPG	Lysophospholipase	1.84	1.79	3.37	3.61	3.08	5.58	3.22	0.45	0.52	2.51	2.53	0.31	0.56	0.49	1.93	3.31	2.17	2.9	2.95	2.62	3.24	6.26	3.21	0.04	0.07	2.47	2.06	0.43	0.82	6.45	6.23	3.75	6.86	5.78	7.13	6.97	5.04	6.05	6.92	6.64	6.57	4.03	3.64	6.44
gene6748	XP_007059520.1	ASPH	aspartyl/asparaginyl beta-hydroxylase	ASPH	Aspartate beta-hydroxylase	4.48	4.32	3.07	5.44	6.58	10.52	7.7	38.08	14.7	8.37	7.72	7.05	8.58	8.87	4.32	4.59	5.25	7.43	5.54	5.98	5.58	5.41	4.7	22.12	22.44	4.67	4.5	9.14	4.56	5.22	5.41	6.37	7.15	7.18	4.99	6.11	8.7	7.15	8.56	7.26	7.09	14.35	18.1	7.07
gene5738	XP_007058411.1	ASPHD2	aspartate beta-hydroxylase domain-containing protein 2	ASPHD2	Aspartate beta-hydroxylase domain-containing protein 2	6.96	6.13	8.1	7.79	6.22	5.1	4.07	10.13	12.37	9.95	10.48	10.45	12.76	12.9	10.5	5.86	5.09	6.29	6.55	6.56	8.06	7.36	4.77	16.32	15.53	5.06	4.34	11.39	15.11	7.9	9.23	7.44	5.92	6.84	4.8	8.71	9.65	6.63	8.47	8.57	8	7.53	8.89	8.64
gene10715	XP_007063727.1	ASPM	abnormal spindle-like microcephaly-associated protein homolog	ASPM	Abnormal spindle microtubule assembly	9.24	9.54	5.16	5.18	4.41	12.87	10.55	16.11	2.64	9.26	8.56	0.16	0.66	0.37	3.77	6.87	7.32	7.23	8.65	5.97	5.95	3.81	1.1	7.5	8.11	0.35	0.35	3.35	0.48	4.84	5.66	9.4	5.07	4.47	1.93	5.17	5.36	9.29	12.31	9.3	9.69	4.24	5.89	10.05
gene3045	XP_007055645.1	ASPN	asporin	ASPN	Asporin	0	0	0	0	0	0	0	0	0	0	0	0	0	0	0	0	0	0	0	0	0	0	0	0	0	0	0	0	0	0	0	0	0	0	0	0	0	0	0	0	0	0	0	0
gene10462	XP_007063445.1	ASPSCR1	tether containing UBX domain for GLUT4	ASPSCR1	Tether containing UBX domain for GLUT4	3.37	2.74	3.48	3.77	3.61	5.35	3.91	12.16	13.58	6.6	6.45	6.11	8.14	7.29	9.65	2.85	2.98	3.82	3.49	3.79	3.34	4.05	3.11	8.61	8.66	3.5	3.09	8.06	10.97	3.17	3.78	3.6	2.87	3.1	3.13	5.04	4.18	4.05	3.65	3.46	3.45	4.13	3.84	3.77
gene8273	XP_007061119.1	ASS1	argininosuccinate synthase	ASS1	Argininosuccinate synthetase	16.75	19.62	4.04	2.53	2.24	61.37	78.78	1.24	1.81	8.58	9.98	7.97	7.59	9.42	15.43	12.73	11.99	5.76	8.86	8.32	8.91	3.2	1.46	0.37	0.36	40.68	37.03	2.52	2.47	2.19	2.46	8.49	4.72	3.87	2.82	3.18	1.94	4.56	6.04	5.77	5.11	4.16	4.32	3.71
gene11333	XP_007064364.1	ASTE1	protein asteroid homolog 1	ASTE1	Asteroid homolog 1	7.4	6.55	10.66	8.57	7.84	16.51	11.98	17.66	18.58	17.1	17.68	8.45	15.86	14.49	15.13	6.85	5.83	8.14	6.87	7.7	9.6	8.79	5.16	10.11	9.56	9.9	9.1	9.1	13.65	10.88	8.86	11.86	8.36	7.87	5.87	11.15	10.88	11.17	12.9	11.29	11.16	9.08	8.21	10.63
gene8353	XP_007061290.1	ASTN1	astrotactin-1	ASTN1	Astrotactin 1	0	0	0	0	0	0.01	0.04	0.05	0.1	0	0.01	0	0.01	0	0.01	0.01	0	0	0	0	0	0.02	0	0	0	0.01	0.02	0.04	0.08	0.02	0.02	0	0	0	0	0.01	0.02	0	0	0	0	0	0	0
gene4663	XP_007057337.1	ASTN2	astrotactin-2	ASTN2	astrotactin-2	0.11	0.11	0.08	0.13	0.2	0.2	0.17	0.8	0.39	0.62	0.6	0.29	0.44	0.44	0.3	0.13	0.11	0.11	0.1	0.18	0.16	0.1	0.13	0.29	0.27	0.2	0.18	0.23	0.37	0.11	0.09	0.14	0.19	0.19	0.07	0.09	0.1	0.11	0.14	0.11	0.08	0.13	0.16	0.12
gene10101	XP_007063056.1	ASUN	protein asunder homolog	INTS13	Integrator complex subunit 13	11.3	11.59	10.82	15.04	12.88	19.85	18.69	26.59	28.87	22.59	20.71	10.54	18.2	16.65	15.23	11.42	11.27	13.21	12.56	13.9	14.68	16.25	7.89	27.37	29.7	13.31	11.82	15.98	16.39	21.9	20.38	21.16	17.43	14.46	12.39	20.39	17.34	18.99	22.22	19.38	22.31	15.36	17.49	19.93
gene9634	XP_007062543.1	ASXL1	putative Polycomb group protein ASXL1	ASXL1	Polycomb group protein asxl1	2.33	2.31	2.24	3.27	2.88	3.74	2.52	6.76	8.09	6.47	5.77	3.5	7.87	6.7	7.86	2.28	2.02	2.5	2.38	2.47	2.59	3.19	1.22	4.51	4.43	3.81	2.92	5.57	11.9	2.9	3.07	2.72	2.81	2.96	1.98	3.56	2.86	3.42	3.43	2.92	3.89	2.11	2.72	3.4
gene9933	XP_007062879.1	ASXL2	putative Polycomb group protein ASXL2	ASXL2	ASXL transcriptional regulator 2	0.6	0.8	0.71	0.9	0.76	0.91	0.63	2.39	4.82	1.43	1.5	0.86	1.14	1.1	0.6	0.65	0.59	0.44	0.5	0.73	0.72	1.25	0.45	1.29	1.22	0.52	0.4	1.63	1.85	1.28	1.35	0.61	0.59	0.7	0.12	1.04	0.94	0.83	1.01	0.71	0.91	0.3	0.46	1.01
gene6130	XP_007058849.1	ASXL3	putative Polycomb group protein ASXL3	ASXL3	ASXL transcriptional regulator 3	0.16	0.16	0.19	0.19	0.22	0.89	0.59	1.74	1.47	0.73	0.73	0.17	0.39	0.35	0.24	0.15	0.21	0.16	0.09	0.17	0.16	0.2	0.05	0.71	0.74	0.27	0.24	0.54	0.84	0.17	0.18	0.15	0.14	0.13	0.02	0.18	0.14	0.21	0.24	0.14	0.17	0.08	0.12	0.21
gene586	XP_007053192.1	ASZ1	ankyrin repeat, SAM and basic leucine zipper domain-containing protein 1	ASZ1	Ankyrin repeat, SAM and basic leucine zipper domain-containing protein 1	0.01	0	0	0.01	0.01	0.1	0.08	0.06	0.01	0.05	0.03	0	0.02	0	0.01	0.02	0.01	0	0.01	0.01	0	0.01	0.02	0.03	0.02	0.15	0.17	0.07	0.31	0.01	0.04	0.01	0.02	0.01	0.01	0.02	0.03	0.01	0.02	0.02	0.02	0	0.02	0
gene18512	XP_007071644.1	ATAD1	ATPase family AAA domain-containing protein 1	ATAD1	ATPase family AAA domain-containing protein 1	11.14	10.26	7.89	9.16	9.45	5.54	4.46	16.95	13.15	15	13.2	14.38	16.35	15.83	20.42	10.62	11.3	10.67	11.86	11.49	11.22	6.99	5.77	8.62	9.85	4.28	4.58	9.4	12.4	7.82	8.05	12.31	12.66	14.7	8.4	7.06	7.5	12.51	15.5	15.54	11.65	11.76	10.45	11.63
gene17773	XP_007070933.1	ATAD2	ATPase family AAA domain-containing protein 2	ATAD2	ATPase family AAA domain-containing protein 2	1.4	1.17	1.69	1.49	1.33	1.12	0.67	5.29	3.36	2	1.81	1.16	2.21	2.1	2.75	1.44	1.6	1.67	1.87	1.84	1.93	1.56	0.64	3.29	3.22	0.46	0.5	2.38	2.47	1.85	1.87	2.44	1.83	1.62	1.13	1.63	1.62	2.67	2.68	2.27	2.31	1.68	2.06	2.49
gene8592	XP_007061498.1	ATAD2B	ATPase family AAA domain-containing protein 2B	ATAD2B	ATPase family AAA domain-containing protein 2B	0.89	0.96	0.8	0.93	0.8	1.69	1.13	3.53	5.13	2.3	2	0.59	1.91	1.48	1.86	0.79	0.64	0.74	0.72	0.86	0.8	1.82	0.71	2.05	2.53	0.76	0.7	1.89	3.7	2.34	2.34	1.78	1.63	1.58	1.12	2.63	2.05	1.78	2.06	1.53	2.16	1.02	1.45	1.76
gene2617	XP_007055175.1	ATAD5	ATPase family AAA domain-containing protein 5	ATAD5	ATPase family AAA domain-containing protein 5	8.14	8.8	6.56	7.28	6.8	4.26	2.85	18.72	12.93	6.47	7.05	2.77	5.24	5.25	6.73	7.22	7.61	7.29	8.28	6.75	6.35	7.98	3.94	10.41	11.65	2.23	2.21	8.26	8.77	9.09	9.75	12.51	10.79	9.66	6.07	9.02	9.44	14.85	17.38	17	18.41	9.32	12.76	15.87
gene15077	XP_007068298.1	ATAT1	alpha-tubulin N-acetyltransferase	ATAT1	Alpha-tubulin N-acetyltransferase 1	2.57	1.97	1.77	2.84	3.83	8.47	5.52	23.81	25.55	18.18	17.46	6.79	23.66	22.6	14.6	2.21	2.9	2.55	2.32	3.17	3.03	5.64	7.85	16.06	15.25	6.15	5.76	14.38	18.55	4.73	3.76	4.13	4.15	4.97	1.72	3.17	3.69	4.4	3.4	2.94	2.7	4.86	5.72	3.41
gene19146	XP_007072297.1	ATCAY	caytaxin	ATCAY	caytaxin	0	0	0.02	0	0	0.19	0.15	0.18	0.95	0.09	0.02	0.03	0.06	0.07	0.04	0	0	0.02	0	0.02	0	0	0	0.02	0	0	0.06	0.42	0.67	0	0	0	0.01	0	0	0	0	0.01	0	0	0	0	0.03	0.01
gene11249	XP_007064275.1	ATE1	arginyl-tRNA--protein transferase 1	ATE1	Arginyl-tRNA--protein transferase 1	0.65	0.69	0.5	0.64	0.55	0.67	0.54	1.67	1.31	0.78	0.85	0.58	0.79	0.83	0.63	0.51	0.54	0.57	0.6	0.65	0.86	0.58	0.21	0.66	0.82	0.46	0.36	0.88	1.31	0.83	0.83	0.77	0.57	0.6	0.34	0.97	0.84	0.81	1.01	0.87	1.03	0.38	0.53	0.85
gene11698	XP_007064758.1	ATF1	cyclic AMP-dependent transcription factor ATF-1 isoform X1	ATF1	Cyclic AMP-dependent transcription factor ATF-1	5.9	6.03	5.8	5.47	5.41	5.06	4.39	13.45	13.93	9.66	9	5.88	10.1	8.19	11.89	6.1	6.01	5.77	6.73	6.91	6.4	7.57	4.22	8.21	8.09	3.32	3.63	8.65	14.23	9.71	9.75	11.94	9.35	8.4	9.17	9.78	9.15	9.68	10.97	11.2	11.6	7.88	7.72	10.1
gene7763	XP_007060586.1	ATF2	cyclic AMP-dependent transcription factor ATF-2	ATF2	Cyclic AMP-dependent transcription factor ATF-2	1.31	1.4	1.51	1.1	1.1	2.18	1.6	4.3	3.06	2.84	2.76	1.61	2.27	2.47	2.24	1.08	1.09	1.08	1.09	1.04	1.1	1.52	0.44	1.83	2.36	1.28	1.23	2.48	3.36	1.43	1.69	1.91	1.48	1.36	0.56	1.31	1.35	1.56	1.83	1.39	1.93	1.15	1.09	1.96
gene5373	XP_007058065.1	ATF3	cyclic AMP-dependent transcription factor ATF-3	ATF3	cyclic AMP-dependent transcription factor ATF-3	0.56	0.78	8.15	1.83	1.8	3.82	2.04	8.78	21.61	7.88	7.96	2.81	6.97	5.67	7.53	2.89	3.31	1.77	1.13	11.46	11.34	6.4	3.73	10.19	9.5	1.24	2.19	25.74	106.65	6.85	5.68	17.61	14.74	15.12	3.22	4.01	1.25	11.36	10.16	6.99	8.41	3.87	6.29	26.9
gene784	XP_007053364.1	ATF4	cyclic AMP-dependent transcription factor ATF-4	ATF4	Cyclic AMP-dependent transcription factor ATF-4	840.94	773.41	1185.48	1030.74	933.1	618.88	593.81	1539.7	2135.22	3570.56	3793.57	2689.24	3813.64	3419.88	3855.58	1063.34	1037.34	1357.63	1241.22	1351.55	1335.53	1357.59	1780.9	2412.44	2311.77	642.01	604.5	1834.07	2482.39	1493.27	1490.51	1679.42	1662.3	1750.99	1916.85	1634.09	1555.67	1263.72	1359.74	1458.13	1521.65	1747.3	1565.42	1546.9
gene3751	XP_007056362.1	ATF6	cyclic AMP-dependent transcription factor ATF-6 alpha	ATF6	Cyclic AMP-dependent transcription factor ATF-6 alpha	0.22	0.27	0.27	0.28	0.26	0.45	0.32	1.01	1.31	0.7	0.74	0.36	0.73	0.6	0.54	0.22	0.22	0.2	0.23	0.24	0.23	0.33	0.08	0.47	0.53	0.27	0.24	0.51	1.06	0.36	0.32	0.2	0.17	0.21	0.06	0.31	0.28	0.27	0.34	0.24	0.34	0.16	0.2	0.32
gene12720	XP_007065856.1	ATF7	cyclic AMP-dependent transcription factor ATF-7 isoform X2	ATF7	Cyclic AMP-dependent transcription factor ATF-7	0.16	0.12	0.2	0.2	0.18	0.47	0.27	2.02	1.12	0.37	0.45	0.5	0.63	0.67	0.27	0.11	0.14	0.08	0.11	0.14	0.09	0.38	0.06	0.6	0.47	0.27	0.19	0.67	1.07	0.33	0.36	0.12	0.1	0.09	0.01	0.36	0.29	0.24	0.26	0.12	0.21	0.04	0.08	0.2
gene11118	XP_007064123.1	ATF7IP	activating transcription factor 7-interacting protein 1	ATF7IP	Activating transcription factor 7-interacting protein 1	1.43	1.34	1.59	1.96	1.91	3.49	2.34	8.2	10.17	3.56	3.68	2.31	3.63	3.78	3.77	1.7	1.52	1.62	1.66	2.19	1.89	2.42	0.87	3.77	4.23	2.26	2.1	5.33	8.55	2.1	1.79	1.46	1.35	1.43	0.44	2.54	2.3	1.89	2.03	1.64	1.69	1.14	1.61	1.94
gene1328	XP_007053875.1	ATF7IP2	activating transcription factor 7-interacting protein 2	ATF7IP2	Activating transcription factor 7 interacting protein 2	0.94	0.76	0.94	1.1	1.03	8.95	5.65	6.44	11.26	5.07	4.8	1.88	3.98	4.11	3.55	0.6	0.91	1.13	0.77	0.99	0.98	1.98	1.24	3.62	3.17	3.25	2.99	3.84	5.79	1.38	1.69	1.66	2.08	1.7	0.58	1.49	2.03	2.29	2.24	1.63	1.99	1.75	3.25	2.02
gene13375	XP_007066504.1	ATG10	ubiquitin-like-conjugating enzyme ATG10	ATG10	ubiquitin-like-conjugating enzyme ATG10	0.33	0.32	0.23	0.31	0.39	0.83	0.59	1.56	1.2	1.6	1.38	0.75	1.26	1.13	0.71	0.31	0.29	0.32	0.28	0.28	0.3	0.42	0.29	1.14	1.12	0.42	0.34	0.63	0.68	0.35	0.37	0.3	0.3	0.34	0.23	0.42	0.39	0.4	0.41	0.41	0.37	0.41	0.37	0.37
gene11709	XP_007064766.1	ATG101	autophagy-related protein 101	ATG101	Autophagy-related protein 101	14.23	12.8	9.2	12.96	13.93	6.32	6.13	11.51	10.18	16.92	23.62	16.76	22.49	22.23	22.19	13.91	12.07	13.6	14.19	13.41	15.24	13.88	5.67	19.81	19.03	13.77	12.32	16.51	34.81	14.96	13.48	14.98	12.4	12.71	9.78	14.51	14.15	11.36	13.48	14.03	13.38	9.52	9.32	13.49
gene2883	XP_007055492.1	ATG12	ubiquitin-like protein ATG12	ATG12	ATG12 autophagy related 12 homolog (S. cerevisiae)	7.32	6.8	3.88	7.39	6.82	4.69	3.28	10.53	10.1	15.48	16.14	11.77	17.91	17.24	13.77	5.83	6.27	8.05	7.47	6.55	6.58	7.68	6.77	12.59	11.29	4.41	3.39	9.76	13.97	7.12	5.69	6.44	5.59	4.25	6.56	7.2	6.92	7.14	6.77	6.79	6.55	5.9	5.55	7.24
gene16578	XP_007069800.1	ATG13	autophagy-related protein 13 isoform X3	ATG13	Autophagy-related protein 13	1.86	1.7	2.39	2.75	1.87	5.11	4.07	6.68	12.4	9.41	8.63	9.66	9.76	11.13	4.82	2.02	1.43	1.53	1.92	2.84	2.83	3.93	1.04	4.39	4.64	3.79	3.68	7.23	12.58	4.14	4.06	2.38	2.49	2.45	1.02	4.48	4.59	3.09	3.32	2.82	3.64	1.57	1.81	3.4
gene1048	XP_007053605.1	ATG14	beclin 1-associated autophagy-related key regulator	ATG14	beclin 1-associated autophagy-related key regulator	2.88	2.15	2.41	3.81	2.39	7.4	7.35	6.98	9.71	9.07	10.67	7.55	11.04	10.87	7.1	2.66	2.18	1.69	2.19	2.74	2.51	3.71	1.21	3.97	4.92	5.87	4.88	5.61	12.8	4.94	6.27	3.97	3.54	3.55	1.26	5.44	4.08	4.01	4.01	4.36	3.95	2.34	3.08	4.17
gene31	XP_007052655.1	ATG16L1	autophagy-related protein 16-1 isoform X3	ATG16L1	Autophagy related 16-like protein 1 transcript variant 2	3.8	3.43	3.74	5.3	4.37	4.97	3.55	8.72	11.28	7.14	7.54	5.47	9.25	8.84	9.83	4.26	4.66	5.08	4.78	5.59	5.17	5.03	2.27	7.49	7.36	3.57	4.85	5.89	12.14	6.26	6.38	6.18	5.61	4.69	3.2	8.06	7.43	6.84	7.5	6.58	6.77	4.04	4.73	6.95
gene236	XP_007052859.1	ATG16L2	autophagy-related protein 16-2-like	ATG16L2	autophagy-related protein 16-2	1.02	0.71	0.76	1.6	1.57	1.36	1.02	3.59	4.95	5.45	6.49	2.69	8.1	6.52	3.52	1.34	1.23	0.92	1.22	1.51	1.37	2.72	1.28	2.63	2.76	1.45	1.5	3.48	3.98	2.7	2.41	1.37	2.14	2.21	1.43	2.5	2.46	1.89	1.69	1.5	1.5	1.43	1.27	2.53
gene17282	XP_007070467.1	ATG2A	autophagy-related protein 2 homolog A	ATG2A	Autophagy-related protein 2 like protein A	9.69	9.51	6.09	9.61	9.14	10.94	9.56	19.57	26.95	28.89	33.76	16.93	51.47	52.07	40.22	7.59	7.61	7.23	8.32	8.57	9.75	10.72	6.34	15.38	14.48	10.36	10.87	18.35	36.05	8.04	6.95	7.59	6.7	6.36	4.21	7.55	11.35	8.07	8.84	7.58	8.17	7.87	6.55	8.91
gene11932	XP_007065008.1	ATG2B	autophagy-related protein 2 homolog B	ATG2B	Autophagy-related protein 2 like protein B	0.79	0.77	1.01	0.97	0.96	1.64	1.05	4.71	3.97	1.42	1.35	0.76	1.35	1.1	0.89	0.62	0.58	0.66	0.57	0.7	0.64	0.99	0.29	1.9	2.02	0.64	0.66	1.43	2.68	1.05	1.02	0.91	0.89	0.91	0.27	1.16	1.31	1.06	1.31	0.96	1.43	0.77	1.2	1.06
gene9275	XP_007062157.1	ATG3	ubiquitin-like-conjugating enzyme ATG3	ATG3	Autophagy-related protein 3	13.45	13.43	11.16	13.88	14.64	14.76	10.55	23.56	46.17	29.95	28.84	19.44	28.14	26.51	26.1	14.13	13.5	18.08	16.75	14.83	14.4	17.25	14.48	20.46	21.15	10.69	9.84	18.98	26.2	17.29	16.75	18.11	18.03	17.86	18.61	17.93	15.96	17.7	20.75	21.6	21.36	19.18	18.26	18.44
gene7396	XP_007060203.1	ATG4A	cysteine protease ATG4A isoform X1	ATG4A	Cysteine protease	6.04	4.53	5.81	6.01	5.35	9.71	7.11	21.16	25.19	15.97	15.64	13.34	21.62	18.36	16.33	7.08	7.4	6.89	6.38	6.86	5.67	6.8	6.16	12.41	13.43	6.04	5.65	13.5	18.21	9.62	12.29	9.04	9.3	8.76	10.41	8.32	9.14	9.45	10.87	11.97	11.75	8.06	8.98	10.3
gene14257	XP_007067442.1	ATG4B	cysteine protease ATG4B	ATG4B	Cysteine protease	2.69	2.82	3.37	3.54	2.23	3.2	2.13	5.28	8.93	3.79	3.63	1.42	3.03	3.11	2.87	2.44	1.72	2.41	2.6	3.06	3.47	2.87	1	2.96	3.62	2.09	1.74	3.07	6.26	3.39	3.51	3.22	3.76	3.62	1.77	3.8	2.81	3.34	4.48	3.49	3.29	2.19	2.3	3.65
gene6342	XP_007059101.1	ATG4C	cysteine protease ATG4C	ATG4C	Cysteine protease	3.77	3.37	3.43	4.1	2.9	10.05	7.37	12.15	18.67	10.43	10.02	4.83	10.58	10.11	9.53	2.79	2.64	3.96	3.91	3.35	3.17	5.59	4.7	7.5	7.6	5.11	5.1	8.13	10.73	6.03	6.71	7.23	6.33	5.75	5.91	7.37	5.86	7.02	7.57	7.37	8.31	5.98	6.36	6.51
gene3346	XP_007055929.1	ATG4D	cysteine protease ATG4D	ATG4D	Cysteine protease	64.7	65.84	48.18	76.8	59.26	18.45	21.61	20.59	40.5	34.91	37.97	36.23	53.27	49.82	53.25	49.1	43.43	55.62	55.13	55.33	62.28	58.65	45.59	30.94	29.15	22.33	24.33	36.45	54.01	60.43	57.12	77.66	93.74	77.67	70.78	63.38	50.72	70.29	72.05	87.2	82.99	50.87	37.15	78.69
gene13915	XP_007067072.1	ATG5	autophagy protein 5	ATG5	Autophagy protein 5	1.19	1.39	1.03	1.47	1.21	1	0.85	2.4	1.72	1.99	1.82	1.34	1.63	1.34	1.17	1.14	1.04	1.12	1.28	1.33	1.34	1.54	0.74	1.94	1.81	0.69	0.72	1.55	1.56	1.72	1.58	1.63	1.27	1.27	1.1	2.12	1.96	1.52	1.82	1.7	1.93	1	1.33	1.71
gene3919	XP_007056577.1	ATG7	ubiquitin-like modifier-activating enzyme ATG7	ATG7	Autophagy-related protein 7	1.31	1.31	1.25	1.68	1.5	0.94	0.77	2.24	2.65	1.18	0.95	1.04	1.31	1.14	1.12	1.3	1.07	1.48	1.49	1.51	1.67	1.72	0.85	1.42	1.5	0.67	0.55	1.28	1.6	1.73	1.73	1.45	1.35	1.21	1.14	2.13	1.51	1.74	1.84	1.73	1.66	1.2	1.1	1.6
gene15514	XP_007068752.1	ATG9A	autophagy-related protein 9A	ATG9A	Autophagy-related protein 9	31.11	33.83	25.75	32.53	25.62	25.57	26.18	41.27	41.48	24.26	25.35	16.35	33.39	36.56	36.88	30.83	26.53	26.5	33.08	39.44	41.28	49.38	24.02	26.92	27.36	17.58	18.84	24.89	42.45	34.46	33.84	29.84	26.95	24.64	18.51	27.3	39.81	28.15	27.97	27.22	29.58	18.49	16.19	28.23
gene4116	XP_007056806.1	ATHL1	acid trehalase-like protein 1	PGGHG	Protein-glucosylgalactosylhydroxylysine glucosidase	0.76	0.41	0.8	0.93	0.66	0.53	0.34	0.76	0.99	0.53	0.76	0.3	0.58	0.87	0.42	0.99	1.08	1.11	1.1	0.68	0.86	2.04	0.64	2.51	1.75	0.44	0.41	0.83	0.67	0.63	0.9	0.75	0.93	0.56	0.34	1.05	0.52	0.88	0.76	0.56	0.61	0.84	0.94	0.49
gene16879	XP_007070071.1	ATIC	bifunctional purine biosynthesis protein PURH	ATIC	Bifunctional purine biosynthesis protein PURH	25.63	24.98	25.27	28.86	24.83	14.06	14.52	28.71	14.54	19.92	20.62	21.72	24.97	25.71	28.57	29.83	28.94	29.45	29.25	30.18	31.67	21.33	14.99	21.88	19.43	12.71	10.98	15.56	14.59	18.37	17.41	26.62	17.7	16.54	22.48	22.77	18.85	22.7	24.09	26.87	23.09	19.43	17.33	23.95
gene12907	XP_007066055.1	ATL1	atlastin-1 isoform X2	ATL1	Atlastin GTPase 1	0.49	0.54	0.69	0.73	0.82	3.04	0.56	16.7	5.14	4.89	4.23	1.36	2.79	2.93	0.46	0.43	0.72	0.76	0.87	0.83	0.66	1.89	0.73	7.45	8.02	0.54	0.51	4.59	4.1	0.77	0.81	1.22	0.9	0.83	0.55	1.03	0.72	0.85	1.06	0.94	0.71	1.62	2.05	0.48
gene6289	XP_007059008.1	ATL2	atlastin-2	ATL2	Atlastin GTPase 2	3.59	3.53	5.39	4.81	4.43	6.6	5.02	12.91	10.12	7.18	7.14	1.9	6.09	5.44	4.96	3.6	3.04	4.18	4.65	4.01	4.94	7.54	2.52	4.36	4.48	3.02	2.49	4.47	6.5	8.13	8.77	8.62	7.54	6.72	3.31	9.04	8.45	8.25	8.98	8.04	8.39	5.03	5.34	7.25
gene17244	XP_007070388.1	ATL3	atlastin-3	ATL3	Atlastin GTPase 3	81.31	80.8	49.42	65.12	65.71	31.95	24.02	120.4	83.7	41.37	40.74	55.49	64.94	75.94	72.61	78.81	72.5	77.55	79.89	84.61	81.8	56.05	23.94	101.79	103.12	27.17	25.21	73.47	90.97	34.4	34.82	56.68	33.97	38.11	17.2	37.7	27.32	39.44	45.79	39.9	34.78	30.89	32.52	38.24
gene6978	XP_007059747.1	ATM	serine-protein kinase ATM	ATM	Serine-protein kinase ATM	0.5	0.56	0.43	0.71	0.76	2.51	1.88	5.02	2.77	2.05	2.24	0.77	1.94	1.74	0.8	0.25	0.32	0.42	0.29	0.39	0.35	1.07	0.15	2.58	2.6	0.98	0.86	2.09	3.5	1.41	1.28	0.84	0.69	0.76	0.17	1.19	1.23	1.01	1.22	0.85	1.29	0.39	0.78	1.05
gene6558	XP_007059323.1	ATMIN	ATM interactor	ATMIN	ATM interactor	1.96	1.65	1.21	2.07	1.83	2.08	1.32	8.23	5.47	4.05	3.91	2.72	3.9	4.07	4.26	1.82	1.5	1.79	1.63	1.53	1.32	2.51	0.56	2.95	3.59	1.13	1.45	2.88	4.97	4.14	3.54	3.18	3.79	3.55	1.78	3.15	3.41	3.64	3.91	2.69	3.8	1.23	1.42	3.38
gene16472	XP_007069702.1	ATN1	atrophin-1	ATN1	atrophin-1	5.12	3.97	8.76	9.34	10.94	15.78	11.69	29.82	17.81	22.52	22.38	12.99	23.6	25.14	12.3	5.06	4.8	5.88	6.12	10.08	9.3	11.8	5.05	22.81	22.06	13.8	14.71	17.73	19.23	6.27	6.8	4.77	6.29	5.25	2.91	8.74	6.33	6.59	6.21	5.64	5.9	7.28	6.91	6.76
gene10109	XP_007063094.1	ATOH1	protein atonal homolog 1	ATOH1	Atonal bHLH transcription factor 1	0	0	0	0	0	0	0	0	0	0	0	0	0	0	1.84	0	0	0	0	0	0	8.95	2.76	0	0	0	0	0	0	3.39	2.51	0	0	0	0	1.62	0	1.4	0	0	0	0	0	0
gene2152	XP_007054704.1	ATOH7	protein atonal homolog 7	ATOH7	Atonal bHLH transcription factor 7	0	0	0	0	0	0	0.71	0	2.9	0	0	0	1.21	0	1.1	0	0.84	0	0	0	0	0	0	3.05	0	0.64	0	0	1.1	0	0	0	0	0	0	0	0	0	0	0	0.63	0	0	0
gene10756	XP_007063783.1	ATOH8	protein atonal homolog 8	ATOH8	Atonal bHLH transcription factor 8	0.8	0.73	1.86	1.59	2.14	1.99	1.15	9.49	4.61	15.64	14.18	2.94	7.96	6.9	3.62	1.35	2.11	2.02	2.02	2.4	1.66	0.58	2.15	10.33	11.59	1.57	1.94	5.62	5.29	0.42	0.32	2.75	1.11	1.35	0.5	0.2	1.19	0.85	1.42	0.65	0.32	5.21	4.74	0.71
gene18446	XP_007071597.1	ATOX1	copper transport protein ATOX1	ATOX1	Antioxidant 1 copper chaperone	69.42	59.95	69.81	70.31	70.13	16.29	9.99	147.75	56.44	41.88	49.62	72.9	59.16	57.98	69.63	94.54	113.46	173.41	128.29	104.03	98.6	57.66	112.14	170.32	167.03	9.89	8.59	67.89	57.89	43.51	43.05	72.86	67.16	56.57	78.67	50.37	47.2	81.35	88.71	117.84	82.09	109.66	92.47	88.31
gene10423	XP_007063402.1	ATP10A	probable phospholipid-transporting ATPase VA	ATP10A	ATPase phospholipid transporting 10A	0.31	0.15	0.27	0.18	0.29	1.22	0.16	8.99	2.98	0.97	0.9	0.45	1.6	1.72	0.13	0.46	0.53	0.45	0.33	0.43	0.48	0.2	0.17	3.24	3.42	0.14	0.15	1.4	0.28	0.25	0.21	0.92	1.47	1.81	0.09	0.15	0.03	0.57	1.11	0.67	0.22	0.8	1.04	0.47
gene4639	XP_007057313.1	ATP10B	probable phospholipid-transporting ATPase VB	ATP10B	Phospholipid-transporting ATPase	2.57	3.27	0.72	0.8	0.59	0.28	0.21	0.6	0.08	0.37	0.34	1.01	0.81	1.11	0.12	1.01	0.73	0.69	0.79	0.96	1.1	1.4	0.44	0.01	0.01	0.24	0.17	0.11	0.16	2.36	2.31	1.56	1.55	1.09	0.47	1.14	1.41	1.24	1.32	1.25	1.61	0.43	0.47	1.35
gene17936	XP_007071085.1	ATP10D	probable phospholipid-transporting ATPase VD	ATP10D	Phospholipid-transporting ATPase	3.75	3.81	3.96	3.8	3.16	2.52	1.76	5.49	6.22	4.21	3.91	1.66	2.98	3.06	2.55	4.2	3.21	3.73	4.53	3.81	4.42	4.81	1.57	3.25	3.17	1.5	1.3	3.12	3.76	7.36	7.23	6.46	5.34	5.19	3.82	7.35	5.27	5.82	6.24	6.09	6.84	3.17	3.39	5.67
gene10943	XP_007064018.1	ATP11A	probable phospholipid-transporting ATPase IH	ATP11A	Phospholipid-transporting ATPase	1.8	2.22	1.04	1.46	1.3	1.2	0.9	2.98	2.18	1.57	1.46	1.44	1.34	1.5	0.74	1.71	1.45	1.02	1.37	1.46	1.45	1.93	0.26	0.48	0.54	0.67	0.6	1.79	1.91	1.46	1.47	1.44	0.96	1.06	0.51	2.79	2.24	2.59	3.28	2.67	2.68	0.98	1.27	2.43
gene17904	XP_007071054.1	ATP11B	probable phospholipid-transporting ATPase IF	ATP11B	Phospholipid-transporting ATPase	30.61	31.99	14.61	22.07	19.67	10.5	7.25	28.89	21.08	25.36	23.41	21.55	26.53	26.72	16.3	19.01	17.29	18.53	20.17	24.8	24.24	16.99	8	17.35	17.5	4.84	4.9	11.77	11.31	23.16	21.99	29.62	30.58	24.21	15.29	22.04	18.13	27.47	31.17	27.64	27.42	19.54	22.5	25.39
gene7329	XP_007060276.1	ATP11C	probable phospholipid-transporting ATPase IG	ATP11C	Phospholipid-transporting ATPase	2.92	2.5	2.37	2.87	3.05	8.78	6.88	19.36	18.03	8.91	8.45	12.83	13.8	15.78	6.43	3.1	3.03	2.83	2.38	3.27	3.14	2.57	0.7	13.28	13.3	3.54	3.19	13.29	9.96	1.67	1.85	2.41	2.46	3	0.38	1.84	1.45	2.68	2.79	1.77	2.16	1.64	2.87	2.56
gene12051	XP_007065124.1	ATP13A1	probable cation-transporting ATPase 13A1-like	ATP13A1	Cation-transporting ATPase	21.89	20.94	18.76	20.3	17.74	17.17	15.22	29.07	29.08	25.44	24.25	21.75	35.03	34.37	38.96	20.68	18.15	21.94	21.99	20.81	22.5	16.61	11.13	19.87	18.7	13.51	12.71	18.82	23.19	20.61	21.01	25	24.3	21.12	20.47	23.54	16.82	21.53	25.66	25.54	21.85	19.95	17.35	22.3
gene16103	XP_007069358.1	ATP13A2	probable cation-transporting ATPase 13A2	ATP13A2	Cation-transporting ATPase	3.71	3.89	2.02	2.54	2.48	3.68	3.06	7.76	8.09	4.41	5.05	2.28	5.22	6.12	7.56	2.78	2.05	1.94	2.18	2.76	2.14	3.98	1.1	3.85	3.79	3.93	3.89	6.14	15.27	3.27	3	2.77	2.49	2.1	1.96	4.53	3.56	4.25	4	3.72	4.25	1.79	1.75	4.52
gene18253	XP_007071406.1	ATP13A3	probable cation-transporting ATPase 13A3 isoform X1	ATP13A3	Cation-transporting ATPase	3.17	3.73	3.44	3.77	2.63	3.4	3.13	4.71	4.66	3.68	3.26	2.54	2.91	3.16	2.05	2.41	2.08	1.95	2.77	2.96	2.95	3.17	0.51	2.13	2.11	2.44	1.87	2.42	5.59	3.6	3.25	2.95	2.32	2.07	0.98	3.39	2.85	4.03	4.54	4.01	4.98	1.84	1.99	3.59
gene15826	XP_007069085.1	ATP13A4	probable cation-transporting ATPase 13A4	ATP13A4	Cation-transporting ATPase	1.92	2.39	0.21	0.24	0.13	0.04	0.03	4.81	1.54	0	0	1.41	3.27	4.35	2.18	0.17	0.15	0.05	0.06	0.11	0.08	0.76	0.12	0.02	0	0	0	2.09	3.43	1.41	1.33	0.33	0.59	0.81	0.44	1.76	3.61	0.63	0.21	0.29	1.06	0.4	0.33	0.4
gene15825	XP_007069090.1	ATP13A5	probable cation-transporting ATPase 13A5	ATP13A5	Cation-transporting ATPase	9.97	12.36	2.7	3.41	1.58	0	0	0	0.01	0.01	0	0.01	0.01	0.02	0.04	1.23	1.21	0.76	0.68	1.11	1.1	11.8	3.39	0	0	0.01	0.01	0.02	0.01	24	23.05	2.05	5.47	6.73	9.81	21.63	20.62	4.65	1.91	3.04	9.13	3.49	2.4	3.33
gene9234	XP_007062134.1	ATP1A1	sodium/potassium-transporting ATPase subunit alpha-1 isoform X2	ATP1A1	Sodium/potassium-transporting ATPase subunit alpha	203.54	193.96	180.94	219.7	221.08	784.02	776.96	102.53	82.49	483.82	487.49	161.56	179.47	213.49	253	177.32	151.18	162.63	192.72	198.29	210.55	113.66	41.6	56.34	57.22	907.83	783.1	81.16	90.41	137.65	139.98	250.03	232.11	210.11	97.41	160.5	85.97	171.73	163.86	141.31	126.25	123.44	117.06	146.69
gene12948	XP_007066098.1	ATP1A2	sodium/potassium-transporting ATPase subunit alpha-2	ATP1A2	Sodium/potassium-transporting ATPase subunit alpha	0.11	0	0.14	0.3	0.37	3.43	1.99	3.27	26.48	1.12	1.37	0.42	2.31	2	19.04	0.25	0.45	0.58	0.27	0.53	0.28	2.53	5.85	4.93	5.58	1.73	2.09	10.3	23.03	0.47	0.68	0.39	0.65	0.9	0.28	0.26	19.02	0.25	0.32	0.14	0.81	0.28	0.26	0.45
gene8783	XP_007061690.1	ATP1B1	sodium/potassium-transporting ATPase subunit beta-1	ATP1B1	Sodium/potassium-transporting ATPase subunit beta	76.01	79.8	90.37	77.4	86.41	456.38	468.48	85.56	79.8	296.45	283.27	122.41	119.47	149.79	105.4	85.99	73.45	87.12	102.48	96.65	109.42	65.49	27.06	62.44	60.2	398.9	352.75	100.83	153.12	45.75	45.6	108.31	75.75	70.38	43.4	63.42	48.83	95.65	109.63	93.79	83.66	72.73	73.86	79.57
gene2517	XP_007055103.1	ATP1B3	sodium/potassium-transporting ATPase subunit beta-3	ATP1B3	Sodium/potassium-transporting ATPase subunit beta	6.42	5.91	5.87	6.42	6.77	2.49	1.38	11.12	5.71	8.53	7.8	5.51	5.88	5.32	6.29	7.09	6.41	8.08	8.07	7.03	7.23	7.59	4.6	7.43	7.41	1.12	1.18	4	4.15	8.98	8.59	10.75	9.03	8.15	9.53	11.4	7.98	8.99	9.27	9.31	8.29	8.96	8.25	8.61
gene7376	XP_007060292.1	ATP1B4	protein ATP1B4	ATP1B4	Sodium/potassium-transporting ATPase subunit beta	0.64	0.51	0.68	1.05	1.39	0.71	0.91	1.92	4.71	0.21	0.42	0.05	0.2	0.11	0.16	0.64	0.65	0.69	0.31	0.74	0.65	0.41	1.83	1.7	1.75	0.74	0.62	0.75	0.73	0.29	0.64	0.88	0.56	0.87	0.13	0.29	4.52	0.29	0.54	0.3	0.19	1.08	1.27	0.45
gene19156	XP_007072304.1	ATP2A1	sarcoplasmic/endoplasmic reticulum calcium ATPase 1	ATP2A1	Calcium-transporting ATPase	0	0.03	0	0.03	0.02	0.01	0.04	0	0.04	0.04	0.04	0	0.03	0.01	0.04	0.03	0.01	0	0	0	0.01	0.38	18.14	0.02	0.02	0.1	0.04	0	0.01	0.06	0.04	0.03	0	0	3.66	0.1	207.25	0.05	0.01	0.06	0.05	0	0.05	0.04
gene5647	XP_007058345.1	ATP2A2	sarcoplasmic/endoplasmic reticulum calcium ATPase 2	ATP2A2	Calcium-transporting ATPase	19.64	21.96	13.48	17.01	13.62	5.3	3.87	29.31	9.08	10.81	10.19	10.69	16.67	15.55	18.8	15.53	14.66	14.33	16.68	14.51	15.02	10.6	6.4	9.14	9.23	3.27	3	11.76	24.81	11.16	11.12	17.05	12.23	10.58	6.45	10.08	19.33	14.37	16.46	14.84	15.33	12.2	11.41	13.69
gene1689	XP_007054215.1	ATP2A3	sarcoplasmic/endoplasmic reticulum calcium ATPase 3	ATP2A3	Calcium-transporting ATPase	0.44	0.44	0.48	0.49	0.57	1.71	1.33	2.91	6.58	1.23	1.2	2.61	2.28	2.83	2.96	0.54	0.5	0.6	0.44	0.51	0.6	0.61	0.28	1.16	1.14	1.37	1.17	2.48	6.82	0.54	0.44	0.22	0.15	0.34	0.07	0.22	0.27	0.49	0.61	0.45	0.44	0.16	0.25	0.55
gene6501	XP_007059264.1	ATP2B1	plasma membrane calcium-transporting ATPase 1 isoform X1	ATP2B1	Calcium-transporting ATPase	2.91	2.58	1.6	2.55	3.2	5.48	2.98	23.3	10.12	8.8	8.23	3.96	6.5	6.01	2.85	3.06	3.32	2.25	2.41	3.14	2.33	1.98	0.98	7.7	8.52	2.64	2.43	4.5	3.45	2.44	2.54	3.49	2.79	2.7	1.39	2.94	2.39	3.23	3.6	3.07	3.02	2.69	3.51	2.51
gene3039	XP_007055641.1	ATP2B2	plasma membrane calcium-transporting ATPase 2-like isoform X4	ATP2B2	Calcium-transporting ATPase	0	0	0	0	0.01	0.07	0.05	0.04	0.18	0.03	0.02	0.01	0.01	0.01	0.02	0	0	0	0.01	0	0.01	0.01	0.01	0.01	0.01	0.03	0.05	0.07	0.12	0.01	0.01	0	0.01	0.01	0	0.02	0.01	0	0	0.01	0.01	0	0	0.01
gene844	XP_007053422.1	ATP2B3	plasma membrane calcium-transporting ATPase 3	ATP2B3	Calcium-transporting ATPase	0	0.01	0	0	0	0.53	0.5	0.26	0.93	0.08	0.06	0	0.1	0.16	0.05	0	0.02	0	0.02	0	0	0.01	0	0.85	0.68	1.05	0.72	1.3	1.87	0.03	0.03	0	0.05	0.06	0	0	0.03	0.03	0.03	0.03	0.04	0	0	0.06
gene12120	XP_007065188.1	ATP2B4	plasma membrane calcium-transporting ATPase 4	ATP2B4	Calcium-transporting ATPase	10.06	10.53	7.56	11.43	10.04	4.54	2.08	32.85	14.11	2.47	2.52	2.61	2.76	3.22	2.24	7.35	6.95	8.51	9.47	11.79	10.98	11.39	1.21	14.19	14.83	1.74	1.81	8.34	15.86	9.65	9.57	7.1	4.88	4.84	1.93	10.82	9.89	7.34	7.95	6.26	7.7	2.96	4.3	6.43
gene11332	XP_007064361.1	ATP2C1	calcium-transporting ATPase type 2C member 1 isoform X1	ATP2C1	Calcium-transporting ATPase	4.22	4.1	2.68	3.74	3.97	4.29	3.06	14.36	6.21	10.14	9.68	6.7	9.04	8.65	5.71	3.66	3.49	3.23	3.58	4.14	3.92	4.38	2.52	4.07	3.89	2.68	2.63	4.23	4.92	6.16	6.05	5.19	5.88	5.89	5.69	6.55	5.55	5.93	5.84	5.8	6.61	5.11	4.9	5.37
gene6576	XP_007059383.1	ATP2C2	calcium-transporting ATPase type 2C member 2	ATP2C2	Calcium-transporting ATPase	0.03	0.04	0.02	0	0.01	0.53	0.36	2.83	2.77	0.56	0.62	6.99	12.96	15.01	3.57	0.02	0.01	0.01	0.01	0.01	0.01	0.01	0.04	0.03	0.04	0.35	0.42	3.25	5.42	0.04	0.02	0.05	0.03	0.02	0.03	0.06	0.01	0.12	0.12	0.07	0.06	0.14	0.11	0.08
gene18336	XP_007071467.1	ATP4A	potassium-transporting ATPase alpha chain 1	ATP4A	Sodium/potassium-transporting ATPase subunit alpha	1.06	0.69	1.2	1.78	2.38	0.52	0.06	5.44	0	1.55	1.34	0.48	0.66	1.03	0.24	0.42	0.18	0.46	0.26	0.94	0.51	0.03	0	1.92	2.19	0	0.02	0.42	0.06	0.06	0.02	0.89	1.02	1.18	0	0.04	0	0.17	0.3	0.15	0.02	0.7	0.52	0.15
gene10874	XP_007063891.1	ATP4B	potassium-transporting ATPase subunit beta	ATP4B	Potassium-transporting ATPase subunit beta	0	0	0	0	0.04	0	0.03	0.06	0	0	0	0	0	0	0.09	0.04	0.03	0	0	0.04	0	0	0.04	0	0	0	0.05	0.04	0.09	0	0	0	0	0	0	0	0	0	0	0	0	0	0.03	0
gene2670	XP_007055244.1	ATP5A1	ATP synthase subunit alpha, mitochondrial	ATP5F1A	ATP synthase subunit alpha	186.67	176.63	179.08	205.31	189.21	210.3	237.71	204.73	82.83	166.53	166.3	158.31	167.82	172.47	214.66	179.53	169.24	256.55	236.99	234.04	240.11	142.45	90.19	161.77	163.14	221.94	181.44	99.56	90.15	175.99	174.25	284.54	177.26	165.95	202.19	196.58	180.54	216.9	232.78	232.69	177.28	194.68	176.77	202.7
gene13534	XP_007066655.1	ATP5B	ATP synthase subunit beta, mitochondrial	ATP5F1B	ATP synthase subunit beta	635.32	620.82	475.79	563.79	520.15	705.31	868.52	420.89	197.1	406.75	483.29	341.48	435.97	416.64	594.87	670.1	673.52	822.48	810.35	788.76	831	463.11	336.42	478.64	480.09	621.35	652.29	263.59	250.85	351	349.38	617.98	360.68	339.07	367.57	357.15	334.58	424.03	449.53	480.74	333.82	332.71	295.46	355.84
gene3964	XP_007056600.1	ATP5C1	ATP synthase subunit gamma, mitochondrial isoform X1	ATP5F1C	Transcription initiation factor TFIID subunit 3	66.5	63.9	55.53	60.47	52.63	37.87	46.62	52.68	29.49	43.47	38.9	45.09	46.23	44.58	62.6	60.39	62.59	86.84	77.62	63.52	69.85	43.47	42.6	37.75	40.01	35.2	31.83	24.5	21.28	58.83	61.9	100.24	67.31	57.81	89.58	64.04	70.39	90.07	88.95	105.23	78.31	69.63	59.18	79.8
gene19045	XP_007072240.1	ATP5D	ATP synthase subunit delta, mitochondrial	ATP5F1D	Mitochondrial ATP synthase subunit delta	143.37	150.46	299.38	230.18	219.47	151.1	176.03	141.03	121.18	155.05	176.32	187.95	209.44	217.67	254.25	224.06	201.81	289.68	273.43	299.18	304.27	236.19	192.67	180.53	181.63	194.26	166.9	108.54	121.09	144.24	146.02	209.9	177.42	164.52	235.46	173.86	146.06	218.71	210.46	214.02	163.49	225.08	161.7	201.2
gene7086	XP_007059848.1	ATP5E	ATP synthase subunit epsilon, mitochondrial	ATP5F1E	ATP synthase subunit epsilonserine-threonine	1377.84	1551	1017.48	944.48	1095.69	757.51	981.6	903.61	610.48	1323.95	1381.71	2091.05	1663.51	1332.34	1737.31	1094.48	1484.77	1581.4	1364.46	1032.93	984.33	1208.78	2836.06	1420.88	1433.27	993.23	996.46	994.66	853.32	763.37	757.19	893.16	937.11	803.75	1172.47	669.45	968.73	724.45	741.71	884.8	897.1	948.1	741.83	793.05
gene6880	XP_007059675.1	ATP5F1	ATP synthase F(0) complex subunit B1, mitochondrial	none	ATP synthase peripheral stalk-membrane subunit b	187.09	182.3	153.06	148.17	143.69	131.97	156.11	137.36	77.74	143.54	139.26	168.81	164.6	154.83	233.9	165.91	157.13	237.72	221.18	188.72	198.78	126.57	125.61	141.75	145.49	112.1	110.8	86.14	61.37	133.16	128.75	203.73	150.61	134.03	192.38	160.12	146.57	189.23	201.89	218.66	181.22	164.72	134.31	171.91
gene9097	XP_007061983.1	ATP5G1	ATP synthase F(0) complex subunit C1, mitochondrial isoform X2	none	Calcium-binding and coiled-coil domain-containing protein 2	295.84	304.26	182.09	258.75	266.31	242.22	273.09	189.78	64.34	206.14	217.13	224.94	197.18	212.35	254.7	270.47	262.1	410.44	369.78	317.65	352.05	210.64	162.63	251.98	230.69	317.61	278.65	113.16	110.07	167.28	170.67	303.71	183.98	166.13	213.02	178.03	249.1	221.61	268.85	300.12	216.71	211.35	183.47	230.54
gene7762	XP_007060606.1	ATP5G3	ATP synthase F(0) complex subunit C3, mitochondrial	none	Atp synthase f complex subunit mitochondrial	284.81	293.68	193.52	209.2	201.13	161.07	173.4	209.54	64.25	137.66	127.89	129.83	129.85	123.6	165.97	253.8	310.04	337.54	313.21	264.35	261.27	128.84	122.98	230.3	223.19	127.23	115.41	70.72	38.19	135.52	143.67	286.15	167.84	169.02	177.4	157.37	150.78	243.04	260.55	271.89	240.86	181.67	159.12	221.1
gene17629	XP_007070792.1	ATP5J	ATP synthase-coupling factor 6, mitochondrial	ATP5J	ATP synthase-coupling factor 6, mitochondrial	132.03	143.2	134.45	86.59	91.49	94.65	98.8	87.97	70.13	96.9	97.29	86.37	98.33	92.15	121.82	139.61	160.3	185.28	171.33	120.34	128.13	77.38	137.38	96.74	105.38	83.54	76.44	75.18	54.33	92.1	96.91	147.91	128.54	106.8	150.08	104.06	113.92	137.64	138.9	177.15	145.51	126.28	110.47	119.74
gene9866	XP_007062821.1	ATP5J2	ATP synthase subunit f, mitochondrial	none	Mitochondrial ATP synthase subunit f	103.02	107.21	85.67	95.7	95.72	97	106.92	96.52	73.61	144.56	139.02	201.18	184.42	199.8	192.41	118.67	132.25	179.05	155.77	154.22	154.46	122.53	146.25	144.03	135.97	114.57	124.68	92.73	84.29	68.24	68.29	96.46	80.45	72.5	131.4	97.36	115.07	102.03	115.88	123.49	100.93	99	82.35	100.95
gene9542	XP_007062464.1	ATP5L	ATP synthase subunit g, mitochondrial	ATP5L	Mitochondrial ATP synthase subunit g	69.94	71.75	122.73	60.78	61.74	71.74	78	71.91	44.08	110.15	106.76	148.26	137.68	134.47	126.64	80.8	96.97	115.86	100.24	91.56	83.93	77.41	143.89	93.39	88.35	74.91	69.88	56.49	53.25	41.95	41.16	54.33	51.77	52.36	69.02	47.26	53.32	78.51	55.86	66.49	57.83	58.62	47.64	47.29
gene10667	XP_007063654.1	ATP5O	ATP synthase subunit O, mitochondrial	ATP5O	ATP synthase peripheral stalk subunit OSCP	93.64	91.2	64.11	56.53	56.56	51.29	57.47	69.83	31.41	79.95	74.69	71.47	68.98	61.42	75.31	72.05	83.87	104.53	91.44	65.59	68.96	44.01	57.98	56.2	54.65	47.38	44.87	29.71	24.97	50.56	48.75	94.67	71.81	55.14	75.21	49.79	64.01	75.06	82.41	102.3	85.62	73.65	70.22	70.98
gene12904	XP_007066051.1	ATP5S	ATP synthase subunit s, mitochondrial	ATP5S	Mitochondrial ATP synthase regulatory component factor B	4.47	3.43	2.31	4.36	4.59	14.6	11.47	18.86	24.34	21.18	15.14	11.15	17.29	17.25	21.63	5.28	5.56	8.39	5.87	7.81	8.1	8.17	10.24	11.42	12.05	11.08	9.53	14.23	17.15	2.83	3.44	5.08	4.93	5.27	3.85	5.63	7.99	3.46	3.81	4.15	3.91	6.55	8.23	3.38
gene14183	XP_007067376.1	ATP5SL	ATP synthase subunit s-like protein	DMAC2	distal membrane-arm assembly complex protein 2	6.34	7.07	5.02	7.25	7.5	12.95	13.27	15.16	11.66	13.04	16.12	8.55	15.69	15.13	14.65	5.61	7.11	8.51	7.04	6.64	7.4	6.52	5.86	13.87	11.99	9.7	10.15	7.95	9.02	6.09	5.29	6.97	6.76	6.4	7.81	7.2	7.76	7.37	7.25	9.43	8.23	7.45	5.81	7.24
gene19567	NP_008769.1	ATP6	ATP synthase F0 subunit 6 (mitochondrion)	ATP6	ATP synthase subunit a	53861.1	56110.1	67285.8	39651.2	45878.4	71972.5	80082.9	46630.8	26259.3	41576.9	41535.5	27900	24544.9	26820.9	29701.1	39276.3	45103.4	34076	36027.2	36046.4	33279.5	27549.4	40525.5	33217.8	33436.2	69548.1	63872.2	41711	23804.6	40552.2	42446.3	41842.3	49507.9	46613.1	33040.8	27125.5	25743.4	40999.8	35087.2	33968.9	34669.3	37259.7	39468.1	34446
gene1260	XP_007053815.1	ATP6AP1	V-type proton ATPase subunit S1	ATP6AP1	ATPase H+ transporting accessory protein 1	66.93	90.12	54.1	86.56	67.96	58.78	60.2	165.08	71.51	71.65	88.64	88.46	141.51	134.87	185.49	56.94	59.52	71.68	72.19	66.55	68.44	52.86	67.65	145.41	137.71	52.64	70.84	76.09	83.1	38.47	62.27	58.46	47.9	46.98	46.58	35.19	31.9	42.51	58.41	43.81	56.46	53.3	44.11	47.12
gene13378	XP_007066497.1	ATP6AP1L	V-type proton ATPase subunit S1-like protein	ATP6AP1L	ATPase H+ transporting accessory protein 1 like	0.3	0.32	0.34	0.19	0.12	1.28	0.75	1.59	0.26	6.24	5.47	1.84	3.77	4.71	0.28	0.27	0.37	0.17	0.16	0.14	0.03	0.22	0.31	0.47	0.71	0.28	0.42	0.39	0.09	0.24	0.12	0.68	0.98	0.84	0.08	0.23	0.08	0.25	0.29	0.29	0.24	0.17	0.34	0.31
gene11504	XP_007064517.1	ATP6AP2	renin receptor	ATP6AP2	renin receptor	45.13	46.89	38.48	51.83	47.04	51.11	46.7	65.15	92.34	68.95	67.14	47.74	64.33	64.62	88.75	43.6	39.03	52.76	50.71	46.74	48.75	65.13	33.37	34.47	37.34	48.85	40.06	39.99	55.46	71.38	68.44	55.49	48.87	48.24	58.08	74.97	60.41	67.14	72.3	72.02	75.53	48.24	52.66	67.5
gene2247	XP_007054792.1	ATP6V0A1	V-type proton ATPase 116 kDa subunit a isoform 1 isoform X1	ATP6V0A1	V-type proton ATPase subunit a	4.23	4.05	4.18	5.25	4.25	6.79	5.37	14.05	14.36	8.3	8.09	7.5	10.08	11.33	7.98	4.32	3.7	3.73	4.34	4.81	4.9	5.34	1.56	4.49	5.15	4.13	3.82	6.1	12.43	6.9	6.93	4.86	4.29	4.54	1.85	5.74	5.24	5.76	5.62	5.22	5.7	2.92	3.36	5.72
gene5623	XP_007058326.1	ATP6V0A2	V-type proton ATPase 116 kDa subunit a isoform 2	ATP6V0A2	V-type proton ATPase subunit a	13.02	13.43	10.02	12.37	12.05	9	6.8	26.27	17.75	17.7	16.89	12.63	17.05	14.51	15.77	9.97	10.54	10.3	10.55	10.32	11.26	12	7.29	16.99	15.9	5.26	5.52	13.12	13.8	16.38	16.55	16.38	16	15.36	9.91	15.26	12.13	16.96	18.76	16.94	18.35	14.16	15.52	17.47
gene19204	XP_007072347.1	ATP6V0A4	V-type proton ATPase 116 kDa subunit a isoform 4	ATP6V0A4	V-type proton ATPase subunit a	0.03	0	0.05	0.01	0.02	37.38	30.53	1.62	2.51	13.39	14	1.57	3.18	3.57	2.34	0	0.02	0.01	0.01	0.05	0.04	0.03	0.05	0.08	0.12	35.79	32.82	0.62	1.24	0.05	0	0.09	0.01	0.08	0.02	0.03	0.15	0.04	0.08	0.02	0.01	0.04	0.06	0.02
gene8674	XP_007061586.1	ATP6V0B	V-type proton ATPase 21 kDa proteolipid subunit	ATP6V0B	ATPase H+ transporting V0 subunit b	79.39	74.85	64.49	79.86	77.19	65.63	75.23	57.91	92.64	177.32	204.12	155.65	228.94	217.39	216.82	83.34	78.81	110.11	97.92	109.49	111.72	86.82	95.33	87.85	85.6	99.6	101.76	95.32	121.43	58.86	57.72	71.17	70.45	75.22	73.89	65.81	53.37	57.89	70.61	72.36	62.94	69.1	51.16	68.25
gene2035	XP_007054598.1	ATP6V0C	V-type proton ATPase 16 kDa proteolipid subunit	ATP6V0C	V-type proton ATPase proteolipid subunit	64.39	70.49	59.79	67.22	58.98	70.95	66.91	66.5	90.6	81.82	85.73	81.38	109.48	109.12	141.33	59.37	49.57	75.59	75.83	68.62	75.44	59.28	42.63	50.3	49.22	74.73	75.22	54.41	68.15	64.06	65.31	66.23	65.56	64.71	70.02	61.24	46.02	56.38	63.71	66.67	66.6	57.01	51.3	62.12
gene15328	XP_007068545.1	ATP6V0D1	V-type proton ATPase subunit d 1	ATP6V0D1	V-type proton ATPase subunit	4.84	4.72	7.73	6.75	5.93	4.81	4.78	6.27	4.06	5.31	6.05	5.23	7.79	6.68	7.6	5.91	4.98	7.9	6.93	7.47	8.76	5.26	2.78	3.18	3.63	3.43	2.84	2.61	3.43	4.02	4.31	5.85	5.37	5.53	2.33	3.28	2.46	4.08	3.95	4.08	3.03	3.11	2.65	3.7
gene384	XP_007052980.1	ATP6V0D2	V-type proton ATPase subunit d 2	ATP6V0D1	V-type proton ATPase subunit	0.47	0.28	0.46	0.32	0.26	9.27	10.19	1.35	3.76	9.18	9.08	5.98	6.15	6.48	5.62	0.09	0.47	0.25	0.11	0.48	0.35	0.17	0.59	0.1	0.1	12.44	11.49	1.05	1.38	0.01	0.05	0.35	0.28	0.36	0	0.04	0.03	0.41	0.2	0.49	0.24	0.16	0.31	0.17
gene9523	XP_007062419.1	ATP6V0E1	V-type proton ATPase subunit e 1	ATP6V0E1	V-type proton ATPase subunit	6.47	6.87	7.23	7.38	4.7	6.56	5.54	5.9	9.8	7.83	7.17	7.71	6.73	7.08	9.22	4.84	4.68	5.3	4.15	4.35	6.75	6.46	5.78	3.99	4.51	5.66	5.08	5.95	8.09	6.56	7	4.98	5.49	4.58	6.73	7.72	5.2	7.14	7.6	7.06	7	5.33	6.18	6.23
gene15002	XP_007068193.1	ATP6V1A	V-type proton ATPase catalytic subunit A-like	ATP6V1A	V-type proton ATPase catalytic subunit A	0.15	0.12	0.19	0.28	0.27	65.31	62.28	2	4.79	15.66	18.86	2.93	5.56	8.3	3.49	0.12	0.1	0.21	0.17	0.2	0.2	0.07	0.08	0.17	0.14	80.15	87.66	1.92	2.17	0	0	0.34	0.36	0.68	0.03	0.06	0.03	0.1	0.26	0.2	0.03	0.19	0.15	0.11
gene11047	XP_007064072.1	ATP6V1B1	V-type proton ATPase subunit B, kidney isoform	ATP6V1B1	V-type H+ ATPase B1 subunit	0.02	0	0	0	0.01	8.04	8.17	0.47	0.93	3.3	3.6	0.53	1.02	1.45	0.4	0.01	0	0	0	0	0	0	0	0.02	0.01	15.53	15.83	0.65	0.82	0	0	0	0	0.01	0	0	0	0	0.01	0.02	0	0.01	0	0
gene13254	XP_007066373.1	ATP6V1B2	V-type proton ATPase subunit B, brain isoform	ATP6V1B2	V-type proton ATPase subunit B, brain	37.82	41.11	38.31	46.16	37.37	17.8	16.48	49.94	33.01	39.22	37.27	31.39	40.09	46.5	50.04	30.93	29.7	32.35	33.28	34.86	35.43	23.73	15.27	30.18	31.71	12.95	11.44	22.27	24.5	26.18	23.81	33.52	29.12	28.85	25.79	30.69	24.38	34.41	35.82	36.73	31.75	29.59	28.4	34.9
gene3562	XP_007056164.1	ATP6V1C1	V-type proton ATPase subunit C 1	ATP6V1C1	V-type proton ATPase subunit C	9.45	9.32	6.78	8.87	6.92	5.9	5.25	11.79	10.72	13.35	12.13	9.37	13.1	11.57	11.38	6.62	6.73	8.34	8.47	8.07	8.66	7.74	5.7	7.07	7.19	4.34	3.95	8.86	10.28	14.26	14.33	15.04	15.98	12.97	13.13	13.34	12.06	14.25	16.96	17.01	17.21	10.55	10.72	13.88
gene647	XP_007053234.1	ATP6V1C2	V-type proton ATPase subunit C 2	ATP6V1C2	V-type proton ATPase subunit C	0.12	0.05	0.22	0.35	0.6	14.14	11.16	0.9	3.56	5.31	5.27	2.31	2.91	3.63	5.92	0.02	0.03	0.16	0.04	0.1	0.05	0.13	0.08	0.08	0.08	15.27	15.48	1.35	1.96	0.03	0.06	0.03	0.04	0.05	0	0.21	0.08	0.2	0.15	0.07	0.05	0.03	0.06	0.02
gene1796	XP_007054323.1	ATP6V1D	V-type proton ATPase subunit D	ATP6V1D	V-type proton ATPase subunit D	12.66	12.76	10.43	15.12	14.27	10.53	8.89	32.31	15.44	17.9	18.06	13.62	18.54	16.88	15.56	14.5	13.44	15.78	14.17	13.51	14.96	11.49	6.51	22.46	23.2	12.33	11.21	12.06	11.76	11.4	12.47	14.06	12.26	12.98	8.89	13.64	14.13	14.77	19.1	18.14	15.92	14.71	13.24	15.34
gene17728	XP_007070876.1	ATP6V1E1	V-type proton ATPase subunit E 1	ATP6V1E1	Vacuolar proton-ATPase E-subunit	26.84	26.51	26.52	26.3	20.79	20.27	21.62	21.8	19.91	29.15	28.7	40.58	47.71	48.25	69.15	26.36	22.51	33.48	32.39	28.02	27.08	19.85	19.96	12.11	13.81	24.84	23.05	17.58	20.95	19.84	19.88	27.85	21.36	21.55	27.16	21.6	23.04	28.96	29.87	33.41	29.76	20.44	21.08	26.26
gene14293	XP_007067491.1	ATP6V1F	V-type proton ATPase subunit F	ATP6V1F	V-type proton ATPase subunit F	20.59	15.49	1.85	20.92	8.37	11.56	0.77	0	2.1	3	1.8	5.12	18.63	1.86	3.39	6.91	21.16	28.76	19.38	20.06	18.84	11.26	21.98	25.37	6.67	6.93	10.34	1.38	5.58	3.26	2.62	5.28	4.75	4.01	4.15	2	1.91	4.34	2.01	2.06	0.69	6.32	2.72	0.4
gene4657	XP_007057378.1	ATP6V1G1	V-type proton ATPase subunit G 1	ATP6V1G1	V-type proton ATPase subunit G	49.95	53.5	42.96	53.73	47.23	18.84	18.36	53.12	62.72	119.23	112.79	106.92	130.69	118.26	148.82	61.38	60.39	62.59	65.22	60.6	62.11	49.87	45.27	48.99	49.95	25.3	26.24	39.05	64.84	54.71	52.54	71.51	54.41	64.45	85.1	59.61	63.49	67.2	78.86	79.78	78.36	50.07	47.51	70.51
gene10722	XP_007063724.1	ATP6V1G3	V-type proton ATPase subunit G 3	ATP6V1G3	V-type proton ATPase subunit G	0	0	0	0	0	9.47	10.67	0.35	0.88	6	6.83	1.48	1.84	1.55	2.1	0	0	0	0	0	0.03	0	0.03	0	0	24.03	21.06	0.66	0.91	0.08	0.08	0	0	0	0.23	0.05	0.1	0	0	0.02	0.21	0	0	0
gene11154	XP_007064175.1	ATP6V1H	V-type proton ATPase subunit H	ATP6V1H	V-type proton ATPase subunit H	2.86	2.97	2.44	3.17	2.99	5.52	5.04	6.79	5.25	7.11	6.56	4.04	6.29	5.89	4.79	2.53	2.3	3.51	3.09	2.82	3.12	2.53	1.88	3.22	3.42	5.6	6.03	3.16	3.23	3.6	3.62	4.35	3.62	3.53	2.57	3.31	2.92	3.91	4.44	4.18	3.75	3.65	3.56	4.04
gene7413	XP_007060223.1	ATP7A	copper-transporting ATPase 1	ATP7A	ATPase copper transporting alpha	6.13	6.29	8.62	10.58	7.77	5.44	4.3	10.62	24.34	7.52	7.53	4.92	5.62	6.68	5.82	6.8	4.29	7.41	8.27	8.73	10.27	17.28	3.17	6.97	6.49	2.69	2.78	5.66	7.38	20.97	19.99	6.9	6.33	7.01	8.94	25.94	20.79	12.37	13.9	10.63	15.06	5.21	6.22	13.19
gene14907	XP_007068124.1	ATP7B	copper-transporting ATPase 2	ATP7B	ATPase copper transporting beta	0.59	0.46	0.4	0.64	0.7	0.94	0.87	1.96	2.72	0.86	0.57	0.37	0.6	0.57	0.38	0.28	0.26	0.23	0.3	0.37	0.42	1	0.43	0.68	0.88	0.63	0.58	1.25	1.68	0.42	0.55	0.54	0.34	0.47	0.29	0.87	1.01	0.74	0.61	0.42	0.6	0.35	0.38	0.55
gene19566	NP_008768.1	ATP8	ATP synthase F0 subunit 8 (mitochondrion)	ATP8	ATP synthase protein 8	3558.39	5278.48	2709.9	2665.89	3810.63	4997.39	6213.88	3882.43	2120.33	3585.98	3825.57	1116.13	2405.94	2541.47	1976.29	3748.93	6117.36	2663.59	3381.43	4041.79	2844.06	3092.76	9090.8	2863.07	3165.76	5299.98	5044.2	4079.37	2840.1	259.59	256.13	277.17	214.16	298.94	130.79	199.65	193.63	16967.8	252.41	188.42	166.79	182.19	169.11	221.73
gene16167	XP_007069449.1	ATP8A1	probable phospholipid-transporting ATPase IA	ATP8A1	Phospholipid-transporting ATPase IA	0.04	0.04	0.07	0.04	0.04	0.61	0.56	0.8	2.12	0.5	0.45	0.19	0.34	0.3	0.29	0.03	0.05	0.04	0.04	0.03	0.04	0.28	0.08	0.07	0.11	0.28	0.23	0.47	0.69	0.4	0.45	0.15	0.16	0.15	0.06	0.3	0.27	0.08	0.08	0.04	0.14	0.04	0.09	0.1
gene6412	XP_007059165.1	ATP8A2	probable phospholipid-transporting ATPase IB	ATP8A2	ATPase phospholipid transporting 8A2	0	0	0	0.01	0	0.02	0.01	0.05	0.04	0.02	0.01	0.01	0.02	0.02	0.01	0	0	0	0	0	0	0.02	0.03	0.03	0.03	0.01	0.01	0.02	0.04	0.01	0.01	0	0.01	0	0.01	0	0.01	0.01	0.01	0	0	0	0	0.01
gene16235	XP_007069476.1	ATP8B1	probable phospholipid-transporting ATPase IC	ATP8B1	Phospholipid-transporting ATPase IC	2.94	3.41	1.01	1.21	0.77	2.6	2.43	1.83	0.4	3.4	3.36	3.49	4.37	4.39	0.31	0.68	0.49	0.4	0.59	0.64	0.51	0.8	0.13	0.03	0.02	1.73	1.56	0.5	0.4	0.6	0.69	0.77	0.69	0.53	0.31	1.44	0.92	1.39	1.31	1.16	1.45	0.8	0.95	1.31
gene14708	XP_007067918.1	ATP8B2	probable phospholipid-transporting ATPase ID	ATP8B2	Phospholipid-transporting ATPase ID	5.26	5.38	4.67	6.61	8.28	6.43	4.99	20.67	23.69	14.58	17.51	7.88	18.33	19.08	14.29	6.99	6.98	5.48	5.99	7.01	7.16	10.45	4.92	39.72	39.28	9.89	9.26	39.02	38.15	5.4	5.65	5.18	5.42	5.8	1.72	5.36	4.17	6.13	6.58	4.43	5.27	4.06	4.69	6.19
gene15389	XP_007068633.1	ATP8B3	probable phospholipid-transporting ATPase IK	ATP8B3	Phospholipid-transporting ATPase IK	2.32	2.12	0.54	0.55	0.3	0.02	0.01	0.05	0.07	0.05	0.03	0.08	0.22	0.28	0.17	0.88	0.88	0.48	0.66	0.56	0.75	2.05	0.46	0.03	0.02	0.02	0.02	0.11	0.09	1.88	1.67	0.7	0.22	0.26	0.96	2.37	1.89	1.18	0.92	1.11	2.7	0.83	0.83	1.16
gene13743	XP_007066926.1	ATP8B4	probable phospholipid-transporting ATPase IM	ATP8B4	Phospholipid-transporting ATPase	0.19	0.12	0.35	0.15	0.19	0.21	0.04	0.39	0.5	0.35	0.33	0.07	0.21	0.16	0.28	0.07	0.23	0.05	0.04	0.1	0.11	0.09	0.07	1.72	1.83	0.06	0.07	1.02	0.63	0.2	0.22	0.12	0.58	0.63	0.08	0.12	0.06	0.17	0.13	0.08	0.13	0.13	0.11	0.11
gene7046	XP_007059813.1	ATP9A	probable phospholipid-transporting ATPase IIA	ATP9A	Phospholipid-transporting ATPase	0.26	0.3	0.13	0.13	0.19	1.33	0.94	2.72	1.81	2.65	2.68	2.96	3.51	4.17	1.13	0.16	0.16	0.07	0.11	0.16	0.16	0.1	0.1	1.19	1.14	0.69	0.65	1.58	1.71	0.16	0.17	0.19	0.15	0.14	0.03	0.13	0.12	0.06	0.19	0.08	0.11	0.19	0.29	0.14
gene7650	XP_007060467.1	ATP9B	probable phospholipid-transporting ATPase IIB isoform X2	ATP9B	Phospholipid-transporting ATPase	0.32	0.31	0.29	0.32	0.28	0.55	0.29	2.32	1.43	0.88	0.81	0.36	0.89	0.82	0.69	0.32	0.29	0.37	0.39	0.37	0.3	0.45	0.24	0.88	0.85	0.22	0.26	0.69	0.73	0.48	0.54	0.47	0.5	0.46	0.27	0.45	0.38	0.55	0.49	0.41	0.55	0.48	0.62	0.48
gene8724	XP_007061654.1	ATPAF1	ATP synthase mitochondrial F1 complex assembly factor 1	ATPAF1	ATP synthase mitochondrial F1 complex assembly factor 1	6.54	4.91	7.02	8.52	7.2	10.63	10.78	8.9	6.97	9.79	9.16	8.54	9.71	10.27	8.55	4.39	5.11	6.87	6.24	6.63	7.59	6.4	4.02	6.81	7.38	6.25	6.06	5.72	5.5	9.34	9.11	10.54	8.36	8.32	8.26	8.41	9.84	10.45	10.61	11.28	11.1	8.25	7.19	9.82
gene9885	XP_007062811.1	ATPAF2	ATP synthase mitochondrial F1 complex assembly factor 2	ATPAF2	ATP synthase mitochondrial F1 complex assembly factor 2	8.83	8.68	12.14	10.99	10.16	11.81	12.47	15.43	14.81	13.41	11.98	10.38	15.09	15.16	16.74	15.82	14.41	19.42	16.32	17.59	17.49	14.7	11.9	17.09	15.45	9.6	10.6	15.38	20.31	15	16.86	19.92	17.96	15.06	9.61	15.48	13.71	14.35	15.39	18.35	15.99	13.93	11.39	15.88
gene2522	XP_007055059.1	ATR	serine/threonine-protein kinase ATR	ATR	serine/threonine-protein kinase ATR	1.13	1.22	1.12	1.31	1.08	2.04	1.25	5.03	6.07	2.13	1.98	0.57	2.17	1.99	1.94	0.88	0.93	1.02	0.97	0.9	0.98	1.65	0.77	3.1	3.27	1.11	0.94	2.59	3.48	1.62	1.59	2.08	2.39	2.08	0.98	1.89	1.6	2.81	2.92	2.37	2.7	1.85	1.98	2.62
gene4888	XP_007057586.1	ATRAID	all-trans retinoic acid-induced differentiation factor	ATRAID	All-trans retinoic acid-induced differentiation factor	18.37	17.55	9.65	14.13	16.97	9.67	12.38	11.38	15.05	45.91	44.71	35.93	58.19	50.41	38.98	17.41	18.12	19.95	17.35	19.68	18.33	16.16	15.65	30.01	30.24	11.33	13.13	19.32	21.27	8.99	8.65	10.04	11.41	11.18	9.51	7.44	6.48	7.44	7.88	8.6	8.8	8.32	6.75	8.37
gene3048	XP_007055650.1	ATRIP	ATR-interacting protein	ATRIP	ATR interacting protein, transcript variant X1	1.38	1.85	1.84	1.75	1.87	5.18	3.72	9.55	8.68	8.18	7.45	6.45	10.92	11.34	8.85	0.97	0.9	1.14	1.49	1.74	1.12	2.7	1.37	4.13	4.51	2.72	2.78	5.03	6.92	3.43	2.89	3.92	2.61	2.51	1.23	3.43	3.42	3.15	3.53	3.63	3.69	3.14	3.33	3.21
gene2376	XP_007054967.1	ATRN	attractin	ATRN	Attractin	0.75	0.77	0.68	0.77	0.84	1.9	1.44	4.86	3.98	4.69	4.54	2.54	3.98	3.68	2.69	0.77	0.86	0.75	0.75	0.76	0.67	0.82	0.32	1.82	1.68	0.93	0.77	2.46	3.85	0.77	0.75	0.75	0.5	0.67	0.18	0.59	0.46	0.66	0.85	0.61	0.68	0.52	0.66	0.75
gene3774	XP_007056385.1	ATRNL1	attractin-like protein 1	ATRNL1	Attractin like 1	0.01	0.01	0.01	0.02	0.01	0.14	0.11	0.13	0.16	0.09	0.1	0.03	0.06	0.05	0.07	0.01	0.01	0.01	0.01	0.01	0.01	0.03	0.03	0.07	0.07	0.06	0.06	0.08	0.11	0.02	0.02	0.02	0.02	0.03	0.01	0.01	0.02	0.01	0.02	0.01	0.02	0.02	0.02	0.02
gene7417	XP_007060226.1	ATRX	transcriptional regulator ATRX	ATRX	Transcriptional regulator ATRX	5.74	5.16	5.78	7.2	8.1	9.56	6.38	22.68	23.45	11.74	11.18	7.82	14.47	12.08	14.58	6.33	7.47	8.58	7.4	7.52	6.63	7.77	6.47	13.66	14.07	5.55	5.55	12.22	11.71	4.59	4.51	3.62	3.79	3.63	1.55	4.7	3.96	4.18	5.02	3.94	4.56	3.84	4.27	4.35
gene2391	XP_007054939.1	ATXN1	ataxin-1	ATXN1	Ataxin-1	4.16	4.41	4.3	6.23	7.49	4.29	1.91	28.46	13.33	8.76	9.74	4.38	7.19	6.14	1.15	4.27	4.79	3.89	3.94	5.79	4.22	3.05	0.2	22.55	20.53	1.39	1.34	14.13	8.66	3.62	3.15	2.99	2.63	3.96	0.12	2.39	3.95	4.26	5.61	3.27	3.61	1.46	2.54	3.87
gene5602	XP_007058311.1	ATXN10	ataxin-10	ATXN10	Ataxin-10 isoform 1	0.81	0.65	0.86	0.9	0.87	0.89	0.63	2.87	1.65	1.12	1.04	0.72	0.9	0.9	0.9	0.92	0.93	1.25	1.18	1.1	1.08	1.17	0.81	1.33	1.35	0.54	0.46	1.02	1.31	1.46	1.35	1.29	1.41	1.34	1.54	1.8	1.5	1.61	1.73	1.81	1.82	1.45	1.34	1.87
gene9586	XP_007062496.1	ATXN1L	ataxin-1-like	ATXN1L	Brother of ataxin-1	80.52	86.12	44.18	84.35	82.14	74.08	66.4	200.3	198.67	148.07	156.51	130.67	153.76	157.55	113.68	94.84	91.96	79.64	81.47	96.13	94.09	101.15	21.49	151.27	163.02	51.33	52.39	145.14	181.17	108.36	102.94	84.78	69.41	78.45	29.77	90.05	98.1	87.61	112.56	89.05	118.11	51.2	64.25	101.57
gene5685	XP_007058376.1	ATXN2	ataxin-2 isoform X2	ATXN2	Ataxin-2 isoform A	2.2	2.2	3.05	2.94	2.61	10.02	7.38	19.81	17.24	10.92	9.46	4.48	12.52	12.59	11.58	2.33	2.48	2.46	2.41	2.69	2.81	3.62	2.22	6.72	7.48	5.04	4.71	7.12	12.6	3.98	4.07	3.26	3.48	3.28	2.15	3.94	4.51	3.44	4.01	3.17	4.51	3.31	3.77	3.9
gene19158	XP_007072305.1	ATXN2L	ataxin-2-like protein	ATXN2L	Ataxin-2-like protein isoform E	21.55	20.41	25.88	28.4	25.76	21.98	20.67	50.06	53.99	44.17	50.83	35.88	70.28	75.3	73.27	22.41	24.65	22.85	24.57	30.45	29.94	34.24	13	46.25	43.44	22.31	25.69	43.93	66.09	19.11	19.88	19.84	19.16	19.38	12.4	23.95	24.5	19.68	22.51	16.54	22.27	20.08	20.2	24.23
gene2918	XP_007055503.1	ATXN3	ataxin-3	ATXN3	Ataxin 3 variant ref	3.07	4.04	2.26	3.83	3.18	4.84	3.79	10.84	13.25	8.67	8.13	2.56	5.24	5.52	2.86	2.79	2.6	2.51	3.12	3.78	3.34	6.06	1.7	6.01	6.55	2.12	2.13	6.73	10.83	7.29	7.76	3.99	4.01	4.14	2.59	8.18	6.53	5.83	5.69	4.71	6.28	2.54	4.55	6.68
gene12884	XP_007066034.1	ATXN7	ataxin-7	ATXN7	Ataxin-7	0.43	0.66	0.68	0.74	0.51	0.99	0.67	2.15	4.58	1.19	1.17	0.93	1.52	1.33	1.4	0.64	0.45	0.34	0.35	0.57	0.51	1.11	0.25	0.89	0.94	0.66	0.48	1.58	4.21	1.23	1.2	0.84	1	0.81	0.35	1.11	1.09	0.99	1.22	0.85	1.33	0.54	0.66	1.23
gene11659	XP_007064718.1	ATXN7L1	ataxin-7-like protein 1	ATXN7L1	Ataxin-7-like protein 1 isoform B	0.36	0.31	0.32	0.43	0.41	0.62	0.43	1.52	1.62	1.13	0.94	0.57	0.96	0.89	0.8	0.29	0.3	0.3	0.33	0.38	0.36	0.63	0.42	0.98	1.09	0.4	0.38	0.96	1.18	0.99	1.03	0.45	0.62	0.66	0.7	0.94	0.79	0.64	0.65	0.62	0.76	0.57	0.66	0.65
gene14412	XP_007067607.1	ATXN7L2	ataxin-7-like protein 2	ATXN7L2	Ataxin 7 like 2	2.78	2.7	2.8	3.18	2.95	2.07	2.2	6.44	6.82	7.21	7.81	3.16	10.66	8.5	9.23	2.39	2.74	2.63	2.66	2.53	2.74	2.87	2.24	7.17	7.38	2.3	3.03	6.01	10.04	1.76	1.78	2.76	3.05	2.83	1.74	2.26	1.88	2.39	3.24	2.41	3.13	4.2	2.74	2.57
gene9056	XP_007062062.1	ATXN7L3	ataxin-7-like protein 3	ATXN7L3	Nucleolar transcription factor 1 (Fragment)	9.25	8.33	8.79	13.49	12.55	8.15	6.49	20.14	14.51	13.63	16.76	8.28	18.31	18.78	19.35	9.42	10.17	9.92	11.05	11.89	14.17	16.24	6.96	14.17	15.35	6.47	6.26	12.93	18.56	13.5	13.22	14.36	15.15	14.21	14.29	23.64	14.35	17.38	18.68	16	17.21	12.07	12.73	18.45
gene4171	XP_007056855.1	AUH	methylglutaconyl-CoA hydratase, mitochondrial	AUH	AU RNA binding methylglutaconyl-CoA hydratase	1.2	1.06	0.83	1	1.13	2.3	2.27	2.97	2	3.28	2.99	2.62	3.37	3.16	2.63	0.94	1.02	1.13	1.16	1.03	1	0.86	0.77	1.77	1.76	1.88	1.73	1.6	1.61	0.97	1.07	1.54	1.24	1.12	0.8	1.15	1.18	1.18	1.35	1.35	1.18	1.28	1.28	1.15
gene17757	XP_007070916.1	AUNIP	aurora kinase A and ninein-interacting protein	none	none	4.4	4.99	4.4	6.6	4.87	14.41	13.89	17	27.71	17.03	13.9	9.62	16.12	14.49	32.18	6.1	8.23	7.72	7.26	5.97	8.27	10.44	10.47	15.02	11.16	10.38	9.41	13.27	26.72	8.37	7.57	8.72	7.99	8.79	11.02	13.34	16.83	10.27	10.07	10.9	8.72	8.46	8.93	10.78
gene13101	XP_007066245.1	AUP1	ancient ubiquitous protein 1	AUP1	Ancient ubiquitous protein 1	20.31	19.8	15.12	16.74	18.73	16.27	13.79	33.43	31.12	27.69	32.61	20.76	33.6	29.18	38.12	22.79	21.86	24.04	24.32	22.12	22.92	18.14	22.14	28.79	28.89	12.79	12.18	20.88	29.47	13.94	13.56	20.01	18.94	18.63	16.34	15.66	17.13	16.54	17.27	19.27	18.32	17.8	14.85	16.64
gene7060	XP_007059825.1	AURKA	aurora kinase A	AURKA	Aurora kinase A	7.55	7.18	6.53	5.33	5.07	4.18	3.16	13.2	7.12	4.78	2.84	2.86	5.23	4.88	8.73	6.31	7.74	7.61	8.61	7.07	6.7	6.52	3.43	12.21	14.37	2.3	2.1	6.9	3.32	5.67	5.58	11.35	5.09	6.03	3.81	6.92	6.49	10.38	11.27	8.99	9.47	7.35	8.05	10.78
gene17107	XP_007070252.1	AURKAIP1	aurora kinase A-interacting protein	AURKAIP1	Aurora kinase A interacting protein 1	23.07	22.27	29.56	27.2	23.19	25.65	32.33	60.36	28.39	36.54	33.05	28.9	42.42	45.57	51.7	26.32	28.71	33.88	30.54	39.4	33.19	33.03	29.04	43.1	34.09	28.16	26.51	23.72	32.15	28.16	28.27	37.11	37.49	35.75	47.35	39.34	37.71	41.74	36.55	44.85	39.01	33.32	34.69	36.56
gene1707	XP_007054261.1	AUTS2	autism susceptibility gene 2 protein	AUTS2	AUTS2, activator of transcription and developmental regulator	0.34	0.3	0.38	0.41	0.53	0.43	0.2	3.51	0.64	0.5	0.5	0.2	0.52	0.4	0.44	0.33	0.41	0.39	0.45	0.55	0.5	0.29	0.19	1.12	1.07	0.15	0.13	1.01	0.91	0.16	0.16	0.52	0.37	0.37	0.1	0.26	0.2	0.4	0.52	0.35	0.23	0.57	0.74	0.34
gene16201	XP_007069459.1	AVEN	cell death regulator Aven	AVEN	Apoptosis and caspase activation inhibitor	0.51	0.5	0.71	0.65	0.72	0.5	0.4	1.55	0.76	0.72	0.71	0.68	0.78	0.61	0.95	0.57	0.64	0.83	0.67	0.75	0.76	0.56	0.58	1.2	1.3	0.4	0.43	0.79	0.61	0.91	0.9	0.94	0.83	0.96	0.95	0.87	0.79	0.76	0.89	0.72	0.76	0.99	0.91	0.68
gene13928	XP_007067088.1	AVIL	advillin	AVIL	Advillin	11.08	6.03	6.62	13.38	21.4	13.99	3.48	141.61	4.08	11.75	13.43	0.81	11.69	10.78	6.56	13.38	15.53	14.44	12.86	21.92	17.6	3.59	5.23	71.35	74.24	2.45	2.41	24.24	8.31	2.1	2.35	17.24	10.5	12.77	1.65	2.28	1.99	6.32	8.4	6.43	3.46	23.84	23.91	6.57
gene11382	XP_007064416.1	AVL9	late secretory pathway protein AVL9 homolog	AVL9	Late secretory pathway protein AVL9	0.61	0.78	0.7	0.57	0.47	0.63	0.45	1.12	1.24	1.51	1.32	0.86	1.01	1.03	0.37	0.45	0.38	0.3	0.38	0.52	0.39	0.51	0.11	0.74	0.71	0.37	0.26	0.69	1.02	0.56	0.58	0.45	0.39	0.52	0.15	0.71	0.61	0.58	0.8	0.45	0.6	0.19	0.34	0.59
gene249	XP_007052869.1	AVPI1	arginine vasopressin-induced protein 1	AVPI1	Arginine vasopressin-induced protein 1	130.19	99.77	48.54	107.65	137.45	58.34	49.2	240.45	131.74	140.88	188.28	144.28	202.64	144.9	150.85	128.01	139.77	177.15	147	119.7	110.1	143.78	307.51	940.1	941.28	69.75	84.13	257.97	115.63	97.41	95.36	102.76	86.28	83.28	103.73	84.15	87.53	65.05	76.14	71.07	85.62	197.46	170.69	84.97
gene12652	XP_007065770.1	AVPR1A	vasopressin V1a receptor	AVPR1A	Vasotocin receptor	0.19	0.07	0.12	0.15	0.73	1.36	1.05	0	0	0.04	0.13	0.27	0.49	0.55	0	0.04	0.03	0	0	0	0	0	0.09	0	0	1.87	1.74	0	0.04	0	0	0	0	0.02	0	0	0	0	0	0	0	0.07	0	0
gene12081	XP_007065213.1	AVPR1B	vasopressin V1b receptor	AVPR1B	Pituitary vasotocin receptor	0	0.08	0	0	0	0	0	0	0	0	0	0	0	0.1	0	0	0	0	0	0	0	0	0	0	0	0	0	0.09	0	0	0	0	0	0	0	0.06	0	0	0	0	0	0	0	0
gene8342	XP_007061284.1	AXDND1	axonemal dynein light chain domain-containing protein 1	AXDND1	axonemal dynein light chain domain-containing protein 1	0.06	0.02	0.03	0.02	0.03	0.93	0.82	0.58	0.39	0.33	0.26	0.06	0.22	0.15	0.16	0.03	0.03	0.02	0.1	0.09	0.09	0.31	0.18	0.27	0.17	0.64	0.54	0.25	0.33	0.36	0.38	0.11	0.16	0.13	0.27	0.38	0.42	0.27	0.35	0.4	0.51	0.16	0.14	0.47
gene13476	XP_007066582.1	AXIN1	axin-1	AXIN1	Axin protein 1 transcript variant 1	0.6	0.55	0.75	0.76	0.71	0.61	0.54	2.28	1.98	2.37	2.48	1.34	2.43	2.41	1.89	0.57	0.59	0.59	0.62	0.75	0.74	0.97	0.41	1.23	1.24	0.58	0.55	1.81	2.67	0.98	1.06	0.85	0.77	0.77	0.66	1.2	1.19	0.79	0.91	0.7	0.83	0.68	0.6	0.8
gene2584	XP_007055145.1	AXIN2	axin-2	AXIN2	axin-2	2.84	1.88	1.46	2.18	3.06	3.08	1.28	13.36	5.21	16.25	16.57	2.11	8.28	8.46	3.27	1.79	2.04	2.38	2.26	2.02	1.44	3.22	1.28	13.06	13.35	1.18	1.42	16.48	8.39	2.22	2.46	3.62	2.92	3.76	0.69	3.67	3.03	3.31	3.43	2.27	2.02	3.5	4.15	1.56
gene17810	XP_007070985.1	AXL	tyrosine-protein kinase receptor UFO	AXL	AXL receptor tyrosine kinase	2.56	2.43	2.16	3.58	5.24	1.92	1.28	9.84	12.3	4.33	5.05	2.54	4.92	6.84	2.36	2.92	3.88	4.57	5.36	4.06	4.69	1.94	0.85	31.97	31.65	1.36	1.59	13.03	6.53	0.91	0.77	2.09	1.7	2.74	0.57	1.19	1.05	2.13	1.91	1.55	1.28	1.94	2.54	1.98
gene3518	XP_007056134.1	AZI1	5-azacytidine-induced protein 1	CEP131	5-azacytidine-induced protein 1	10.27	8.51	8.79	13.2	14.22	16.63	13.35	39.59	33.85	24.7	27.68	27.41	50.62	51.87	41.46	12.24	13.13	13.38	10.86	12.43	11.72	11.1	9.75	29.62	28	14.03	14.53	27.27	32.37	8.22	7.99	10.37	8.93	9.79	7.37	10.69	8.94	8.54	9.59	8.73	7.76	11.35	9.91	8.84
gene15343	XP_007068569.1	AZI2	5-azacytidine-induced protein 2	AZI2	5-azacytidine-induced protein 2	3.3	3.41	3.42	3.92	2.82	2.6	2.52	5.39	6.19	9	7.7	8.17	9.43	8.07	5.05	2.78	2.47	2.29	2.74	3.03	3.32	3.44	1.46	3.44	3.5	2.07	2.01	4.2	5.89	5.25	5.09	4.15	4.3	3.92	2.81	4.57	4.28	4.68	4.85	4.2	5.32	2.86	2.78	4.56
gene3563	XP_007056165.1	AZIN1	antizyme inhibitor 1	AZIN1	Antizyme inhibitor 1	10.42	10	10.28	15.08	15.41	6.57	4.93	27.54	19.17	42.45	40.3	37.63	43.99	39.87	25.12	12.16	11.9	13.54	12.2	14.78	14.73	9.77	8.88	26	27.33	3.78	3.69	19.91	16.55	15.38	14.9	19.57	19.9	21.05	15.5	19.58	16.03	19.24	19.54	19.78	19.72	20.68	21.04	18.22
gene10173	XP_007063141.1	B3GALNT1	UDP-GalNAc:beta-1,3-N-acetylgalactosaminyltransferase 1	B3GALNT1	Hexosyltransferase	24.93	21.17	8.64	18.55	15.85	39.75	24.65	143.81	134.33	75.35	66.55	50.91	55.77	59.55	27.96	26.18	21.59	22.61	15.27	30.85	19.21	22.68	9.86	78.04	64.92	15.29	13.72	65.42	46.55	20.19	19.25	17.94	19.46	22.24	5.25	29.56	27.31	22.36	26.42	22.69	25.54	22.52	38.96	26.97
gene15692	XP_007068937.1	B3GALNT2	UDP-GalNAc:beta-1,3-N-acetylgalactosaminyltransferase 2	B3GALNT2	UDP-GalNAc:beta-1, 3-N-acetylgalactosaminyltransferase 2	2.47	2.24	2.84	3.24	3.61	6.23	4.97	8.99	7.11	4.44	4.51	3.76	4.01	4.26	4.4	3.01	3.45	3.99	3.44	3.88	3.63	3.11	2.04	6.32	6.53	3.86	3.07	5.4	6.69	3.72	3.96	4.87	3.64	3.54	1.97	4.13	6.41	3.71	4.68	3.65	4.16	3.49	4.57	4.09
gene4035	XP_007056668.1	B3GALT1	beta-1,3-galactosyltransferase 1	B3GALT1	Hexosyltransferase	4	2.99	0.42	2.34	6	9.63	1.47	74.31	9.03	6.42	4.59	7.29	6.03	10.42	1.37	1.28	1.73	0.93	1.5	8.03	4.44	1.33	0.92	5.69	4.46	0.79	1.29	6.77	6.39	0.96	0.75	4.89	0.86	0.26	0	0	4.38	1.92	0.27	0	0.26	0.25	0.81	0
gene10094	XP_007063049.1	B3GALT2	beta-1,3-galactosyltransferase 2	B3GALT2	Hexosyltransferase	0	0	0	0	0	0	0	0	0	0	0	0	0	0	0	0	0	0	0	0	0	0	0	0	0	0	0	0	0	0	0	0	0	0	0	0	0	0	0	0	0	0	0	0
gene11443	XP_007064528.1	B3GALT5	beta-1,3-galactosyltransferase 5	B3GALT5	Beta-1,3-galactosyltransferase 5	0	0	0.72	0	0	9.08	16.89	6.72	5.38	4.88	3.52	2.07	1.92	1.61	3.31	0	1.18	0.2	0	0	0	0.38	0.19	0	0.54	5.41	4.6	7.68	7.97	0	0.11	0	0	0	0	0	0.27	0	0	0	0	0	0.12	0
gene17120	XP_007070262.1	B3GALT6	beta-1,3-galactosyltransferase 6	B3GALT6	Hexosyltransferase	24.73	31.32	14.2	31.45	33.1	24.87	30.2	40.67	31.54	45.67	61.56	46.24	60.54	61.54	45.5	30.5	24.33	32.11	28.77	27.6	31.73	34.97	12	44.37	47.37	21.91	21.33	56.73	81.81	39.11	38.23	49.06	33.6	37.68	20.71	47.64	36.41	37.52	31.54	36.43	42.86	18.78	31.5	39.21
gene71	XP_007052684.1	B3GALTL	beta-1,3-glucosyltransferase	B3GLCT	Glycoprotein-N-acetylgalactosamine 3-beta-galactosyltransferase 1	0.41	0.32	0.48	0.48	0.43	0.44	0.29	2.39	2.34	1.11	0.99	1.04	1.25	1.09	0.98	0.38	0.4	0.45	0.47	0.42	0.45	0.55	0.39	1.19	1.38	0.28	0.3	1.21	1.37	0.8	0.88	0.67	0.48	0.48	0.37	0.79	0.58	0.58	0.62	0.55	0.55	0.46	0.58	0.58
gene13898	XP_007067031.1	B3GAT1	galactosylgalactosylxylosylprotein 3-beta-glucuronosyltransferase 1	B3GAT1	Galactosylgalactosylxylosylprotein 3-beta-glucuronosyltransferase	0.33	0.19	0.24	0.39	0.2	4.69	3.85	1.52	5.42	1.29	1.35	0.61	0.6	0.74	1.12	0.13	0.07	0.03	0.16	0.17	0.23	0.61	0.46	0.55	0.44	2.19	1.98	1.21	1.97	0.57	0.66	0.09	0.23	0.16	0.23	0.74	1.35	0.28	0.53	0.23	0.59	0.29	0.7	0.38
gene17441	XP_007070623.1	B3GAT2	galactosylgalactosylxylosylprotein 3-beta-glucuronosyltransferase 2	B3GAT2	Galactosylgalactosylxylosylprotein 3-beta-glucuronosyltransferase	0	0.02	0.03	0.01	0	0.46	0.22	0.04	0.05	0.1	0.08	0.01	0.02	0.02	0.01	0.01	0	0.01	0.01	0.01	0.02	0.02	0.02	0.03	0.03	0.18	0.14	0.01	0	0.04	0.03	0.02	0.01	0.03	0.01	0.06	0.01	0	0.02	0.01	0.03	0.01	0.02	0.03
gene4271	XP_007056936.1	B3GAT3	galactosylgalactosylxylosylprotein 3-beta-glucuronosyltransferase 3	B3GAT3	Galactosylgalactosylxylosylprotein 3-beta-glucuronosyltransferase	5.43	4.63	4.38	5.52	5.31	22.39	28.69	7.67	9.24	10.9	11.38	7.77	13.87	12.72	11.67	4.8	5.17	4.87	5.08	5.93	6.08	5.71	6.49	8.4	7.14	21.87	21.64	11.79	16.65	6.11	4.06	5.26	4.44	4.55	7.17	7.31	7.25	6.26	6.04	5.09	6.42	6.81	6	6.76
gene3651	XP_007056275.1	B3GNT1	N-acetyllactosaminide beta-1,3-N-acetylglucosaminyltransferase	B4GAT1	N-acetyllactosaminide beta-1,3-N-acetylglucosaminyltransferase	13.07	9.26	10.26	13.52	13.21	3.09	3.94	14.6	7.62	9.68	10.36	12.03	12.63	11.82	11.49	11.15	9.6	13.8	12.55	12.61	13.33	12.65	10.17	15.42	17.88	6.41	4.16	8.78	9.38	10.61	9.77	11.92	7.25	8.47	11.51	13.13	11.95	9.94	10.9	12.86	9.09	10.31	8.35	10.24
gene10009	XP_007062943.1	B3GNT2	UDP-GlcNAc:betaGal beta-1,3-N-acetylglucosaminyltransferase 2	B3GNT2	Hexosyltransferase	166.38	182.84	83.82	132.84	127.33	183.24	152.86	451.43	213.4	564.71	511.79	429.91	798.03	637.26	286.82	97.91	111.25	105.61	103.48	115.92	113.49	91.29	85.3	260.16	254.17	110.74	112.12	264.51	179.9	155.56	146.94	203.25	251.76	253.72	168.19	133	86.8	138.46	173.79	154.48	257.24	254.54	265.38	204.19
gene19017	XP_007072227.1	B3GNT3	UDP-GlcNAc:betaGal beta-1,3-N-acetylglucosaminyltransferase 3	B3GNT3	Hexosyltransferase	15.51	18.94	0	1.74	0.89	0.26	0	12.75	2.69	0.34	1.03	19.31	38.95	34.95	7.84	2.55	2.07	1.73	0.74	0	1.5	2.32	0	0	0	0	0.19	5.04	11.57	0.18	0.19	0.87	0.43	0.95	1.46	2.61	3.73	1.3	0.4	0.21	1.95	1.46	1.62	0.51
gene5667	XP_007058363.1	B3GNT4	UDP-GlcNAc:betaGal beta-1,3-N-acetylglucosaminyltransferase 4	B3GNT4	Hexosyltransferase	0	0	0	0.79	0	0.7	0.9	32.16	2.45	0.93	0	6.6	26.61	32.8	4.19	0	0.35	0	0	0	0	0	0	0	0.65	0.81	0	0.92	5.12	0	0.25	0	0	0.52	0.5	0.27	1.28	0.71	0.55	0.28	0.27	0.25	0	0.46
gene17910	XP_007071058.1	B3GNT5	lactosylceramide 1,3-N-acetyl-beta-D-glucosaminyltransferase	B3GNT5	Lactosylceramide 1,3-N-acetyl-beta-D-glucosaminyltransferase	0	0	0	0	0	0	0	0	0	0	0	0	0	0	0	0	0	0	0	0	0	0	0	0	0	0	0	0	0	0	0	0	0	0	0	0	0	0	0	0	0	0	0	0
gene5162	XP_007057896.1	B3GNT7	UDP-GlcNAc:betaGal beta-1,3-N-acetylglucosaminyltransferase 7	B3GNT7	Hexosyltransferase	0.24	0.15	0.17	0.77	0.63	6.44	8.46	8.17	4.51	16.19	15.38	0.88	1.68	1.68	1.08	0.25	1.23	0.27	0.2	0.18	0.32	0.88	0.09	1.12	1.13	5.74	5.38	2.4	2.61	0.57	0.94	0.73	0.68	0.5	0.29	0.58	0.56	0.72	0.16	0.27	0.47	1.06	1.28	0.63
gene1499	XP_007054033.1	B3GNT9	UDP-GlcNAc:betaGal beta-1,3-N-acetylglucosaminyltransferase 9	B3GNT9	Hexosyltransferase	0.53	0.4	0.58	0.61	0.69	0.77	0.31	11.38	5.67	1.63	1.75	0.41	1.28	0.77	0.16	0.89	1.06	1.77	0.97	1.27	1.05	1.18	1.28	11.48	12.41	0.23	0.13	2.94	0.81	0.56	0.37	0.97	0.71	0.97	0.24	0.3	0.32	0.68	0.72	0.68	0.27	1.5	1.76	0.54
gene19456	XP_007072646.1	B3GNTL1	UDP-GlcNAc:betaGal beta-1,3-N-acetylglucosaminyltransferase-like protein 1	B3GNTL1	UDP-GlcNAc:betaGal beta-1,3-N-acetylglucosaminyltransferase like 1	0.1	0.07	0.09	0.1	0.11	0.23	0.15	0.4	0.41	0.19	0.22	0.11	0.18	0.16	0.11	0.08	0.08	0.1	0.08	0.09	0.13	0.19	0.12	0.16	0.17	0.16	0.14	0.2	0.23	0.21	0.25	0.22	0.2	0.16	0.14	0.2	0.14	0.14	0.12	0.17	0.18	0.14	0.13	0.15
gene842	XP_007053420.1	B4GALNT1	beta-1,4 N-acetylgalactosaminyltransferase 1	B4GALNT1	UDP-N-acetyl-alpha-D-galactosamine:(N-acetylneuraminyl)-galactosylglucosylceramide N-acetylgalactosaminyltransferase variant (Fragment)	0.38	0.75	1.13	0.52	0.8	1.47	1.48	4.12	1.77	4.79	5.54	1.92	3.05	4.14	7.51	0.37	0.2	0.4	0.33	0.51	1.3	0.51	0.48	1.14	1.33	1.31	1.69	5.66	2.43	0.23	0.21	0.24	0.6	1.07	0.05	0.18	0.21	0.6	0.72	0.5	0.65	0.35	0.15	0.8
gene9092	XP_007062079.1	B4GALNT2	beta-1,4 N-acetylgalactosaminyltransferase 2-like	B4GALNT2	beta-1,4-N-acetyl-galactosaminyl transferase 2	0	0	0.03	0.1	0.01	0.19	0.09	6.54	2.51	0.12	0.09	10.89	7.93	10.89	1.19	0.03	0.01	0	0.04	0.02	0.02	0.03	0.03	0.14	0.05	0.09	0.1	0.92	2.18	0.3	0.35	0.19	0.12	0.16	0.05	0.19	0.1	0.11	0.22	0.17	0.09	0.06	0.07	0.12
gene17711	XP_007070888.1	B4GALNT3	beta-1,4-N-acetylgalactosaminyltransferase 3	B4GALNT3	Hexosyltransferase	4	4.78	1.34	2.13	1.52	1.13	0.91	0.91	0.85	1.21	1.36	0.62	0.64	0.93	0.99	1.41	1.22	1.13	1.45	1.96	2.07	2.27	0.5	0.01	0.04	0.85	0.78	0.53	0.81	2.37	2.41	2	1.95	1.53	0.54	1.65	1.31	1.55	1.42	1.18	2.21	0.62	0.7	1.95
gene4120	XP_007056809.1	B4GALNT4	N-acetyl-beta-glucosaminyl-glycoprotein 4-beta-N-acetylgalactosaminyltransferase 1	B4GALNT4	N-acetyl-beta-glucosaminyl-glycoprotein 4-beta-N-acetylgalactosaminyltransferase 1	0.53	0.64	0.37	0.54	0.64	0.41	0.47	4.9	0.55	0.83	0.85	2.36	4.08	3.87	0.72	0.4	0.68	0.68	0.46	0.52	0.66	0.42	1.06	1.51	1.79	0.7	0.44	1.61	1.86	0.29	0.19	0.5	0.47	0.46	0.31	0.41	0.37	0.5	0.55	0.42	0.4	0.44	0.44	0.45
gene5288	XP_007057995.1	B4GALT1	beta-1,4-galactosyltransferase 1	B4GALT1	UDP-Gal:betaGlcNAc beta 1,4-galactosyltransferase, polypeptide 1	15.46	15.35	17.7	18.93	20.61	13.78	7.17	77.6	40.16	44.48	41.76	23.98	29.29	29.8	17.19	19.02	18.63	23.42	19.99	27.92	23.34	17.63	9.23	89.6	92.48	7.47	6.9	40.22	24.74	16.99	16.68	22.95	26.17	30.93	8.57	19.69	18.81	22.79	27.44	19.99	18.91	26.47	29.9	24.11
gene8675	XP_007061597.1	B4GALT2	beta-1,4-galactosyltransferase 2	B4GALT2	Beta--galactosyltransferase 2	24.35	22.16	15.5	34.04	40.04	23.69	17.65	79.69	68.78	46.55	56.16	30.27	52.73	50	40.64	28.49	32.23	29.38	27.13	30.95	31.01	40.42	28.04	116.5	109.68	26.27	27.26	74.06	93.31	21.99	23.63	27.52	26.07	26.74	19.92	35.61	34.3	31.39	30.27	30.94	31.48	29.65	32.03	35.25
gene16814	XP_007070018.1	B4GALT3	beta-1,4-galactosyltransferase 3	B4GALT3	Beta--galactosyltransferase 3	36.83	35.88	24.31	39.83	32.77	39.83	45.24	67.01	91.98	60.03	68.73	53.1	90.3	90.95	70.79	33.83	30.13	34.18	33.76	38.68	38.17	32.3	22.99	65.04	63.75	43.23	45.33	57.19	171.89	26.97	26.74	28.16	23.63	24.26	20.11	32.88	32.72	33.82	38.67	39.74	34.12	25.19	26.8	33.82
gene9243	XP_007062178.1	B4GALT4	beta-1,4-galactosyltransferase 4-like	B4GALT4	UDP-Gal:betaGlcNAc beta 1,4-galactosyltransferase polypeptide 4	5.71	5.32	2.39	3.25	4.04	8.26	7.55	8.08	10.64	3.75	3.75	7.16	7.17	8.82	3.88	2.71	2.6	2.58	2.75	3.3	3.28	2.18	2.1	6.92	7.45	6.62	5.69	5.4	7.14	1.84	1.95	3.4	2.93	3.21	1.48	2.06	2.08	2.9	3.51	2.99	2.11	3.67	4.18	2.16
gene7028	XP_007059802.1	B4GALT5	beta-1,4-galactosyltransferase 5	B4GALT5	UDP-Gal:betaGlcNAc beta 1,4-galactosyltransferase, polypeptide 5	4.29	3.7	3.77	4.18	5.12	7.48	5.82	18.33	29.15	20.4	19.02	11.14	15.61	16.65	7.91	4.64	4.91	4.62	5.03	5.88	5.67	5.14	2.33	10.6	9.81	3.78	3.56	7.54	12.4	6.42	6.47	5.48	5.02	4.97	2.29	6.01	4.06	4.91	6.72	4.98	7.06	3.42	5.33	5.61
gene6142	XP_007058856.1	B4GALT6	beta-1,4-galactosyltransferase 6 isoform X1	B4GALT6	UDP-Gal:betaGlcNAc beta 1,4-galactosyltransferase, polypeptide 6	0.41	0.26	0.35	0.27	0.39	1.55	1.02	5.06	2.5	1.71	1.71	1.02	1.55	1.6	0.49	0.31	0.2	0.16	0.19	0.26	0.35	0.3	0.12	0.77	0.68	0.73	0.47	1.07	1.51	0.15	0.21	0.25	0.31	0.34	0.08	0.43	0.38	0.54	0.64	0.4	0.58	0.31	0.38	0.48
gene11967	XP_007065055.1	B4GALT7	beta-1,4-galactosyltransferase 7	B4GALT7	Vesicular integral-membrane protein VIP36	107.28	98.85	57.25	102.62	110.12	29.75	23.23	183.7	56.16	64.25	74.97	73.56	110.8	98.39	118.18	107.28	119.34	138.87	123.42	109.23	98.35	77.81	94.45	234.27	237.51	24.01	25.25	80.53	47.18	63.35	65.47	105.53	97.18	94.96	96.17	72.83	51.47	78.13	91.03	108.91	82.23	117.29	101.66	81.14
gene7304	XP_007060130.1	B9D1	B9 domain-containing protein 1	B9D1	B9 domain-containing protein 1	3.41	3.07	2.96	4.06	4.44	8.37	8.7	12.35	10.59	8.95	9.14	16.51	19.14	19.8	9.4	3.41	3.07	3.22	4.67	4.33	4.06	7.03	6.99	1.97	2.24	6.19	6.55	6.57	6.45	8.11	8.21	6.9	7.06	5.96	10.35	9.86	7.1	8.55	9.24	10.35	7.92	5.84	5.73	7.74
gene3561	XP_007056163.1	BAALC	brain and acute leukemia cytoplasmic protein	BAALC	brain and acute leukemia cytoplasmic protein [Chelonia mydas]	0.01	0.03	0	0.08	0	0.23	0.01	8.45	0.44	2.89	2.93	1.09	1.47	1.11	0.24	0.66	0.86	0.11	0.18	0.22	0.09	0	0.04	4.42	4.29	0.02	0.01	1.2	0.88	0.01	0	0.25	0	0.09	0.02	0	0.01	0.02	0.1	0.05	0.23	0.54	0.82	0.34
gene19007	XP_007072116.1	BABAM1	BRISC and BRCA1-A complex member 1 isoform X2	BABAM1	BRISC and BRCA1-A complex member 1	24.05	19.81	31.57	30.72	34.29	32.88	28.43	51.62	51.53	78.03	78.07	59.9	113.68	96.45	84.98	39.62	35.97	48.34	43.92	43.73	46.82	39.22	35.8	62.71	65.39	31.15	30.49	45.26	52.02	27.32	25.98	33.32	24.78	24.53	20.23	26.73	26.75	21.56	25.66	28.61	22.98	29.09	23.27	25.55
gene7691	XP_007060513.1	BACE1	beta-secretase 1 isoform X1	BACE1	Beta-site APP-cleaving enzyme 1	3.11	3.09	1.78	3.34	3.35	4.14	3.89	8.61	8.11	3.89	3.75	2.37	4.23	4.48	1.99	3.2	2.75	2.51	2.99	2.92	2.9	3.57	0.75	4.92	4.8	2.79	2.99	4.79	5.84	3.56	3.49	2.96	1.92	2	0.53	3.61	2.89	3.31	3	2.67	2.53	1.47	1.44	2.44
gene11448	XP_007064531.1	BACE2	beta-secretase 2	BACE2	Beta-site APP-cleaving enzyme 2	0.52	0.47	0.33	0.76	1	1.38	1.14	2.8	3.25	2.02	1.99	2.79	2.65	2.8	1.24	0.5	0.36	0.83	0.84	0.88	0.66	0.44	0.66	0.58	0.49	0.72	0.66	2.29	1.66	0.26	0.28	0.49	0.69	0.83	0.08	0.17	0.19	0.4	0.72	0.42	0.38	0.43	0.53	0.4
gene17617	XP_007070781.1	BACH1	transcription regulator protein BACH1	BACH1	Transcription regulator protein BACH1	3.59	3.37	3.8	4.78	4.39	9.95	7.35	19.26	61.4	16.18	13.46	7.01	13.33	13.96	12.68	3.12	2.7	3.06	3.04	3.9	4.21	6.19	2.08	11.82	12.55	6.19	6.22	18.21	52.45	7.53	7.38	5.47	5.65	6.11	2.81	8.1	5.5	7.98	8.74	6.2	9.48	4.53	5.65	8.27
gene10141	XP_007063103.1	BACH2	transcription regulator protein BACH2	BACH2	Transcription regulator protein BACH2	0.27	0.37	0.64	0.93	0.47	0.72	0.49	2.45	0.82	1.07	1.02	0.28	0.61	0.57	0.24	0.36	0.27	0.35	0.38	0.8	0.77	0.96	0.1	1.38	1.37	0.29	0.26	1.24	0.97	1.33	1.26	0.57	0.49	0.67	0.15	0.99	0.84	0.88	0.99	0.68	0.99	0.18	0.37	1.3
gene17220	XP_007072774.1	BAD	BCL2-associated agonist of cell death	BAD	BCL2-associated agonist of cell death [Chelonia mydas]	206.24	189.79	112.1	136.74	133.55	49.59	54.95	119.39	76.66	126.99	138.25	200.69	185.05	175.17	198.34	260.79	277.2	309.43	291.59	254.65	227.2	140.48	191.38	202.44	204.44	55.9	55.01	114.57	102.02	139.57	159.51	235.37	168.97	172.5	186.07	110.57	103.61	126	167.73	201.5	159.55	122.43	97.48	138.52
gene7153	XP_007059961.1	BAG2	BAG family molecular chaperone regulator 2	BAG2	BCL2 associated athanogene 2	0.26	0.12	0.58	0.53	1.25	0.44	0.71	2.58	1.49	1.4	1.84	0.62	1.49	1.44	0.18	0.51	0.92	0.22	0.32	1.43	0.84	0.14	0.33	3.34	3.88	0.32	0.27	1.59	0.22	0.06	0	0.49	0.48	0.71	0.02	0.09	0.28	0.28	0.61	0.2	0.08	0.67	0.91	0.29
gene11257	XP_007064293.1	BAG3	BAG family molecular chaperone regulator 3	BAG3	BAG family molecular chaperone regulator 3	52.38	58.21	58.49	45.39	25.47	3.36	3.44	9.25	6.69	6.84	5.49	6.92	9.86	9.86	10.2	67.07	44.81	26.36	42.18	52.5	62.07	42.7	32.83	1.54	1.72	3.9	3.65	5.17	11.58	86.53	87.79	41.27	49.78	42.22	74	66.06	130.24	55.43	70.99	85.2	59.33	38.36	31.12	52.73
gene968	XP_007053532.1	BAG4	BAG family molecular chaperone regulator 4	BAG4	BCL2 associated athanogene 4	6.38	5.86	6.4	6.71	6.61	9.38	7.43	17.14	18.62	13.96	13.94	15.22	21.4	23.9	14.67	6.61	5.87	5.68	5.7	6.53	6.35	10.78	6.28	14.62	13.67	7.49	6.95	14.4	16.59	12.3	12.05	7.46	7.66	7.19	3.94	7.32	5.89	9.05	10.82	9.04	11.48	7.51	7.32	10.41
gene10032	XP_007062979.1	BAG5	BAG family molecular chaperone regulator 5	BAG5	BAG family molecular chaperone regulator 5	29.6	24.94	23.51	38.87	26.05	27.11	19.63	57.66	62.45	38.37	33.59	36.79	36.77	35.04	26.84	23.41	27.59	23.52	35.73	38.42	32.47	38.29	9.58	44.73	40.46	17.88	19.68	34.11	69.4	65.66	77.17	37.47	41.21	40.4	27.67	111.42	89.88	59.84	69.14	70.91	69.16	27.24	37.03	68.21
gene17829	XP_007071001.1	BAHCC1	BAH and coiled-coil domain-containing protein 1	BAHCC1	BAH and coiled-coil domain-containing protein 1	7.17	6.6	5.33	8.29	9.03	13.2	9.95	38.5	30.86	18.49	19.25	9.09	24.25	24.47	12.17	7.18	7.45	7.08	8.01	9.29	9.3	16.21	4.49	55.86	55.39	8.7	10.11	27.25	21.12	8.03	7.19	6.45	5.46	5.74	2.74	7.76	7.19	6.02	5.99	4.93	6.38	4.78	5.89	7.44
gene16220	XP_007069440.1	BAHD1	bromo adjacent homology domain-containing 1 protein	BAHD1	Bromo adjacent homology domain containing 1	2.08	2.17	2.04	2.87	2.3	2.83	2.25	2.72	7.25	4.73	5.5	2.93	4.07	4.98	3.25	1.4	1.28	1.2	1.54	1.96	2.2	1.87	0.31	1.56	1.34	1.75	1.34	3.15	6.91	1.92	2.18	1.31	2.81	2.58	0.29	2.31	1.92	2.89	2.92	2.82	2.41	0.71	1.47	3.21
gene15816	XP_007069078.1	BAI1	brain-specific angiogenesis inhibitor 1	ADGRB1	Adhesion G protein-coupled receptor B1	0	0.01	0.01	0.01	0.02	0.19	0.06	1.32	0.21	0.04	0.06	0.01	0.04	0.03	0.01	0.01	0.01	0	0	0.01	0.01	0.01	0.01	0.02	0.03	0.03	0.03	0.07	0.03	0.01	0.01	0.01	0.01	0.01	0	0	0.01	0	0.01	0	0	0	0	0
gene7966	XP_007060825.1	BAI2	brain-specific angiogenesis inhibitor 2	ADGRB2	adhesion G protein-coupled receptor B2	0.27	0.15	0.2	0.28	0.48	0.66	0.39	4.95	2.68	1.01	1.28	0.27	1.02	1.05	0.33	0.11	0.12	0.33	0.23	0.32	0.3	0.86	0.86	4.23	4.9	0.63	0.52	1.96	0.67	0.29	0.19	0.09	0.16	0.24	0.16	0.49	0.26	0.15	0.2	0.18	0.28	0.45	0.68	0.23
gene7892	XP_007060732.1	BAI3	brain-specific angiogenesis inhibitor 3 isoform X1	ADGRB3	adhesion G protein-coupled receptor B3	0	0	0	0	0	0.02	0.02	0.02	0.04	0.01	0.02	0.01	0.02	0.01	0.03	0	0	0.01	0	0	0	0.02	0.03	0.01	0.01	0.02	0.02	0.02	0.04	0	0.01	0	0	0	0	0.01	0.03	0.01	0.01	0	0.01	0.01	0.01	0
gene3513	XP_007056112.1	BAIAP2	brain-specific angiogenesis inhibitor 1-associated protein 2 isoform X2	BAIAP2	BAI1 associated protein 2	1.9	1.96	2.13	1.95	1.66	5.14	3.8	6.71	19.91	4.14	4	3.3	4.97	6.05	2.43	2.62	1.82	2	2.83	3.02	3.31	3.85	1	2.13	2.12	2.77	2.52	3.94	7.98	3.92	4.29	2.81	2.76	2.72	1.3	4.22	3.63	3.17	3.67	2.91	2.51	1.41	1.79	2.82
gene12354	XP_007065433.1	BAIAP2L1	brain-specific angiogenesis inhibitor 1-associated protein 2-like protein 1 isoform X1	BAIAP2L1	Brain-specific angiogenesis inhibitor 1-associated protein 2-like protein 1	3.01	3.59	2.32	2.33	1.56	1.72	1.65	6.13	2.12	1.42	1.37	6.84	6.06	6.47	2.36	1.77	1.9	1.52	1.7	1.67	1.7	2.15	1.06	1.02	1.02	0.94	1.01	2.73	4.64	3.59	3.33	3.17	2.62	2.15	3.32	3.7	3.87	3.68	3.41	4.67	4.78	2.08	2.16	4.08
gene15911	XP_007069191.1	BAIAP2L2	brain-specific angiogenesis inhibitor 1-associated protein 2-like protein 2	BAIAP2L2	BAI1 associated protein 2 like 2	0	0	0	0.15	0.06	1.9	1.34	0.25	0.23	0.69	1.29	0	0.46	0.22	0.24	0.23	0.13	0.07	0.53	0.34	0.43	0.37	0.17	0.14	0.1	0.7	0.66	0.44	0.52	0.2	0.09	0	0.07	0.12	0.22	0.45	1.23	0.64	0.6	0.76	0.42	0.33	0.12	0.67
gene10619	XP_007063571.1	BAK1	bcl-2 homologous antagonist/killer	BAK1	Bcl-2 like proteinous antagonist/killer	2.32	2.95	1.18	2.52	2.72	2.43	1.96	6.78	4.12	9.53	9.1	7.96	11.02	11.76	5.04	3.03	2.55	1.45	2.03	3.01	3.57	1.68	0.48	4.33	4.43	1.43	1.26	5.22	3.84	1.56	1.82	1.82	1.67	2.09	0.16	1.18	1.22	2.26	1.95	1.47	1.43	0.85	1.15	1.62
gene11320	XP_007064355.1	BAMBI	BMP and activin membrane-bound inhibitor homolog	BAMBI	BMP and activin membrane bound inhibitor	4.03	3.96	1.03	1.12	1.61	42.16	45.27	8.51	15.33	12.17	10.47	5.37	9.01	9.35	18.86	3.04	3.6	1.82	1.54	1.09	1.33	2.08	3.5	9.92	8.65	18.19	17.14	21.97	42.67	2.45	2.76	4.23	2	2.62	7.64	4.57	5.25	3.34	1.84	1.45	3.25	2.6	2.5	3.46
gene3623	XP_007056215.1	BANF1	barrier-to-autointegration factor	BANF1	Barrier-to-autointegration factor	156.64	132.53	99.49	127.42	130.06	39.72	31.03	202.23	84.29	117.02	116.89	160.61	160.24	147.67	201.64	151.62	164	197.06	160.2	168.24	175.52	80.49	91.02	290.86	284.19	34.01	31.78	117.77	84.95	109	111.63	198.3	125.04	118.47	135.22	104.05	104.82	129.92	173.65	162.53	139.47	148.8	137.09	136.47
gene10228	XP_007063203.1	BANF2	barrier-to-autointegration factor B isoform X2	BANF2	Barrier-to-autointegration factor	0.16	0	0	0.15	0.31	0.75	0.58	1.04	1.07	1.08	0.81	1.99	1.48	1.68	1.26	0	0.27	0.37	0.39	0.18	0.48	0.44	0.27	0.12	0.13	0.21	0.56	0.8	0.81	0.05	0.44	0.14	0.28	0.3	0.34	0	0.55	0.41	0.32	0.38	0.36	0.48	0.64	0.27
gene10137	XP_007063101.1	BANK1	B-cell scaffold protein with ankyrin repeats	none	none	0.06	0.06	0.09	0.09	0.12	0.19	0.11	0.22	0.38	0.32	0.29	0.12	0.14	0.15	0.1	0.08	0.04	0.11	0.09	0.12	0.16	0.03	0.07	0.45	0.45	0.09	0.08	0.46	0.13	0.02	0.04	0.07	0.12	0.18	0.02	0.01	0.11	0.08	0.11	0.07	0.07	0.07	0.1	0.11
gene6611	XP_007059358.1	BANP	protein BANP isoform X6	BANP	BTG3 associated nuclear protein isoform 7 (Fragment)	0.11	0.09	0.17	0.15	0.15	0.27	0.15	0.99	0.65	0.46	0.43	0.26	0.49	0.45	0.48	0.14	0.16	0.19	0.13	0.16	0.12	0.13	0.14	1.22	1.19	0.2	0.17	0.47	0.71	0.12	0.1	0.2	0.16	0.14	0.1	0.08	0.14	0.16	0.21	0.17	0.16	0.18	0.18	0.24
gene8991	XP_007061899.1	BAP1	ubiquitin carboxyl-terminal hydrolase BAP1	BAP1	Ubiquitin carboxyl-terminal hydrolase	9.79	10.85	8.32	11.25	10.85	12.75	10.54	28.73	23.43	20.04	22.32	12.23	22.69	22.56	16.44	9.39	10.81	9.7	10.95	10.21	13.05	13.88	5.23	26.99	25.77	10.3	10.14	20.35	27.22	13.03	13.05	10.22	10.54	11.3	6.78	14.96	12.96	13.87	13.99	13.06	14.13	9.83	9.14	14.01
gene15151	XP_007068372.1	BARD1	BRCA1-associated RING domain protein 1-like	BARD1	BRCA1-associated RING domain protein 1	1.05	0.98	0.85	0.9	0.95	0.6	0.45	3.94	1.04	0.41	0.33	0.33	0.36	0.47	0.36	0.69	0.87	0.56	0.72	0.78	0.93	0.73	0.23	0.96	1.27	0.16	0.14	0.96	0.75	0.59	0.76	0.84	0.43	0.57	0.17	0.63	0.66	1.51	1.48	1.27	1.18	0.52	0.82	1.18
gene8252	XP_007061175.1	BARHL1	barH-like 1 homeobox protein	BARHL1	BarH-class homeodomain transcription factor	0.06	0.03	0.1	0	0.06	0	0	0	0.05	0.15	0.07	0.16	0.2	0.38	0.04	0.07	0.11	0.04	0	0.14	0.03	0.22	0.11	0	0.15	0.09	0.04	0.18	0.07	0.21	0.1	0.06	0	0.02	0.02	0.09	0.08	0.03	0.07	0	0.06	0.04	0.02	0.09
gene15599	XP_007068822.1	BARHL2	barH-like 2 homeobox protein	BARHL2	BarH-class homeodomain transcription factor	0	0	0	0	0	0	0	0	0	0	0	0	0	0	0	0	0	0	0	0	0	0	0	0	0	0	0	0	0	0	0	0	0	0	0	0	0	0	0	0	0	0	0	0
gene15421	XP_007068654.1	BARX2	homeobox protein BarH-like 2	BARX2	BARX homeobox 2	11.94	12.14	25.89	21.67	20.1	0.04	0.04	0.21	1.03	0.06	0.1	0.52	0.38	0.39	0.09	14.44	10.41	15.89	15.88	28.47	28.89	9.88	4.77	0.04	0.03	0.02	0.02	0.16	0.29	5.88	5.81	11.99	17.21	14.85	3.25	4.42	3.42	6.28	10.51	8.89	6.6	4.96	4.56	9.35
gene12193	XP_007065275.1	BATF	basic leucine zipper transcriptional factor ATF-like	BATF	Basic leucine zipper transcriptional factor ATF	1.31	1.17	0.6	0.78	1.6	0.34	0.42	0.56	3	3.01	3.66	2.42	3.94	4.25	6.19	0.73	0.59	0.93	0.93	1.65	2.24	0.76	1.11	1.17	0.64	0.42	0.48	10.94	4.04	0.34	0.53	0.47	2.98	3.49	0.1	0.38	0.36	1.34	1.01	0.95	1.94	1.02	0.81	4.91
gene17278	XP_007070465.1	BATF2	basic leucine zipper transcriptional factor ATF-like 2	BATF2	basic leucine zipper transcriptional factor ATF-like	3.96	2.75	4.11	4.16	4.57	0.4	0.46	1.4	6.77	0.8	0.53	1.02	1.46	1.19	3.63	27.55	19.21	8.01	8.23	4.5	9.39	0.17	0.36	2.08	2.22	0.31	0.2	12.16	4.16	0.93	1.26	2.66	12.27	15.08	0.09	0.52	0.24	5.18	14.09	8.3	2.24	3.95	4.83	5.94
gene5372	XP_007058096.1	BATF3	basic leucine zipper transcriptional factor ATF-like 3	BATF3	basic leucine zipper transcriptional factor ATF-like 3	4.06	3.06	4.29	4.26	4.21	1.48	1.49	0.26	3.29	2.33	2.33	2.68	1.57	1.29	1.25	6.51	6.76	3.98	3.5	5.57	6.93	0.69	1.25	2.71	2.48	0.72	0.9	16.18	1.07	0.85	0.68	1	5.02	8.75	1.14	0.1	0.12	6.61	5.29	6.51	3.68	3.54	3.38	5.57
gene19390	XP_007072523.1	BAX	apoptosis regulator BAX	BAX	Apoptosis regulator BAX	16.87	17.9	4.6	16.68	15.83	6.81	6.95	19.75	22.3	32.82	33.72	17.07	41.08	39.63	23.94	21.87	18.37	12.46	16.9	22.53	22.43	19.9	5.56	32.3	36.61	5.41	9.71	20.17	25.96	14.15	16.12	18	12.25	9.77	6.23	11	12.2	8.48	12.47	9.59	15.91	9.56	7.27	15.06
gene12251	XP_007065321.1	BAZ1A	bromodomain adjacent to zinc finger domain protein 1A	BAZ1A	Bromodomain adjacent to zinc finger domain protein 1A	4	4.35	5.12	5.98	4.87	2.15	1.41	8.07	8.08	4.59	4.6	3.14	6.16	5.9	7.03	3.53	3.61	4.74	4.4	4.38	4.02	6.31	3.47	4.46	4.99	1.24	1.13	5.47	5.55	7.09	6.94	5.39	5.7	4.97	3.69	7.44	6.32	6.76	7.59	6.48	8.32	5.81	6.17	8.5
gene12429	XP_007065520.1	BAZ1B	tyrosine-protein kinase BAZ1B	BAZ1B	Bromodomain adjacent to zinc finger domain protein 1B	2.46	2.29	2.64	2.86	3.21	3	1.97	7.39	8.21	5.18	5.29	3.8	6.14	6.15	6.62	2.74	2.64	3.07	3	3	3.3	3.37	1.37	4.61	4.63	2.25	2.05	4.49	7.27	3.04	2.82	2.6	1.99	2.23	1.22	3.3	2.68	3.09	3.09	2.49	2.63	2.07	1.95	3.03
gene13533	XP_007066654.1	BAZ2A	bromodomain adjacent to zinc finger domain protein 2A	BAZ2A	Bromodomain adjacent to zinc finger domain protein 2A	13.98	14.13	7.92	12.45	10.71	10.39	8.96	17.2	33.13	18.17	19.41	9.12	20.9	23.46	26.62	10.77	9.27	7.2	10.71	12.95	11.95	14.54	3.02	16.46	17.78	7.93	9.98	19.18	39.56	7.78	7.48	7.84	7.55	7.51	1.88	6.16	6.75	6.68	6.77	6.63	7.87	5.36	3.95	8.02
gene4066	XP_007056721.1	BAZ2B	bromodomain adjacent to zinc finger domain protein 2B isoform X1	BAZ2B	bromodomain adjacent to zinc finger domain protein 2B	1.37	1.36	1.43	1.58	1.42	2.78	1.83	4.8	7.29	4.67	4.17	1.95	4.5	3.4	2.89	1.2	1.4	1.73	1.36	1.44	1.37	2.57	1.69	3.08	3.32	1.43	1.36	2.93	3.32	2.55	2.59	1.8	2.02	1.65	1.01	2.22	2.08	1.74	2.2	1.65	2.11	1.62	1.99	1.91
gene3006	XP_007055621.1	BBIP1	BBSome-interacting protein 1	BBIP1	BBSome-interacting protein 1	1.02	0.95	8.63	0	0	0.88	0	0	1.53	1.17	1.17	0	0	0	0	1.09	0	0	1.27	0	2.06	0	0	0	0	0	0.66	1.15	0	0	0.64	0	0	1.95	0.62	1.37	0.8	2.22	0	0.71	0	1.25	0	0.58
gene14779	XP_007068039.1	BBOX1	gamma-butyrobetaine dioxygenase	BBOX1	Gamma-butyrobetaine dioxygenase	0.69	0.53	0.4	0.55	0.62	2.12	2.01	1.11	2.43	1.09	1	0.54	0.53	0.54	1.24	0.19	0.27	0.18	0.09	0.23	0.27	0.32	0.19	0.32	0.25	0.78	0.67	0.73	1.08	0.44	0.4	0.61	0.34	0.43	0.27	0.45	0.81	0.32	0.54	0.42	0.45	0.31	0.26	0.43
gene3644	XP_007056233.1	BBS1	Bardet-Biedl syndrome 1 protein	BBS1	Bardet-Biedl syndrome 1 protein homolog	1.75	1.72	1.25	1.36	1.83	7.26	7.1	17.47	6.77	7.42	10.53	14.11	25.31	28.2	8.89	1.73	2.27	2.13	1.85	2.2	2.16	2.67	2.95	8.29	6.05	8.99	9.71	8.23	13.72	2.42	1.56	1.99	1.72	1.81	1.49	2.35	2.26	1.83	1.81	2.1	1.35	1.85	1.98	1.81
gene4647	XP_007057323.1	BBS10	Bardet-Biedl syndrome 10 protein homolog	BBS10	Bardet-Biedl syndrome 10 protein homolog	9.88	7.42	10.01	4.81	6.01	7.02	6.95	27.9	6.79	11.33	12.32	32.17	16.99	28.47	5.4	4.6	6.88	6.48	4.56	5.75	6.07	5.02	2.7	5.77	7.86	4.4	2.77	4.84	8.09	11.76	7.91	8.88	3.38	3.7	3.27	9.24	5.88	7.97	9.46	5.23	9.43	4.09	6.25	7.91
gene4218	XP_007056885.1	BBS12	Bardet-Biedl syndrome 12 protein	BBS12	Bardet-Biedl syndrome 12 protein homolog	3.41	3.75	0.85	5.08	3.41	4.31	3.24	29.02	7.54	10.81	7.13	16.84	13.1	17.09	3.44	2.36	1.04	3.26	1.5	1.57	2.43	0.89	1.15	7.6	7.02	5.44	4.39	14.02	9.84	3.26	4.76	3.62	3.59	2.94	1.35	2.97	1.73	4.82	4.49	3.21	2.5	1.72	3.39	3.64
gene17457	XP_007070631.1	BBS2	Bardet-Biedl syndrome 2 protein homolog	BBS2	Bardet-Biedl syndrome 2 protein homolog	4.18	3.77	3.84	6.08	6.5	7.89	7.05	20.77	17	10.05	9.94	14.55	16.81	17.29	13.17	4.63	5.25	5.43	5.63	6.03	6.33	11.17	7.77	12.62	12.53	9.05	7.91	13.26	15.51	9.85	10.42	6.39	7.24	6.91	9.34	13.07	9.11	9.06	8.05	7.74	10.55	7.72	8.19	10.58
gene3913	XP_007056524.1	BBS4	Bardet-Biedl syndrome 4 protein	BBS4	Bardet-Biedl syndrome 4 protein homolog	0.27	0.23	0.32	0.42	0.39	0.54	0.42	2.14	1.41	0.54	0.52	1.11	1.06	1.27	0.59	0.35	0.31	0.49	0.6	0.53	0.52	0.66	0.29	0.62	0.7	0.33	0.34	0.58	1.25	0.47	0.54	0.38	0.36	0.33	0.2	0.77	0.46	0.43	0.52	0.58	0.56	0.27	0.35	0.55
gene4022	XP_007056657.1	BBS5	Bardet-Biedl syndrome 5 protein homolog isoform X2	BBS5	Bardet-Biedl syndrome 5 protein homolog	1.62	1.4	1.83	1.78	1.6	4.77	2.74	11.34	12.29	7.85	8.06	2.38	6.56	6.09	5.48	0.8	1.36	1.48	1.22	1.37	1.31	1.83	2	5.41	5.41	2.07	1.64	4.65	8.47	3.49	3.23	3.81	4.24	4.28	2.55	2.3	2.56	3.49	3.98	3.89	4.04	2.78	4.89	3.5
gene4212	XP_007056881.1	BBS7	Bardet-Biedl syndrome 7 protein	BBS7	Bardet-Biedl syndrome 7 protein homolog	0.65	0.4	0.55	0.67	0.55	1.92	1.48	4.24	2.44	2.04	2.01	1.51	2.32	2.47	0.97	0.41	0.5	0.28	0.47	0.47	0.36	0.92	0.55	0.7	0.71	0.94	0.79	0.98	1.39	1.15	1.35	0.83	0.76	0.6	1.22	1.99	1.52	1.17	0.97	0.95	1.24	0.72	0.9	1.05
gene11388	XP_007064419.1	BBS9	protein PTHB1	BBS9	Bardet-Biedl syndrome 9	0.26	0.23	0.23	0.26	0.3	0.5	0.4	1.45	0.58	0.42	0.38	0.84	0.76	0.79	0.34	0.29	0.31	0.29	0.27	0.33	0.28	0.25	0.16	0.7	0.65	0.29	0.26	0.41	0.49	0.27	0.24	0.31	0.25	0.23	0.11	0.3	0.26	0.31	0.41	0.35	0.34	0.29	0.27	0.31
gene4899	XP_007057624.1	BBX	HMG box transcription factor BBX	BBX	HMG box transcription factor BBX	0.25	0.27	0.33	0.42	0.33	0.52	0.35	1.24	1.12	0.78	0.74	0.53	0.78	0.73	0.69	0.27	0.32	0.26	0.24	0.37	0.33	0.34	0.22	0.69	0.57	0.27	0.26	0.71	0.81	0.3	0.35	0.24	0.27	0.26	0.06	0.23	0.27	0.19	0.29	0.2	0.23	0.13	0.15	0.21
gene12617	XP_007065735.1	BCAP29	B-cell receptor-associated protein 29	BCAP29	tRNA-dihydrouridine synthase	4.86	5.49	4.17	5.08	6.22	4.86	4.19	16.04	7.45	8.86	8.18	9.34	9.11	7.86	7.38	3.62	4.41	5.26	4.18	4.47	4.19	3.31	3.68	11.56	11.99	2.15	2.35	5.86	3.91	3.83	3.63	4.8	4.22	4.89	4.59	5.32	6.66	6.71	8.01	7.86	6.6	7.92	10.05	6.48
gene11551	XP_007064602.1	BCAR1	breast cancer anti-estrogen resistance protein 1	BCAR1	Breast cancer anti-estrogen resistance protein 1	17.64	14.58	8.58	15.27	17.63	18.21	17.18	48.54	23.33	23.7	25.29	11.59	24.83	23.98	18.3	19.01	21.13	18.12	16.99	15.31	15.18	24.15	9.55	60.34	62.3	18.19	22.39	30.16	24.05	11.2	10.48	12.96	11.71	11.78	9.28	17.4	12.58	10.68	10.84	9.78	12.48	12.56	13.46	13.79
gene6228	XP_007058955.1	BCAR3	breast cancer anti-estrogen resistance protein 3	BCAR3	Breast cancer anti-estrogen resistance protein 3	0.06	0.06	0.02	0.16	0.23	0.18	0.08	1.72	1.26	1.18	1.33	1.99	1.72	1.81	0.35	0.14	0.07	0.24	0.2	0.25	0.24	0.45	0.77	0.69	1.2	0.19	0.19	0.54	0.37	0.28	0.21	0.22	0.16	0.17	0.14	0.03	0.81	0.39	0.48	0.25	0.16	0.32	0.3	0.24
gene7051	XP_007059818.1	BCAS1	breast carcinoma-amplified sequence 1 homolog	none	none	3.51	4.26	1.04	0.61	0.51	0.11	0.06	5.62	0.98	1	0.79	2.6	1.78	2.43	0.12	1.6	2.25	1	1.21	0.93	0.92	0.14	0.11	0.33	0.58	0.01	0.04	1.04	0.55	0.1	0.11	1.15	0.83	0.98	0.05	0.06	0.1	0.37	0.39	0.22	0.11	0.54	0.58	0.36
gene6907	XP_007059686.1	BCAS2	pre-mRNA-splicing factor SPF27	BCAS2	DENN domain-containing protein 2C	30.49	25.88	19.91	21.79	24.13	7.94	7.85	32.19	15.2	23.72	25.94	30.03	31.29	31.26	34.13	24.34	28.7	33.66	29.41	27.27	26.84	21.24	25.88	42.55	38.2	9.67	6.72	21.48	20.69	19.02	20.22	28.26	24.33	22.63	25.43	21.35	18.78	25.47	24.16	25.35	26.89	24.02	21.56	22.74
gene5007	XP_007057689.1	BCAS3	breast carcinoma-amplified sequence 3 isoform X2	BCAS3	BCAS3, microtubule associated cell migration factor	0.23	0.18	0.19	0.18	0.2	0.27	0.25	0.64	0.54	0.46	0.47	0.4	0.54	0.54	0.61	0.21	0.19	0.23	0.23	0.28	0.24	0.28	0.17	0.38	0.37	0.26	0.22	0.51	0.69	0.25	0.26	0.22	0.16	0.2	0.15	0.27	0.3	0.17	0.21	0.17	0.18	0.21	0.2	0.21
gene7040	XP_007059909.1	BCAS4	breast carcinoma-amplified sequence 4	none	Cappuccino-like protein (Fragment)	0.19	0.09	0.15	0.25	0.28	3.46	1.67	7.77	8.87	2.08	1.77	0.62	1.57	1.26	1.98	0.24	0.4	0.34	0.27	0.29	0.23	0.83	1.07	2.87	3.38	1.3	1.24	2.9	3.47	0.23	0.23	0.39	0.3	0.34	0.05	0.22	0.1	0.16	0.22	0.16	0.29	0.36	0.63	0.3
gene18109	XP_007071246.1	BCAT1	branched-chain-amino-acid aminotransferase, cytosolic	BCAT1	Branched-chain-amino-acid aminotransferase	0.75	0.84	0.53	0.77	1.03	2.43	2.26	8.45	3.1	5.89	5.82	3.46	4.63	5.33	3.49	0.81	1.01	1.11	0.83	0.96	0.95	0.61	0.36	4.23	4.71	2.35	1.94	2.5	1.47	0.26	0.29	0.83	0.62	0.67	0.05	0.15	0.41	0.51	0.57	0.33	0.35	0.47	0.83	0.61
gene517	XP_007053137.1	BCCIP	BRCA2 and CDKN1A-interacting protein	none	BRCA2 and CDKN1A-interacting protein (Fragment)	22.03	20.93	16.89	23.13	22.77	11.32	10.71	27.36	16.56	25.34	22.15	36.08	31.62	31.51	29.17	23.19	22.68	25.91	24.41	22.23	23.63	20.55	19.34	22.29	22.43	10.2	9.44	16.38	13.89	26.82	26.76	37.95	28.07	24.45	36.86	33.13	30.39	30.93	35.25	35.64	31.99	28.2	26.28	28.65
gene2985	XP_007055573.1	BCHE	cholinesterase	BCHE	Cholinesterase	0	0	0	0	0	0.56	0.48	0.59	4.19	0.4	0.37	0.76	0.89	0.68	4.18	0	0.01	0.01	0	0	0	0.01	0.07	0.03	0.01	0.51	0.34	5.06	9.63	0	0	0.01	0	0	0.02	0.03	0.66	0	0	0	0.01	0	0	0
gene14181	XP_007072867.1	BCKDHA	branched chain keto acid dehydrogenase E1, alpha polypeptide	BCKDHA	2-oxoisovalerate dehydrogenase subunit alpha	20.09	20.5	15.63	21.57	19.27	30.34	35.19	17.54	20.43	38.04	41.26	32.76	50.22	49.99	36.98	20.03	22.29	23.75	24.6	25.05	26.84	29.59	33.71	28.21	25.76	46.27	50.51	25.87	37.08	22.54	23.51	20.98	14.38	13.24	16.72	22.85	21.64	22.82	18.37	15.52	18.2	11.07	7.98	14.76
gene7142	XP_007059940.1	BCKDHB	2-oxoisovalerate dehydrogenase subunit beta, mitochondrial isoform X1	BCKDHB	Branched chain keto acid dehydrogenase E1 beta polypeptide	0.29	0.31	0.49	0.44	0.41	1.33	1.47	0.67	0.47	0.58	0.51	0.35	0.58	0.48	0.33	0.22	0.23	0.44	0.39	0.44	0.4	0.77	0.82	0.59	0.73	1.15	1.17	0.37	0.45	1.19	1.33	0.8	0.81	0.56	1.41	1.17	0.9	0.71	0.69	0.7	1.3	0.62	0.54	0.79
gene15578	XP_007068800.1	BCL10	B-cell lymphoma/leukemia 10	BCL10	B-cell lymphoma leukemia 10	9.05	9.64	11.53	7.68	7.1	13.41	8.39	33.89	27.34	19.74	19.22	10.63	13.41	14.44	8.68	8.59	8.54	7.43	8.12	9.11	8.67	4.88	2.63	11.73	12.6	4.12	3.67	9.57	10.01	9.6	8.83	11.18	12.27	12.1	4.81	9.75	9.27	11.59	14.62	13.52	14.09	8.16	12.33	12.28
gene752	XP_007053339.1	BCL11A	B-cell lymphoma/leukemia 11A	BCL11A	B-cell CLL/lymphoma 11A (Zinc finger protein)	3.5	3.55	4.02	4.98	3.82	0.46	0.43	1.02	2.06	0.83	0.72	1.11	1.05	1.28	0.93	3.03	2.16	2.32	2.98	4	4.07	4.82	1.33	0.32	0.3	0.58	0.5	1.67	3.64	3.65	3.53	4.14	3.61	2.84	1.09	4.31	3.49	4.06	3.77	2.56	3.98	1.48	2.03	4.24
gene11939	XP_007065013.1	BCL11B	B-cell lymphoma/leukemia 11B isoform X3	BCL11B	B-cell lymphoma/leukemia 11B	1.69	1.73	3.54	4.18	3.41	0.95	0.17	10.29	0.41	0.87	0.85	0.31	0.58	0.58	0.17	2.4	1.69	2.36	2.95	3.58	3.42	4.9	0.59	1.67	1.73	0.12	0.16	1.95	0.51	3.58	3.17	2.51	2	1.98	0.64	3.91	4.01	3.48	3.18	2.38	2.6	1.29	1.55	3.7
gene6154	XP_007058876.1	BCL2	apoptosis regulator Bcl-2	BCL2	3-ketodihydrosphingosine reductase	0.22	0.09	0.08	0.17	0.27	1.1	0.74	1.71	1.14	1.27	1.23	0.54	1.08	0.89	0.35	0.12	0.2	0.19	0.15	0.32	0.25	0.35	0.13	1.49	1.27	0.84	0.79	1.56	1	0.17	0.23	0.23	0.23	0.27	0.07	0.19	0.18	0.25	0.29	0.16	0.23	0.19	0.34	0.26
gene13789	XP_007066911.1	BCL2A1	bcl-2-related protein A1	none	5-formyltetrahydrofolate cyclo-ligase	1.46	2.43	4.12	3.32	3.08	0.56	0.24	3.74	0.24	5.03	4.28	3.12	4.28	4.23	2.04	2.78	2.67	3.58	3.65	5.43	7.37	1.44	2.04	6.41	3.62	0.32	0.31	13.55	5	1.37	0.51	2.27	9.76	12.62	0.4	0.55	0.89	5.03	5.94	3.16	7.76	6.67	8.68	7.73
gene9649	XP_007062552.1	BCL2L1	bcl-2-like protein 1 isoform X1	none	Anti-apoptotic regulator Bcl-xL	8.21	8.02	5.69	9.92	8.65	6.66	6.68	18.95	26.34	9.29	9.89	15.71	16.04	16.92	20.61	10.45	9.4	8.8	9.62	12.94	11.96	10.38	4.53	16.74	16.53	8.24	6.87	14.99	34.73	11.2	11.83	11.68	13.32	12.5	8.78	17.85	11.55	11.82	13.25	11.56	10.97	7.72	7.34	11.57
gene6276	XP_007059003.1	BCL2L11	bcl-2-like protein 11	none	none	0.41	0.37	0.53	0.53	0.65	2.46	1.24	3.21	5.6	5.21	5.44	1.19	4.64	3.17	1.08	0.36	0.44	0.43	0.36	0.5	0.43	0.39	0.28	3.51	4.02	1.14	1.17	3.12	2.79	0.22	0.27	0.43	0.4	0.54	0.05	0.2	0.15	0.54	0.68	0.28	0.37	0.38	0.7	0.48
gene17729	XP_007070877.1	BCL2L13	bcl-2-like protein 13	none	none	2.2	2.19	2.06	2.97	2.62	3.19	2.9	4.15	2.9	3.61	3.7	3.06	3.73	3.44	2.09	2.5	2.41	2.27	2.86	2.93	3.01	2.71	0.68	2.42	2.14	2.31	2	2.32	3.5	2.97	3.08	2.98	2.12	2.64	1.23	3.73	3.89	3.48	3.62	3.05	3.25	1.85	2.17	3.34
gene4348	XP_007056998.1	BCL2L14	apoptosis facilitator Bcl-2-like protein 14	BCL2L14	apoptosis facilitator Bcl-2-like protein 14 [Chelonia mydas]	5.75	4.97	6.65	6.08	5.02	6.07	5.62	14.78	4.36	27.72	27.73	14.68	17.67	16.6	6.57	5.43	5.57	3.53	3.32	3.78	4.63	2.85	1.16	9.09	8.08	4.76	4.7	7.2	4.08	4.95	4.56	7.15	8.41	14.14	0.94	3.32	2.19	5.87	5.44	4.5	8.84	5.19	5.04	7.12
gene6900	XP_007059685.1	BCL2L15	bcl-2-like protein 15	none	Tyrosine-protein phosphatase non-receptor type 22	7.15	5.88	8.93	9.68	9.92	31.49	19.39	72.51	83.7	33.55	35.28	11.89	34.19	31.22	36.6	6.4	7.77	6.94	8.93	10.01	11.64	30.16	10.27	32.22	28.55	17.45	15.2	29.26	86.64	22.69	23.41	17.78	18.8	19.81	6.77	27.14	25.57	28.62	29.75	25.46	27.92	14.48	15.61	23.36
gene5187	XP_007057881.1	BCL6	B-cell lymphoma 6 protein homolog	BCL6	B-cell lymphoma 6 protein homolog	16.2	16.16	22.63	17.77	14.79	11.38	9.26	14.09	24.7	11.87	12.41	12.71	26.2	23.75	28.98	9.48	6.69	7.73	9.21	8.71	10.1	11.98	5.15	4.02	4.52	10.8	8.47	13.49	20.33	18.48	18.84	22.92	23.92	22.87	16.81	42.81	23.07	19.42	18.86	17.49	23.88	14.65	12.58	24.18
gene5664	XP_007058362.1	BCL7A	B-cell CLL/lymphoma 7 protein family member A	BCL7A	WD repeat-containing protein 66	2.9	2.5	2.55	2.94	2.96	4.84	3.8	14.97	11.24	9.16	8.93	4.88	8.48	8.74	3.74	2.92	2.81	2.2	2.54	2.92	2.67	4.09	1.58	4.04	5.44	2.37	2.76	5.8	5.11	6.97	6.85	4.73	3.68	4.32	2.4	5.77	5.62	4.75	6.52	4.95	6.66	3	4.2	5.8
gene15830	XP_007069091.1	BCL7B	B-cell CLL/lymphoma 7 protein family member B isoform X1	BCL7B	BCL tumor suppressor 7Bb	3.31	3.53	2.77	3.23	3.43	5.3	4.27	4.59	6.82	7.27	8.87	5.18	9.71	8.19	6.31	3.36	3.42	3.1	3.99	3.31	3.17	3.75	1.93	4.96	4.44	5.23	4.64	6.36	8.29	3.36	2.58	3.28	2.25	2.37	1.77	2.97	2.82	2.94	3.67	2.18	3.01	2.32	2.28	4.12
gene8044	XP_007060882.1	BCL9	B-cell CLL/lymphoma 9 protein	BCL9	B cell CLL/lymphoma 9	6.79	6.71	8.48	11.23	10.39	14.89	10.75	26.25	21.49	27.53	26.67	13.28	26.27	24.04	11.6	7.92	6.73	8.13	8.93	10.65	10.28	12.76	4.27	22.56	19.08	12.02	10.73	17.38	17.35	9.94	10.91	11.73	9.56	10.12	6.32	15.28	9.67	10.19	9.79	7.46	9.12	9.72	8.28	8.77
gene9552	XP_007062451.1	BCL9L	B-cell CLL/lymphoma 9-like protein	BCL9L	B cell CLL/lymphoma 9 like	5.17	4.58	8.4	10.3	9	6.16	3.48	31.17	13.07	6.79	6.97	4.45	6.91	8.13	2.24	9.29	8.88	7.49	7.53	11.77	10.98	13.07	2.02	33.24	31.15	3.69	4.1	13.86	12.51	11.02	11.46	6.22	5.15	5.74	1.21	13.77	10.38	9.62	10.4	8.02	8.68	3.45	5.64	9.8
gene5416	XP_007058127.1	BCLAF1	bcl-2-associated transcription factor 1 isoform X2	BCLAF1	Bcl-2-associated transcription factor 1	10.91	11.26	15.28	14.42	12.32	20.83	15.9	43.18	40.05	26.61	24.12	18.85	31.37	32.77	24.77	11.01	9.41	13.17	12.49	14.71	14.91	17.66	9.42	19.12	21.92	12.99	12	19.54	27.55	18.8	18.98	20.29	19.83	18.86	13.84	22.5	20.16	18.59	20.15	18.73	19.53	16.45	16.43	20.3
gene6562	XP_007059325.1	BCMO1	beta,beta-carotene 15,15-monooxygenase	BCO1	Beta-carotene oxygenase 1	0.39	0.28	0.34	0.5	0.39	12.76	10.67	1.02	9.79	5.75	5.6	1.26	2.56	2.18	2.47	0.15	0.27	0.39	0.28	0.28	0.31	0.6	0.3	1.4	1.14	4.94	5.18	2.06	3.3	0.52	0.37	0.34	0.53	0.63	0.11	0.16	0.46	0.42	0.47	0.39	0.39	0.69	0.63	0.43
gene7726	XP_007060539.1	BCO2	beta,beta-carotene 9,10-oxygenase	BCO2	Beta-carotene dioxygenase-2	6.32	4.9	14.78	20.82	15.86	4.13	4.06	9.27	2.48	1.55	1.98	9.65	4.91	8.42	1.24	3.31	1.99	12.58	9.94	18.77	19.4	30.94	5.94	1.91	2.1	5.92	5.75	1.68	1.95	23.61	23.2	5.9	13.08	10.9	13.75	32.84	13.32	17.74	15.27	13.54	14.31	8	7.79	29.06
gene11505	XP_007064518.1	BCOR	BCL-6 corepressor isoform X1	BCOR	BCL-6 corepressor	3.13	2.87	3.84	3.4	2.73	6.62	4.92	10.59	16.46	8.95	8.06	6.19	12.36	11.9	11.5	2.12	1.88	2.16	2.44	2.18	2.33	3.63	1.44	5.4	5.49	4.38	4.1	10.08	15.8	3.5	3.62	3.39	2.32	2.48	1.97	4.32	4.11	3.87	4.18	3.3	4.32	2.46	2.98	4.16
gene10847	XP_007063867.1	BCORL1	BCL-6 corepressor-like protein 1	BCORL1	BCL-6 corepressor-like protein 1	0.83	0.76	1.05	1.14	1.53	1.81	1.29	5.37	5.3	2.46	2.48	2.15	3.17	3.15	2.96	1.17	1.2	0.97	1.47	1.42	1.28	1.03	0.52	4.19	4.37	1.36	1.27	3.32	5.74	0.68	0.91	1.09	0.91	0.82	0.51	1.05	1.02	1.01	1.14	0.83	0.9	1	0.86	1
gene10817	XP_007063820.1	BCR	breakpoint cluster region protein isoform X2	BCR	Breakpoint cluster region	0.86	0.78	1.56	2.16	1.54	1.37	1.02	1.75	7.62	2.02	2.38	2.46	3.4	3.71	2.8	0.83	1.05	0.96	0.72	2.13	1.71	3.75	1.68	1.04	1.11	1.21	0.97	2.2	2.58	6.48	6.35	2.19	2.62	2.92	2.33	4.66	5.48	3.01	2.52	2.18	4.47	1.54	1.8	3.68
gene1904	XP_007054449.1	BDH2	3-hydroxybutyrate dehydrogenase type 2	BDH2	3-hydroxybutyrate dehydrogenase type 2	1.39	1.57	2.17	2.05	2.11	3.94	4.06	3.2	3.21	4.34	4.62	1.43	2.41	2.59	1.92	1.03	1.18	1.83	1.23	1.84	1.64	2.28	1.8	5.56	4.84	3.16	2.04	3.04	2.83	2.54	2.33	1.72	1.55	2.01	2.02	1.49	1.21	1.23	1.66	1.24	1.92	1.8	2.02	1.35
gene11931	XP_007065026.1	BDKRB2	B2 bradykinin receptor	BDKRB2	Bradykinin receptor B2, transcript variant X2	8.85	5.75	10.59	8.25	9.23	7.94	2.83	6.96	22.58	9.71	13.69	5.45	9.18	7.74	16.27	14	10.67	5.36	12.48	10.73	12.81	14.12	5.29	11.55	11.64	1.78	3.22	7.81	7.03	10.89	7.45	12.77	5.78	13.25	2.58	7.24	7.53	12.26	13.3	12.04	25.97	5.19	11.72	20.28
gene14775	XP_007067975.1	BDNF	brain-derived neurotrophic factor isoform X1	BDNF	Brain-derived neurotrophic factor	0.11	0.16	0.16	0.36	0.35	0.05	0.02	0.11	0.1	0.42	0.35	0.22	0.2	0.31	0.21	0.08	0.04	0.09	0.09	0.09	0.09	0.31	0.15	0.07	0.07	0.05	0.04	0.24	0.49	0.5	0.45	0.1	0.11	0.18	0.84	0.77	0.78	0.22	0.13	0.17	0.33	0.22	0.1	0.16
gene6531	XP_007059307.1	BDP1	transcription factor TFIIIB component B homolog	BDP1	Transcription factor TFIIIB component B	0.82	0.74	1.22	1.36	1.19	0.69	0.58	3.06	3.09	3.15	3.16	1.5	3.09	2.67	2.1	0.95	1.18	0.85	1.13	1.35	1.26	2.35	0.66	2.23	2.28	0.56	0.62	2.15	2.7	2.13	1.97	1.36	1.48	1.72	0.38	2.47	2.5	2.58	2.57	2.31	2.84	0.98	1.48	2.47
gene5963	XP_007058724.1	BEAN1	protein BEAN1	BEAN1	Brain expressed associated with NEDD4 1	0.13	0.15	0.09	0.14	0.2	0.98	0.74	1.47	0.95	1.13	1.2	0.51	0.69	0.74	0.64	0.17	0.25	0.13	0.12	0.14	0.15	0.05	0.2	1.3	1.13	0.7	0.68	1.04	1	0.09	0.08	0.13	0.09	0.08	0.04	0.02	0.1	0.17	0.14	0.1	0.07	0.14	0.21	0.08
gene2264	XP_007054802.1	BECN1	beclin-1	BECN1	beclin-1	31.83	29.51	32.12	35.62	40.71	22.36	15.93	61.02	65.09	44.73	42.31	28.07	46.6	44.68	53.57	33.38	31.67	40.41	35.98	34.38	34.11	35.93	24.89	59.75	63.21	20.22	20.09	34.83	56.38	45.25	43.95	51.8	39.64	37.12	42.77	49.17	48.46	58.65	60.36	60.31	59.59	52.55	53.02	58.82
gene11954	XP_007065025.1	BEGAIN	brain-enriched guanylate kinase-associated protein	BEGAIN	Brain enriched guanylate kinase associated	0	0	0.03	0.03	0.04	0.07	0.08	0	0	0.01	0	0	0	0	0	0.01	0.01	0	0	0	0	0.04	0.01	0.01	0.02	0.03	0.02	0	0	0.02	0.02	0	0.03	0.02	0.02	0.01	0.02	0	0	0	0.02	0.01	0.01	0.01
gene4785	XP_007057457.1	BEND3	BEN domain-containing protein 3 isoform X1	BEND3	BEN domain-containing protein 3	8.6	8.84	6.54	9.17	9.66	15.83	14.58	23.29	21.54	18.68	19.15	12.29	16.33	17.61	11.1	7.47	7.71	8.92	8.65	7.62	8.27	9.34	6.25	15.59	18.04	10.27	8.37	13.35	14.95	10.78	10.81	10.75	8.18	9.09	7.07	9.76	12.03	10.29	11.87	9.43	11.77	9.22	10.1	12.19
gene16166	XP_007069448.1	BEND4	BEN domain-containing protein 4	BEND4	BEN domain-containing protein 4	0.22	0.1	0.22	0.1	0.07	0.21	0.21	0.57	0.88	1.24	1.09	0.37	0.43	0.41	0.31	0.11	0.22	0.08	0.15	0.06	0.1	0.08	0.12	0.08	0.11	0.03	0.07	0.35	0.43	0.09	0.14	0.03	0.15	0.16	0.02	0.14	0.11	0.11	0.35	0.14	0.18	0.07	0.01	0.22
gene9316	XP_007062211.1	BEND5	BEN domain-containing protein 5	BEND5	BEN domain-containing protein 5	0	0	0	0	0	0	0	0	0	0	0	0	0	0	0	0	0	0	0	0	0	0	0	0	0	0	0	0	0	0	0	0	0	0	0	0	0	0	0	0	0	0	0	0
gene7155	XP_007059957.1	BEND6	BEN domain-containing protein 6	BEND6	BEN domain-containing protein 6	0.19	0	1.13	0.63	0.56	1.39	1.09	7.09	3.35	1.01	0.53	0.28	0.52	0.55	0.58	0.5	0.56	0.54	0.52	1.45	0.98	0.57	0.48	5.34	5.16	0.55	0.33	2.25	0.79	0.86	1.16	0.78	0.86	0.97	0.06	0.59	1.12	1.01	1.44	0.68	0.64	1.59	1.85	1.18
gene8122	XP_007060976.1	BEND7	BEN domain-containing protein 7	BEND7	BEN domain-containing protein 7	1.18	1.63	1.12	1.12	0.91	1.41	1.36	1.11	3.05	2.35	2.12	2.33	2.3	2.33	2.04	1.31	1.16	0.95	1.1	1.09	1.17	1.28	0.68	0.87	1.02	1	0.98	1.7	2.86	1.66	1.43	1.62	1.04	0.85	0.49	1.36	1.06	1.2	1.45	1.33	1.08	0.81	0.96	1.24
gene10913	XP_007063938.1	BEST1	bestrophin-1	BEST1	Bestrophin	0	0.03	0	0.03	0	0.1	0.06	0.09	1.3	0.07	0.03	0.12	0.11	0.24	0.56	0	0	0.03	0	0	0	0.13	0.13	0.05	0.05	0.19	0.19	1.37	3.26	0	0	0	0.02	0.02	0.11	0	0	0	0	0	0.02	0.05	0.04	0.02
gene5561	XP_007058283.1	BEST2	bestrophin-2	BEST2	bestrophin-2 [Chelonia mydas]	0.52	0.65	0.74	0.08	0.09	0.07	0.06	0	0.26	0	0	0.18	0	0.52	0.2	1.58	2.19	1.41	1.85	0.68	1.05	1.45	0.7	0.55	0.42	0	0	0.1	0	0.58	0.82	1.42	0.37	0.55	0.11	0	0.14	0.27	0.3	0.18	0.17	0.05	0.18	0.1
gene2315	XP_007054872.1	BEST3	bestrophin-3	BEST3	Bestrophin	0	0	0	0	0	0.68	0.4	0	0	0	0	0	0	0	0.04	0	0	0	0	0	0	0	0.04	0	0	0.04	0.08	0	0.02	0	0	0	0	0	0	0	0.59	0	0	0	0	0	0.01	0
gene8792	XP_007061710.1	BEST4	bestrophin-4	BEST4	Bestrophin	0.32	0.19	0.19	0.29	0.26	0.98	0.67	2.41	0.71	0.44	0.51	0.09	0.7	0.83	1.01	0.25	0.51	0.72	0.29	0.59	0.53	1.24	1.18	1.25	1.4	1.13	1.17	0.63	0.94	0.37	0.17	0.44	0.13	0.21	0.27	0.2	0.02	0.14	0.22	0.06	0.21	0.34	0.14	0.05
gene14523	XP_007067715.1	BET1	BET1 homolog	BET1	Bet1 golgi vesicular membrane trafficking protein	22.6	21.41	27.9	34.33	27.43	18.06	10.73	67.85	31.87	29.33	24.14	20.42	24.53	21.56	18.03	24.67	25.32	33.5	25.29	28.28	28.16	25.14	24.67	42.57	41.95	5.75	5.54	22.29	13.73	32.83	33.64	29.14	30.25	27.24	42.02	36.33	34.08	39.89	45.5	48.44	53.28	38.09	40.54	42.09
gene10918	XP_007063941.1	BET1L	BET1-like protein	BET1L	Bet1 golgi vesicular membrane trafficking protein like	7.51	6.28	4.04	7.2	8.59	5.21	4.14	15.73	14.3	15.9	17.57	13.36	18.78	19.28	15.35	6.41	6.82	6.11	6.42	5.67	7.21	5.66	4.02	18.36	18.98	4.28	3.86	11.33	14.02	5.03	5.26	5.85	5.76	5.71	3.4	7.53	7.82	6.53	8.74	5.98	7.82	5.5	6.15	5.52
gene5489	XP_007058195.1	BFAR	bifunctional apoptosis regulator	BFAR	Bifunctional apoptosis regulator	22.45	21.28	12.57	19.42	18.76	14.81	12.71	43.13	29.48	24.76	25.33	26.4	30.71	25.7	27.26	18.18	20.6	22.82	18.47	17.56	19.17	15.15	16.61	21.93	24.87	10.16	9.99	20.42	22.7	22.05	22.58	24	24.61	21.31	25.26	22.83	20.76	26.55	31.14	28.82	28.48	24.61	28.76	26.99
gene11178	XP_007064198.1	BFSP1	filensin isoform X2	BFSP1	Beaded filament structural protein 1	0.03	0.01	0	0.03	0.02	0	0	0.02	0.04	0	0.01	0.01	0	0	0.02	0	0	0.04	0.02	0.03	0.05	0.01	0.02	0	0	0.01	0.01	0	0	0.01	0.01	0.02	0.01	0	0.01	0.01	0	0.02	0.02	0	0	0	0.01	0.01
gene11346	XP_007064372.1	BFSP2	phakinin	BFSP2	Beaded filament structural protein 2	0.01	0.01	0.02	0	0.02	0.14	0.1	0.34	0.34	0.19	0.13	0.07	0.17	0.11	0.19	0.01	0.03	0.01	0	0.01	0.05	0.18	0.12	0.25	0.23	0.1	0.09	0.18	0.25	0.04	0.05	0.11	0.05	0.04	0.1	0.16	0.06	0.09	0.09	0.05	0.05	0.08	0.14	0.06
gene11605	XP_007064682.1	BGLAP	osteocalcin	BGLAP	Osteocalcin	2.52	2.04	0.36	1.15	0.67	0.14	0.25	3.04	1.26	2.12	4.05	0.68	2.74	3.98	2.88	13.3	12.22	10.92	15.3	3.94	8.82	13.45	6.92	3.19	2.94	0.33	0.43	3.41	2.49	1.42	0.52	0.88	0.48	1.93	17.11	16.61	20.77	14.01	19.7	25.11	13.54	10.51	5.46	10.86
gene12357	XP_007065437.1	BHLHA15	class A basic helix-loop-helix protein 15	BHLHA15	class A basic helix-loop-helix protein 15	2.17	6.76	11.5	20.46	10.86	3.74	2.66	14.29	41.41	9.13	9.14	12.46	16.37	21.43	17.38	3.1	0.63	8.4	1.81	4.04	2.92	33.83	33.99	11.44	6.92	3.35	4.2	17.15	9.09	43.16	52.93	8.43	14.51	8.31	50.79	46.75	30.6	22.13	26.51	29.2	32.27	16	21.57	22.17
gene5073	XP_007057820.1	BHLHA9	class A basic helix-loop-helix protein 9	BHLHA9	class A basic helix-loop-helix protein 9	0	0	0	0	0	0	0.41	0	0	0	0	0	0	0	0	0	0	0	0	0	0	0	0	0	0	0	0	0	0	0	0	0	0	0	0	0	0	0	0	0.39	0	0.34	0	0
gene7119	XP_007072831.1	BHLHE23	basic helix-loop-helix family, member e23	BHLHE23	BHLH transcription factor neuroAB	0	0	0	0	0	0	0	0	0	0	0	0	0	0	0	0	0	0	0	0	0	0	0	0	0	0	0	0	0	0	0	0	0	0	0	0	0	0	0	0	0	0	0	0
gene8450	XP_007061343.1	BHLHE40	class E basic helix-loop-helix protein 40	BHLHE40	Class E basic helix-loop-helix protein 40	100.06	109.62	270.66	137.22	93.42	115.7	111.01	92.25	90.92	360.75	368.95	201.8	308.58	351.83	84.33	208.04	163.08	139.53	173.79	240.66	231.34	145.41	43.25	26.51	23.92	84.44	78.16	30.88	35.83	166.13	171.88	402.25	265.93	265.04	108.81	136.5	84.58	215.1	210.34	193.81	250.42	113.82	126.28	204.52
gene10105	XP_007063093.1	BHLHE41	class E basic helix-loop-helix protein 41	BHLHE41	Basic helix-loop-helix family member e41	10.88	8.49	13.93	12.82	15.74	29.6	24.83	23.76	71.09	25.69	31.3	16.93	22.63	30.56	12.06	13.2	13.08	13.19	22.29	19.75	17.7	21.85	18.21	26.94	30.24	16.43	17.46	35.71	25.2	29.42	28.3	8.32	10.69	13.04	11.88	11.9	13.72	12.05	13.32	15.47	13.51	9.96	11.21	10.58
gene13637	XP_007066756.1	BHMT	betaine--homocysteine S-methyltransferase 1	BHMT	Betaine--homocysteine S-methyltransferase	0.53	0.3	2.85	2	2.58	1251.08	1579.07	24.69	1.91	5.15	4.35	1.33	2.02	1.68	0.51	1.5	1.83	7.99	3.7	11.65	9.45	3.82	13.48	56.44	58.45	718.56	670.5	10.65	2.54	0.34	0.34	2.13	1	1.82	4.52	2.31	30.26	1.04	2.35	2.09	1.18	3.77	5.61	2.48
gene2329	XP_007054890.1	BICC1	protein bicaudal C homolog 1	BICC1	BicC family RNA binding protein 1	0.6	0.58	0.62	0.63	0.69	2.81	1.62	6.53	3.17	3.26	3.5	1.17	2.11	2.05	0.25	0.58	0.72	0.84	0.83	0.81	0.58	0.35	0.22	5.79	6.14	1.4	1.17	2.69	0.69	0.22	0.2	1.01	0.65	0.86	0.03	0.26	0.19	0.48	0.68	0.37	0.24	0.66	1.31	0.4
gene14345	XP_007067533.1	BICD1	protein bicaudal D homolog 1	BICD1	BICD cargo adaptor 1	0.01	0.01	0.02	0.04	0.07	0.08	0.04	0.81	0.15	0.16	0.16	0.07	0.23	0.2	0.11	0.02	0.01	0.01	0.01	0.04	0.03	0.03	0.02	0.15	0.12	0.06	0.05	0.15	0.15	0.02	0.02	0.05	0.04	0.04	0.01	0.03	0.02	0.03	0.05	0.01	0.03	0.02	0.02	0.04
gene17730	XP_007070878.1	BID	BH3-interacting domain death agonist	BID	BH3-interacting domain death agonist	29.96	26.43	26.13	33.89	45.89	14.2	12.21	56.89	61.55	28.72	24.8	26.75	28.42	30.09	46.95	29.67	30.29	27.13	22.11	32.5	35.76	12.9	12.53	69.46	68.8	12.64	10.75	46.24	65.42	11.67	12.05	24.74	28.21	34.29	6.68	14.53	12.85	27.58	47.16	35.02	24.38	40.18	47.54	32.7
gene13918	XP_007067086.1	BIN2	bridging integrator 2	BIN2	bridging integrator 2	1.58	1.94	2.29	2.51	2.23	0.86	0.53	2.46	10.2	3.35	3.83	1.78	3.36	2.56	4.35	1.9	0.92	1.56	2.11	1.67	3.22	1.52	0.91	1.86	1.98	1.3	1.01	10.49	15.06	0.86	0.8	0.6	2.25	2.44	0.25	0.48	0.53	2.46	2.68	1.79	2.68	1.33	1.54	3.29
gene15166	XP_007068398.1	BIN3	bridging integrator 3	BIN3	Bridging integrator 3	5.3	5.4	5.09	6.31	5.11	2.83	2.86	5.77	4.97	6.67	6.74	4.53	5.71	6.69	4.77	6.28	5.78	7.81	7.44	7.22	7.68	8.01	4.3	4.48	3.87	3.1	2.67	3.17	4.58	7.38	6.73	4.94	5.56	5.36	5.18	5.57	4.1	4.5	4.37	4.54	4.44	3.04	2.91	3.74
gene18579	XP_007071705.1	BIRC6	baculoviral IAP repeat-containing protein 6	BIRC6	baculoviral IAP repeat-containing protein 6	0.86	0.79	0.96	1.17	1.06	1.11	0.83	3.04	2.68	1.99	1.81	0.94	1.93	1.76	1.75	0.83	0.83	0.77	0.81	0.86	0.95	1.19	0.39	1.42	1.41	0.82	0.71	1.68	2.12	1.29	1.27	0.88	0.99	0.99	0.44	1.34	1.09	1.08	1.26	0.82	1.26	0.7	0.89	1.01
gene7121	XP_007059874.1	BIRC7	baculoviral IAP repeat-containing protein 7	BIRC7	Baculoviral IAP repeat-containing protein 7-B	0.05	0	0.25	0.09	0.05	1.28	1.13	0.54	0.42	0.11	0.27	0.33	0.41	0.22	0.48	0	0	0	0.06	0.1	0.09	0.41	0.32	0	0	0.06	0.09	0	0.05	0.28	0.2	0.19	0.53	0.18	0.28	0.22	0.15	0.26	0.51	0.19	0.73	0.11	0.16	0.08
gene13184	XP_007066306.1	BIVM	basic immunoglobulin-like variable motif-containing protein	none	BIVM-ERCC5 readthrough	7.41	7.02	5.9	7.82	7.08	4.31	3.97	11.74	9.68	11.4	9.2	8.87	9.74	9.85	8.56	5.56	6.98	7.59	6.93	7.54	7.53	8.57	8.88	10.08	8.67	3.28	3.52	8.55	7.16	9.11	8.56	9.44	9.06	7.98	8.7	9.64	10.57	9.98	11.42	11.28	10.21	10.56	10.8	9.16
gene4593	XP_007057255.1	BLCAP	bladder cancer-associated protein	BLCAP	BLCAP, apoptosis inducing factor	265.22	198.19	149.2	287.51	266.72	188.17	181.57	496.05	690.87	475.22	599.05	491.53	553.72	582.83	625.01	276.65	290.03	269.31	275.09	316.31	289.38	287.61	314.99	1044.95	1018.45	240.13	192.14	512.21	970.52	231.5	223.66	268.32	250.29	243.03	210.29	324.35	457.9	330.74	293.3	316.93	336.76	335.65	327.68	234.9
gene15734	XP_007068993.1	BLK	tyrosine-protein kinase Blk	BLK	Tyrosine-protein kinase	3.12	3.63	1.43	1.23	1.06	0.1	0.11	0.79	0.61	0.26	0.46	0.59	0.68	0.72	0.29	2.66	1.94	2.24	2.16	1.37	1.77	0.52	0.42	0.16	0.1	0.1	0.12	1.44	0.88	0.29	0.29	1.08	0.47	0.71	0.12	0.17	0.23	0.96	0.97	1.16	0.89	0.6	0.71	1.51
gene5077	XP_007057822.1	BLMH	bleomycin hydrolase	BLMH	Bleomycin hydrolase	72.59	82.52	55.45	58.94	38.9	3.19	2.43	17.57	9.64	7.02	6.55	8.56	8.76	9.26	71.44	48.22	34.54	36.2	46.33	49.83	43.63	66.8	22.44	9.76	10.12	2.55	1.95	6.36	10.35	155.79	155.44	84.48	35.66	37.49	86.41	102.17	102.58	78.29	67.22	76.39	181.31	60.56	59.08	60.43
gene483	XP_007053132.1	BLNK	B-cell linker protein	BLNK	B-cell linker protein isoform A	0.83	0.89	1.14	1.02	0.74	2.39	1.88	2.4	3.26	1.58	1.42	1.2	1.12	1.38	0.56	0.59	0.55	0.63	0.63	0.74	0.82	0.94	0.66	0.46	0.46	1.62	1.54	1.11	1.18	1	1.12	0.66	1.02	0.88	0.68	1	0.98	0.77	0.97	0.81	1.06	0.77	0.75	0.95
gene16824	XP_007070030.1	BLOC1S3	biogenesis of lysosome-related organelles complex 1 subunit 3	BLOC1S3	Biogenesis of lysosomal organelles complex 1 subunit 3	68.19	63.7	98.17	80.63	81.17	79.73	68.71	115.9	130.27	177.48	181.96	101.58	245.35	209.53	196.97	68.04	77.65	100.47	98.47	86.35	99.74	116.75	114.9	129.52	124.39	79.06	61.18	125.29	185.38	110.69	104.33	107.51	105.82	111.85	80.38	98.92	80.94	102.03	81.55	112.93	79.33	85.56	76.25	97.72
gene11289	XP_007064325.1	BLOC1S5	biogenesis of lysosome-related organelles complex 1 subunit 5	BLOC1S5	Biogenesis of lysosomal organelles complex 1 subunit 5	1.26	0.95	1.12	1.46	1.13	1.7	1.36	3.23	3.4	2.58	2.91	1.69	2.47	2.06	2.71	1.11	1.24	1.46	1.78	1.48	1.49	1.3	0.77	2.45	2.67	0.91	0.9	2.42	2.83	1.49	1.55	1.75	1.24	1.65	1.13	1.58	1.5	1.59	2.25	1.78	1.54	1.48	1.56	1.74
gene13747	XP_007066876.1	BLOC1S6	biogenesis of lysosome-related organelles complex 1 subunit 6	BLOC1S6	Biogenesis of lysosome-related organelles complex 1 subunit 6	29.38	28.54	35.23	38.49	35.78	32.38	25.03	53.75	62.8	52.1	55.92	51.69	49.36	49.64	39.57	27.9	25.62	27.66	27.92	33.87	32.5	45.88	21.27	92.53	84.4	17.76	18.23	56.83	44.53	50.37	50.75	44.3	45.74	43.54	33.35	53.84	47.2	45.41	48.48	37	52.22	36.53	44.26	56.91
gene6658	XP_007059426.1	BLVRA	biliverdin reductase A	BLVRA	Biliverdin reductase A	4.77	4.21	12.89	26.83	15.57	0.48	2.25	5.6	62.37	0.2	0.29	9.22	4.33	6.65	17.7	17.03	8.52	10.32	14.13	19.05	23.24	23.2	3.02	1.95	1.83	6.79	5.34	12.82	100.6	31.21	32.41	9.54	14.5	13.95	9.19	24.61	21.68	17.71	21.64	14.85	16.35	5.88	6.4	17.97
gene8785	XP_007061691.1	BLZF1	golgin-45	BLZF1	Basic leucine zipper nuclear factor 1	16.78	17.18	15.72	17.48	11.83	9.18	9.06	25.56	20.41	14.8	13.15	11.39	14.08	14.98	13.94	15.84	13.5	15.6	16.62	16.79	19.14	18.02	7.36	11.86	10.96	8.26	8.02	12.51	17.27	25.02	24.36	19.11	16.99	16.95	15.06	26.92	20.55	21.67	25.88	24.68	25.45	14.07	12.78	21.94
gene16212	XP_007069437.1	BMF	bcl-2-modifying factor isoform X1	BMF	Bcl-2-modifying factor	1.34	1.27	1.09	1.24	1.69	1.17	0.38	2.71	0.97	8.08	7.67	2.08	6.02	3.88	0.99	0.76	0.87	0.85	0.78	1.42	0.99	0.27	0.2	1.58	1.67	0.84	0.59	1.91	1.76	0.48	0.08	1.27	0.72	1.26	0.16	0.15	0.42	0.84	1.04	0.84	0.41	0.89	1.07	0.62
gene5827	XP_007058533.1	BMI1	polycomb complex protein BMI-1	BMI1	Polycomb group RING finger protein 4	5.86	4.66	5.45	5.79	7.73	5.35	3.63	23.47	11.1	10.06	10.43	10.45	13.72	13.26	10.34	4.52	5.56	6.29	4.83	4.18	5.39	4.79	4.2	10.71	13.33	3.98	4.52	14.34	13.15	5.14	4.31	6.22	7.05	5.77	5.08	5.5	6.12	6.55	6.24	5.54	4.68	7.17	9.2	5.33
gene13263	XP_007066393.1	BMP1	bone morphogenetic protein 1	BMP1	Metalloendopeptidase	4.45	4.05	5.39	6.85	9.59	3.01	0.69	37.5	14.52	2.48	2.8	1.18	5.87	6.8	6.62	5.41	7.57	9.97	7	9.07	8.58	20.77	15.21	24.57	24.91	0.59	0.51	10.24	7	7.09	7.09	5.31	3.74	4.1	3.27	7.37	3.02	4.32	5	3.72	4.46	7.37	7.04	5.26
gene12460	XP_007065539.1	BMP10	bone morphogenetic protein 10	BMP10	Bone morphogenetic protein 10	0	0	0	0	0	0	0	0	0	0	0	0	0	0	0	0	0	0	0	0	0	0	0	0	0	0	0	0	0	0	0	0	0	0	0	0	0	0	0	0	0	0	0	0
gene3691	XP_007056316.1	BMP15	bone morphogenetic protein 15	BMP15	Bone morphogenetic protein 15	0.02	0.02	0.01	0.07	0.01	0.4	0.39	0.24	0.18	0.18	0.17	0.04	0.08	0.07	0.03	0.01	0.01	0	0.03	0.03	0.04	0.01	0.01	0.13	0.08	0.14	0.11	0.12	0.17	0.01	0.02	0.05	0	0.05	0.01	0	0.01	0.02	0.05	0.03	0.02	0.04	0.02	0.03
gene15617	XP_007068860.1	BMP2	bone morphogenetic protein 2	BMP2	Bone morphogenetic protein 2	32.29	30.69	33.89	24.01	35.11	9.26	2.92	148.11	28.98	137.41	138.12	76.26	136.6	140.85	48.23	40.61	68.7	39.78	49.48	61.01	46.59	25.84	16.21	93.99	91.08	4.5	3.47	110.85	150.98	64.29	60.87	52.29	48.24	42.98	89.32	99.62	125.02	44.52	40.9	32.1	29.52	108.81	112	37.89
gene16642	XP_007069871.1	BMP2K	BMP-2-inducible protein kinase	BMP2K	BMP2 inducible kinase	6.32	6.68	7.74	6.99	5.4	2.66	1.86	5.5	14.05	7.55	7.11	3.59	5.48	5.06	9.56	3.39	3.32	3.01	3.62	4.11	4.15	4.28	1.83	4.13	4	1.43	1.29	6.97	6.31	6.48	6.74	8.73	7.88	6.88	4.11	6.98	5.91	8.88	9.49	8.38	8.91	5.69	5.43	9.58
gene12579	XP_007065710.1	BMP3	bone morphogenetic protein 3	BMP3	Bone morphogenetic protein 3	0.21	0.16	1.02	1.22	1.51	4.51	3.08	0.42	0.5	13.16	14.55	3.12	2.72	3.25	0.14	0.54	1	0.13	0.22	0.53	0.83	17.23	2.48	0.07	0.08	3.43	2.4	0.57	0.56	21.25	20.52	1.6	2.7	2.52	3.73	17	8.98	6.47	2.31	2.95	8.65	2.11	2.04	10.01
gene9834	XP_007072745.1	BMP4	bone morphogenetic protein 4	BMP4	Bone morphogenetic protein 4	32.57	23.24	26.56	19.32	37.4	37.23	37.92	89.81	158.28	142.44	155.27	197.16	444.33	453.6	385.78	19.48	32.59	21.6	24.99	42.44	34.91	12.38	36.13	108.99	114.31	67.98	74.65	297.73	511.64	13.52	15.8	42.76	41.4	49.78	17.89	10.2	9.34	17.05	23.86	17.02	12.73	53.25	33.01	17.89
gene2563	XP_007055132.1	BMP5	bone morphogenetic protein 5	BMP5	bone morphogenetic protein 5	0.46	0.33	0.08	0.04	0.04	4.26	2.6	6.76	7.59	8.79	8.68	6.43	12.25	11.35	1.64	0.05	0.09	1.23	0.75	0.81	0.57	0.53	0.65	8.07	8.63	1.98	2.1	8.28	3.29	0.36	0.3	0.1	0.04	0.01	0.1	0.28	0.13	0.03	0.04	0.01	0.06	0.04	0.15	0.08
gene11287	XP_007064324.1	BMP6	bone morphogenetic protein 6	BMP6	Bone morphogenetic protein 6	0.05	0.03	0.09	0.09	0.16	0.31	0.31	0.47	1.17	0.48	0.45	0.19	0.34	0.39	0.26	0.1	0.19	0.27	0.26	0.27	0.21	0.02	0.07	0.23	0.19	0.2	0.2	0.93	1.16	0.07	0.13	0.26	0.13	0.17	0.04	0.02	0.05	0.06	0.09	0.09	0.04	0.22	0.19	0.05
gene7066	XP_007059832.1	BMP7	bone morphogenetic protein 7	BMP7	Bone morphogenetic protein 7	1.75	1.36	0.82	1.2	1.47	0.4	0.3	0.19	0.07	2.71	2.69	0.9	1.56	1.99	0.01	1.13	1.22	0.61	1.06	1.17	1.25	2.35	0.56	4.23	3.72	0.52	0.51	2.01	0.05	2.04	2.11	1.16	1.24	1.25	0.91	2.4	1.75	1.46	1.35	1.43	1.33	0.49	0.39	0.88
gene14468	XP_007067651.1	BMP8A	bone morphogenetic protein 8A	none	Bone morphogenetic protein 8 (osteogenic protein 2)	0.68	0.72	0.05	0.21	0.3	0.22	0.08	4.93	0.28	0.12	0.17	0.08	0.21	0.09	0.19	0.7	0.8	0.46	0.71	0.42	0.38	0.99	0.12	0.17	0.16	0.09	0.14	0.2	0.25	0.48	0.38	0.35	0.18	0.11	0.21	0.84	0.39	0.43	0.09	0.18	0.37	0.4	0.31	0.51
gene11389	XP_007064415.1	BMPER	BMP-binding endothelial regulator protein	BMPER	BMP binding endothelial regulator	0.19	0.16	0.68	0.82	1.24	0.08	0.06	2.38	0.3	1.15	1.13	0.37	0.55	0.67	0.02	0.57	0.6	1.05	1.17	1.49	1.37	0.02	0.05	0.82	0.94	0.09	0.09	0.5	0.48	0.02	0.02	1.07	0.67	0.93	0.02	0.01	0.02	0.41	0.45	0.2	0.08	1.03	0.81	0.19
gene16418	XP_007069652.1	BMPR1A	bone morphogenetic protein receptor type-1A	BMPR1A	Receptor protein serine/threonine kinase	0.46	0.59	0.34	0.6	0.55	0.73	0.51	1.93	1.21	1.12	1.08	0.76	1.12	1.19	0.27	0.39	0.45	0.41	0.35	0.48	0.47	0.65	0.13	1.37	1.41	0.44	0.33	0.98	0.78	0.58	0.68	0.54	0.41	0.41	0.21	0.73	0.67	0.68	0.62	0.43	0.62	0.34	0.45	0.68
gene10115	XP_007063070.1	BMPR1B	bone morphogenetic protein receptor type-1B	BMPR1B	Serine/threonine-protein kinase receptor	0	0	0.03	0	0.01	0.09	0.07	0.44	0.24	0.19	0.15	0.78	0.87	1.03	0.31	0.01	0.02	0.04	0.04	0.06	0.07	0.06	0.06	0.12	0.14	0.2	0.23	0.58	0.69	0.08	0.09	0.09	0.04	0.06	0.14	0.29	0.16	0.1	0.12	0.1	0.15	0.15	0.09	0.15
gene18787	XP_007071910.1	BMPR2	bone morphogenetic protein receptor type-2	BMPR2	Receptor protein serine/threonine kinase	0.78	0.8	0.7	1.1	1.01	1.19	0.94	3.47	3.18	1.94	1.62	1.37	2.08	1.96	1.33	0.74	0.69	0.7	0.68	0.95	0.83	1.09	0.21	1.63	1.6	0.6	0.58	2.97	4.17	0.98	1.01	0.75	0.57	0.77	0.24	1.13	1.05	0.96	1.15	0.79	1.03	0.5	0.6	1.12
gene14144	XP_007067321.1	BMS1	ribosome biogenesis protein BMS1 homolog	BMS1	Ribosome biogenesis protein BMS1	8.92	8.94	11.94	14.41	13.27	5.62	3.8	14.78	10.29	8.26	7.99	8.21	9.87	9.11	9.71	10.74	10.82	12.56	13.35	12.07	12.26	11.42	4.93	13.66	13.53	3.93	3.6	7.38	8.17	11.36	10.51	12.35	7.3	7.82	7.74	12.81	10.41	12.46	13.11	11.62	11.51	10.2	10.68	11.37
gene17409	XP_007070588.1	BMX	cytoplasmic tyrosine-protein kinase BMX	BMX	Bruton agammaglobulinemia tyrosine kinase	0	0	0	0.01	0	0.01	0.01	0.08	0	0.12	0.03	0.1	0.06	0.03	0	0	0.01	0	0	0	0.05	0.03	0	0	0	0	0	0	0	0.01	0.01	0	0	0	0.03	0.1	0.05	0.03	0.03	0.03	0.02	0	0.01	0.01
gene13770	XP_007066892.1	BNC1	zinc finger protein basonuclin-1 isoform X1	BNC1	zinc finger protein basonuclin-1	8.84	8.38	15.86	19.13	15.32	0.37	0.34	0.03	0.14	0.04	0.04	0.02	0.07	0.04	0.17	14.8	10.19	10.68	14.51	13.9	14.93	26.33	4.73	0	0.03	0.11	0.13	0.06	0.13	42.52	42.43	28.22	24.54	22.1	14.24	41.05	28.14	30.92	33.68	29.08	31.97	12.29	16.13	29.8
gene8835	XP_007061749.1	BNC2	zinc finger protein basonuclin-2	BNC2	Basonuclin 2	0.1	0.08	0.05	0.1	0.14	0.21	0.05	2.1	0.73	0.23	0.25	0.13	0.26	0.23	0.13	0.15	0.17	0.1	0.12	0.19	0.14	0.2	0.08	0.73	0.79	0.05	0.04	0.28	0.28	0.13	0.15	0.07	0.06	0.09	0.02	0.15	0.13	0.12	0.1	0.08	0.13	0.08	0.09	0.12
gene9525	XP_007062421.1	BNIP1	vesicle transport protein SEC20 isoform X1	BNIP1	Vesicle transport protein SEC20	4.85	5.37	3.36	6.48	6.52	4.58	5.28	11.02	11.26	15.79	16	10.42	13.23	15.59	12.79	6.15	5.29	5.56	5.9	6.41	6.04	6.59	4.39	13.15	14.87	4.75	4.55	9.52	13.46	9.91	8.08	11.26	10.2	9.85	5.4	8.61	8.1	9.88	8.89	8.08	9.38	6.8	8.67	7.6
gene1290	XP_007053830.1	BNIP2	BCL2/adenovirus E1B 19 kDa protein-interacting protein 2	BNIP2	BCL2 interacting protein 2	4.27	3.54	3.13	3.77	4.61	7.99	6.47	19.69	23.67	15.64	15.4	10.65	16.12	14.11	15.64	3.33	4.12	5.55	4.39	4.34	4.25	5.46	7.65	18.58	19.19	6.62	5.86	16.17	25.06	3.39	4.06	5.3	5.49	6.37	3.62	4.22	6.03	3.33	4.31	4.22	4.49	6.33	8.81	4.63
gene14962	XP_007068208.1	BNIPL	bcl-2/adenovirus E1B 19 kDa-interacting protein 2-like protein	BNIPL	BCL2 interacting protein like	7.91	9.97	7.48	7.85	5.45	0.03	0.06	6.56	1.1	0.13	0.26	6.25	8.15	9.36	1.89	11.58	6.62	5.88	8.86	10.58	11.43	9.09	1.49	0	0	0	0.05	2.73	4.86	11.44	11.82	8.65	10.38	9.27	2.83	11.51	10.42	11.28	10.33	11.64	9.43	3.86	4.11	12.9
gene9266	XP_007062152.1	BOC	brother of CDO	BOC	brother of CDO	2.5	1.29	1.24	1.36	2.36	6.22	2.89	25.84	25.33	10.8	10.6	3.3	8.18	6.9	4.69	1.24	1.94	2.5	1.91	1.68	1.39	2.01	1.5	34.36	34.98	3.57	3.6	17.52	11.2	1.21	1.11	2.08	1.41	1.42	0.5	1.16	1.4	1.39	1.59	1.19	1.63	4	4.63	1.73
gene2848	XP_007055437.1	BOD1L1	biorientation of chromosomes in cell division protein 1-like 1	none	Putative transcription regulator xnp/atrx dead-box superfamily (Fragment)	5.31	4.76	4.8	6.03	6.43	6.36	3.99	17.68	15.18	12.12	10.43	5.99	10.61	9.32	9.01	5.05	6.38	6.94	6.28	5.77	5.52	6.74	5.12	10.39	10.4	3.13	3.18	7.99	10.39	5.77	6.08	4.12	4.24	3.89	2.15	5.95	4.72	4.32	5.67	3.81	4.71	3.35	4.33	4.77
gene14255	XP_007067441.1	BOK	bcl-2-related ovarian killer protein	BOK	bcl-2-related ovarian killer protein homolog A	0.34	0.31	0.28	0.24	0.49	0.46	0.14	5.35	7.39	0.48	0.24	0.13	0.19	0.22	0.37	0.74	0.79	0.71	0.66	0.7	0.82	0.24	0.46	1.04	1.29	0.21	0.21	1.08	2.1	0.13	0.25	0.37	0.41	0.35	0.13	0.14	0.04	0.39	0.52	0.22	0.11	0.43	0.61	0.25
gene18824	XP_007072013.1	BOLL	protein boule-like	BOLL	Boule protein transcript variant 1	0	0	0	0	0	0	0.02	0	0.02	0.02	0.01	0	0.01	0.01	0.04	0	0.01	0	0	0	0	0	0.03	0	0	0.05	0.02	0.05	0.07	0	0	0	0	0	0	0	0.03	0.01	0	0	0	0.01	0	0
gene15669	XP_007068914.1	BOP1	ribosome biogenesis protein bop1	BOP1	Ribosome biogenesis protein bop1-A	1.91	1.94	1.72	2.21	2.15	0.98	0.93	3.05	1.57	3.58	4.26	2.83	5.4	4.77	3.47	2.02	2.05	1.94	2.21	2.01	2.02	1.36	0.73	2.28	2.34	0.95	0.8	1.75	1.81	1.19	1.13	1.99	1.18	1.08	0.81	0.95	1.36	1.46	1.33	1.19	1.27	1.14	1.1	1.29
gene6046	XP_007058775.1	BORA	protein aurora borealis	BORA	protein aurora borealis	1.57	1.74	0.7	0.92	0.82	0.31	0.26	2.49	0.42	0.43	0.39	0.27	0.5	0.28	0.64	1.07	1.11	1.31	0.94	0.81	0.77	0.54	0.27	1.41	1.66	0.28	0.22	0.9	0.54	0.94	0.88	2.27	1.17	1.12	0.43	1.26	1.49	1.9	1.94	1.59	1.79	1.04	1.27	2.06
gene7788	XP_007060619.1	BPGM	bisphosphoglycerate mutase	BPGM	Bisphosphoglycerate mutase	0.65	0.76	1.24	1.4	1.23	0.97	0.75	4.97	18.54	4.9	4.54	4.56	4.29	4.74	2.41	1.49	1.25	1.04	1.46	1.42	1.6	1.58	0.72	1.94	2.26	1.75	1.5	2.05	17.87	1.82	1.97	1.38	1.36	1.14	0.48	1.6	1.94	1.88	2.26	2.03	1.2	0.58	1.07	1.89
gene6175	XP_007058909.1	BPHL	valacyclovir hydrolase	BPHL	Biphenyl hydrolase like	1.6	1.45	0.79	1.39	1.85	22.81	23.79	5.24	1.91	3.44	2.58	1.33	1.65	1.82	0.87	1.49	2.05	1.56	1.29	1.38	0.9	1.01	1.27	3.68	4.32	11.77	11	1.61	1.09	0.74	0.67	1.29	0.91	0.69	1.23	1.44	0.86	1.39	1.62	1.25	1.19	3.5	3.31	1.4
gene17917	XP_007071066.1	BPI	bactericidal permeability-increasing protein	BPI	Bactericidal/permeability-increasing protein, transcript variant X1	3.76	4.39	3.41	3.64	4.32	2.98	2.01	12	29.04	6.34	6.13	6.55	7.45	8.64	72.28	2.87	1.58	3.4	4.09	3.68	3.22	2.57	2.15	5.51	5.38	2.25	1.99	9.66	16.39	1.15	1.43	1.33	1.42	2.34	0.36	0.78	2.06	1.56	3.06	1.7	1.88	1.33	1.56	1.95
gene9806	XP_007062738.1	BPIFC	BPI fold-containing family C protein	BPIFC	BPI fold-containing family C protein [Chelonia mydas]	0	0	0	0	0	0.3	0.39	0.03	0.09	0.18	0.32	0	0	0	0.09	0	0	0	0	0.02	0	0	0	0	0.06	0.17	0.36	0.02	0.13	0	0	0	0	0	0	0	0.02	0	0	0	0	0.01	0	0
gene11743	XP_007064827.1	BPNT1	3(2),5-bisphosphate nucleotidase 1	BPNT1	3(2),5-bisphosphate nucleotidase 1 isoform B	17.45	15.68	10.45	14.34	14.56	15.07	16.49	35.33	13.75	16.5	16.55	13.49	16.05	15.26	15.77	15.35	14.95	17.96	16.36	17.6	19.63	9.92	8.3	13.98	14.26	10.41	8.26	13.72	12.26	11.12	11.19	19.26	16	14.09	9.8	9.5	8.15	12.23	16.91	16.64	12.98	13.21	12.92	14.02
gene2596	XP_007055191.1	BPTF	nucleosome-remodeling factor subunit BPTF	BPTF	nucleosome-remodeling factor subunit BPTF	2.35	2.19	3.27	3	2.93	4.84	3.53	10.17	12.32	5.13	5.45	4.04	6.44	6.5	6.65	2.48	2.49	2.91	2.8	3.23	3.06	4.72	2.41	5.76	6.38	3.19	3.17	6.46	9.6	4.24	4.25	3.4	3.29	3.11	1.36	4.51	3.33	3.31	3.99	2.77	3.89	2.32	3.08	4.24
gene19221	XP_007072358.1	BRAF	serine/threonine-protein kinase B-raf	BRAF	B-Raf proto-oncogene serine/threonine-protein kinase	0.4	0.39	0.35	0.52	0.46	1.62	1.16	4.25	3.83	2.78	2.63	1.21	2.08	1.96	0.96	0.36	0.33	0.28	0.31	0.33	0.33	0.75	0.15	2.22	2.24	0.67	0.58	2.43	3.35	0.81	0.96	0.45	0.48	0.47	0.14	0.75	0.78	0.78	0.88	0.45	0.92	0.24	0.37	0.7
gene5686	XP_007058378.1	BRAP	BRCA1-associated protein	BRAP	BRCA1 associated protein variant (Fragment)	22.15	22.96	19.14	21.03	14.96	10.01	9.04	16.41	19.92	10.97	11.48	9.33	11.93	12.15	12.13	18.12	13.37	12.62	15.08	17	19.79	16.14	5.49	8.58	9.23	6.62	5.75	9.16	18.44	30.12	28.78	21.78	19.99	20.86	11.67	25.28	29.36	22.7	23.31	21.73	25.73	15.54	14.42	20.12
gene12313	XP_007065406.1	BRAT1	BRCA1-associated ATM activator 1	BRAT1	BRCA1 associated ATM activator 1	3.78	3.84	3.43	4.18	3.05	4.06	3.38	12.48	10.46	7.59	7.32	3.43	6.45	6.55	6.46	3.17	2.8	3.3	3.77	3.61	3.84	2.69	1.28	6.64	7.65	2.78	2.51	5.25	5.97	4.71	4.63	3.63	3.85	3.41	1.7	4.47	4.33	5.24	5.06	5.13	5.47	2.76	3.6	4.49
gene2279	XP_007054809.1	BRCA1	breast cancer type 1 susceptibility protein homolog	BRCA1	Truncated breast and ovarian cancer susceptibility protein 1	1.56	1.42	2.33	2.82	2.47	1.25	0.75	4.06	1.12	1.37	1.56	0.63	0.88	0.95	0.64	1.52	1.28	1.49	1.85	1.91	2.03	4.96	0.79	2.08	2.17	0.57	0.41	1.27	0.85	4.15	4.34	2.73	2.4	2.27	2.11	7.46	5.24	3.78	3.89	2.91	4.22	2.33	2.47	3.85
gene12898	XP_007066044.1	BRCA2	breast cancer type 2 susceptibility protein	BRCA2	BRCA2, DNA repair associated	0.9	1.01	0.63	0.93	0.87	1.67	0.96	5.92	6.34	1.51	1.31	0.71	1.62	1.35	1.49	0.69	0.89	0.8	0.93	0.85	0.71	1.3	0.72	1.88	1.75	0.56	0.54	2.01	3	1.31	1.32	1.29	1.1	1.01	0.59	1.66	1.42	1.56	2.1	1.47	2.01	1.01	1.34	1.83
[truncated: 17,251 more rows]
[truncated: 45 more columns]
